# Supplementary material for: Lower methane emissions were associated with higher abundance of ruminal Prevotella in a cohort of Colombian buffalos
Source: BMC Microbiol. 2020 Nov 27;20:364. doi: 10.1186/s12866-020-02037-6 (PMC7694292; doi:10.1186/s12866-020-02037-6)
Supplement: Supplementary file 2 — Additional file 2: Supplementary Table S1. Results of taxonomic classification of sequences conducted with Kraken2. [file 12866_2020_2037_MOESM2_ESM.xlsx]

## Sheet: suppTableS1
Supplementary table S1. Results from taxonomic classification of sequences conducted with Kraken2.
ID	H10_kraken2.tax.parsed	H11_kraken2.tax.parsed	H12_kraken2.tax.parsed	H1_kraken2.tax.parsed	H2_kraken2.tax.parsed	H3_kraken2.tax.parsed	H4_kraken2.tax.parsed	H5_kraken2.tax.parsed	H6_kraken2.tax.parsed	H7_kraken2.tax.parsed	H8_kraken2.tax.parsed	H9_kraken2.tax.parsed	L10_kraken2.tax.parsed	L11_kraken2.tax.parsed	L12_kraken2.tax.parsed	L1_kraken2.tax.parsed	L2_kraken2.tax.parsed	L3_kraken2.tax.parsed	L4_kraken2.tax.parsed	L5_kraken2.tax.parsed	L6_kraken2.tax.parsed	L7_kraken2.tax.parsed	L8_kraken2.tax.parsed	L9_kraken2.tax.parsed
taxa	high	high	high	high	high	high	high	high	high	high	high	high	low	low	low	low	low	low	low	low	low	low	low	low
d__Archaea|p__Euryarchaeota|c__Methanobacteria|o__Methanobacteriales|f__Methanobacteriaceae	10	5	15	2	3	1	1	4	13	4	13	2	7	11	7	3	2	1	6	7	6	9	2	3
d__Archaea|p__Euryarchaeota|c__Methanobacteria|o__Methanobacteriales|f__Methanobacteriaceae|g__Methanobrevibacter_A	23	10	30	10	13	4	3	6	34	5	60	3	5	25	36	3	15	2	3	29	8	24	2	10
d__Archaea|p__Euryarchaeota|c__Methanobacteria|o__Methanobacteriales|f__Methanobacteriaceae|g__Methanobrevibacter_A|s__Methanobrevibacter_A sp001548675	14	4	14	5	6	1	0	2	6	2	12	1	3	9	11	1	3	3	4	9	2	10	0	6
d__Archaea|p__Euryarchaeota|c__Methanobacteria|o__Methanobacteriales|f__Methanobacteriaceae|g__Methanobrevibacter_A|s__Methanobrevibacter_A thaueri	5	3	14	2	3	1	1	2	12	1	24	0	1	6	10	2	4	3	2	10	2	6	2	9
d__Archaea|p__Halobacterota|c__Methanomicrobia|o__Methanomicrobiales|f__Methanomicrobiaceae|g__Methanomicrobium|s__Methanomicrobium mobile	0	0	0	2	1	69	2	0	29	0	0	10	34	0	0	1	3	13	0	0	1	2	1	6
d__Bacteria|p__Actinobacteriota|c__Actinobacteria	20	41	78	2	18	4	5	21	24	6	162	5	3	65	13	9	5	3	6	46	7	25	23	7
d__Bacteria|p__Actinobacteriota|c__Actinobacteria|o__Actinomycetales	4	10	13	2	6	1	0	3	4	1	35	2	0	11	2	5	0	0	1	9	0	6	3	2
d__Bacteria|p__Actinobacteriota|c__Actinobacteria|o__Actinomycetales|f__Microbacteriaceae|g__Cnuibacter|s__Cnuibacter physcomitrellae	7	25	13	0	5	1	0	3	1	0	27	2	0	9	2	0	0	0	0	32	0	10	2	0
d__Bacteria|p__Actinobacteriota|c__Actinobacteria|o__Actinomycetales|f__Microbacteriaceae|g__Curtobacterium|s__Curtobacterium citreum	9	20	13	1	2	0	1	8	3	0	10	2	0	48	4	0	0	0	1	24	0	10	2	2
d__Bacteria|p__Actinobacteriota|c__Actinobacteria|o__Actinomycetales|f__Microbacteriaceae|g__Microbacterium	13	13	25	0	1	0	0	7	3	0	91	3	0	8	10	1	0	0	0	28	0	14	4	1
d__Bacteria|p__Actinobacteriota|c__Actinobacteria|o__Actinomycetales|f__Microbacteriaceae|g__Microbacterium|s__Microbacterium paludicola	18	29	27	1	6	0	2	11	8	0	41	0	0	7	7	1	0	0	0	68	0	15	6	6
d__Bacteria|p__Actinobacteriota|c__Actinobacteria|o__Actinomycetales|f__Micrococcaceae|g__Micrococcus|s__Micrococcus luteus	1	24	8	0	12	0	0	9	47	2	145	2	2	126	4	31	2	3	6	35	1	11	5	2
d__Bacteria|p__Actinobacteriota|c__Actinobacteria|o__Mycobacteriales|f__Mycobacteriaceae|g__Corynebacterium|s__Corynebacterium ureicelerivorans	0	23	2	2	11	0	0	2	62	8	211	1	0	280	1	25	5	3	3	25	1	15	9	8
d__Bacteria|p__Actinobacteriota|c__Actinobacteria|o__Mycobacteriales|f__Mycobacteriaceae|g__Lawsonella|s__Lawsonella clevelandensis_A	10	36	14	2	53	3	1	3	70	14	107	6	2	215	6	5	4	3	10	10	13	7	6	30
d__Bacteria|p__Actinobacteriota|c__Actinobacteria|o__Propionibacteriales|f__Propionibacteriaceae|g__Cutibacterium	7	22	4	0	7	0	0	5	20	3	90	2	1	61	3	6	0	2	5	17	1	3	3	10
d__Bacteria|p__Actinobacteriota|c__Actinobacteria|o__Propionibacteriales|f__Propionibacteriaceae|g__Cutibacterium|s__Cutibacterium acnes	132	1271	380	63	553	46	16	177	2004	524	5847	137	68	4259	91	294	152	98	198	1293	108	194	150	734
d__Bacteria|p__Actinobacteriota|c__Actinobacteria|o__Propionibacteriales|f__Propionibacteriaceae|g__Cutibacterium|s__Cutibacterium granulosum	7	11	6	0	12	1	0	2	18	3	51	0	1	62	1	3	1	0	35	6	0	5	2	1
d__Bacteria|p__Bacteroidota	5	16	0	25	2	21	32	8	7	35	4	36	25	11	12	43	26	35	40	0	27	21	41	19
d__Bacteria|p__Bacteroidota|c__Bacteroidia	52	105	1	450	56	418	312	114	195	432	55	484	298	116	120	589	463	410	514	1	467	309	517	286
d__Bacteria|p__Bacteroidota|c__Bacteroidia|o__Bacteroidales	208	412	1	1481	218	1300	1094	475	583	1612	193	1819	1109	466	455	2164	1943	1527	1887	8	1360	1179	1900	859
d__Bacteria|p__Bacteroidota|c__Bacteroidia|o__Bacteroidales|f__Bacteroidaceae	88	62	8	436	89	305	237	193	185	460	61	384	258	213	106	964	645	607	609	12	430	340	539	265
d__Bacteria|p__Bacteroidota|c__Bacteroidia|o__Bacteroidales|f__Bacteroidaceae|g__Bacteroides	1	2	0	10	1	8	2	6	3	5	1	11	8	1	0	18	8	10	10	0	7	7	10	2
d__Bacteria|p__Bacteroidota|c__Bacteroidia|o__Bacteroidales|f__Bacteroidaceae|g__Ga6A1|s__Ga6A1 sp900102385	0	5	0	8	1	17	12	20	15	32	1	7	22	0	2	103	74	59	14	0	42	9	13	44
d__Bacteria|p__Bacteroidota|c__Bacteroidia|o__Bacteroidales|f__Bacteroidaceae|g__Prevotella	293	160	2	1449	343	889	693	692	713	1358	205	1048	718	786	430	3797	2169	2027	2196	13	1183	1278	1782	1016
d__Bacteria|p__Bacteroidota|c__Bacteroidia|o__Bacteroidales|f__Bacteroidaceae|g__Prevotella|s__Prevotella albensis	20	0	0	63	4	18	0	6	13	7	2	2	12	23	3	32	26	20	94	0	13	11	13	43
d__Bacteria|p__Bacteroidota|c__Bacteroidia|o__Bacteroidales|f__Bacteroidaceae|g__Prevotella|s__Prevotella brevis	6	5	0	63	7	17	18	12	32	59	2	22	44	23	12	108	81	61	77	1	44	20	39	35
d__Bacteria|p__Bacteroidota|c__Bacteroidia|o__Bacteroidales|f__Bacteroidaceae|g__Prevotella|s__Prevotella bryantii	10	5	0	23	32	14	13	8	14	19	1	18	103	23	5	38	1053	35	133	0	54	21	33	18
d__Bacteria|p__Bacteroidota|c__Bacteroidia|o__Bacteroidales|f__Bacteroidaceae|g__Prevotella|s__Prevotella buccae	3	2	0	9	0	5	3	7	10	10	0	13	6	4	3	22	5	16	15	0	9	5	15	6
d__Bacteria|p__Bacteroidota|c__Bacteroidia|o__Bacteroidales|f__Bacteroidaceae|g__Prevotella|s__Prevotella marshii	1	2	0	8	2	7	6	3	4	11	2	11	3	1	0	18	15	8	5	0	3	6	11	3
d__Bacteria|p__Bacteroidota|c__Bacteroidia|o__Bacteroidales|f__Bacteroidaceae|g__Prevotella|s__Prevotella multisaccharivorax	3	3	0	14	5	10	4	1	5	11	0	14	3	7	3	29	25	19	20	1	13	13	25	2
d__Bacteria|p__Bacteroidota|c__Bacteroidia|o__Bacteroidales|f__Bacteroidaceae|g__Prevotella|s__Prevotella ruminicola	24	14	0	619	48	302	183	137	157	353	12	304	251	278	21	1306	1330	474	942	0	699	277	344	369
d__Bacteria|p__Bacteroidota|c__Bacteroidia|o__Bacteroidales|f__Bacteroidaceae|g__Prevotella|s__Prevotella ruminicola_A	24	7	1	191	45	128	95	71	161	192	9	86	108	124	35	802	245	369	425	0	332	136	175	198
d__Bacteria|p__Bacteroidota|c__Bacteroidia|o__Bacteroidales|f__Bacteroidaceae|g__Prevotella|s__Prevotella ruminicola_B	10	11	0	208	15	99	58	53	69	126	2	101	152	130	10	531	525	124	522	0	256	125	138	166
d__Bacteria|p__Bacteroidota|c__Bacteroidia|o__Bacteroidales|f__Bacteroidaceae|g__Prevotella|s__Prevotella ruminicola_C	14	8	0	228	25	80	62	39	99	183	9	104	141	115	20	547	753	276	383	3	351	139	183	155
d__Bacteria|p__Bacteroidota|c__Bacteroidia|o__Bacteroidales|f__Bacteroidaceae|g__Prevotella|s__Prevotella sp000619825	5	3	0	53	16	21	20	16	39	43	0	33	36	30	10	129	108	66	76	0	60	26	34	40
d__Bacteria|p__Bacteroidota|c__Bacteroidia|o__Bacteroidales|f__Bacteroidaceae|g__Prevotella|s__Prevotella sp000688375	1	2	0	6	1	4	7	3	6	6	1	6	4	6	2	25	8	15	15	0	6	8	12	4
d__Bacteria|p__Bacteroidota|c__Bacteroidia|o__Bacteroidales|f__Bacteroidaceae|g__Prevotella|s__Prevotella sp000702825	11	3	0	71	9	50	31	27	58	54	1	33	78	48	14	338	140	125	145	0	162	67	64	95
d__Bacteria|p__Bacteroidota|c__Bacteroidia|o__Bacteroidales|f__Bacteroidaceae|g__Prevotella|s__Prevotella sp000834015	7	1	0	12	3	9	10	2	21	16	1	3	8	9	3	31	43	24	16	0	6	9	18	10
d__Bacteria|p__Bacteroidota|c__Bacteroidia|o__Bacteroidales|f__Bacteroidaceae|g__Prevotella|s__Prevotella sp002251245	3	1	0	9	1	4	6	4	3	8	1	7	7	2	3	15	18	11	6	1	1	3	10	6
d__Bacteria|p__Bacteroidota|c__Bacteroidia|o__Bacteroidales|f__Bacteroidaceae|g__Prevotella|s__Prevotella sp002251295	3	0	0	5	4	7	4	8	9	12	2	5	1	10	1	20	28	17	12	0	11	6	9	4
d__Bacteria|p__Bacteroidota|c__Bacteroidia|o__Bacteroidales|f__Bacteroidaceae|g__Prevotella|s__Prevotella sp002251365	2	1	0	11	1	3	4	4	4	11	2	7	7	2	2	14	15	5	10	0	5	9	8	4
d__Bacteria|p__Bacteroidota|c__Bacteroidia|o__Bacteroidales|f__Bacteroidaceae|g__Prevotella|s__Prevotella sp002251435	2	4	0	10	6	7	5	6	8	13	2	5	6	3	5	26	18	14	17	0	11	10	12	6
d__Bacteria|p__Bacteroidota|c__Bacteroidia|o__Bacteroidales|f__Bacteroidaceae|g__Prevotella|s__Prevotella sp002342415	5	2	0	17	4	7	7	15	12	15	4	14	7	8	9	57	38	25	30	2	11	17	26	8
d__Bacteria|p__Bacteroidota|c__Bacteroidia|o__Bacteroidales|f__Bacteroidaceae|g__Prevotella|s__Prevotella sp002342665	4	0	0	20	4	14	10	11	11	15	3	18	9	11	5	41	26	33	51	0	18	10	28	6
d__Bacteria|p__Bacteroidota|c__Bacteroidia|o__Bacteroidales|f__Bacteroidaceae|g__Prevotella|s__Prevotella sp002350805	4	1	0	14	2	11	6	11	5	19	2	11	8	8	6	28	13	13	13	0	13	11	13	3
d__Bacteria|p__Bacteroidota|c__Bacteroidia|o__Bacteroidales|f__Bacteroidaceae|g__Prevotella|s__Prevotella sp002351725	12	4	0	98	23	95	22	49	71	121	1	43	49	60	11	268	154	187	251	0	116	46	73	98
d__Bacteria|p__Bacteroidota|c__Bacteroidia|o__Bacteroidales|f__Bacteroidaceae|g__Prevotella|s__Prevotella sp002353205	2	4	0	7	5	5	7	4	6	11	2	12	6	7	2	20	18	17	19	0	5	15	18	9
d__Bacteria|p__Bacteroidota|c__Bacteroidia|o__Bacteroidales|f__Bacteroidaceae|g__Prevotella|s__Prevotella sp002353225	4	6	0	27	10	10	22	14	12	31	2	20	11	18	8	72	43	55	45	0	22	31	44	21
d__Bacteria|p__Bacteroidota|c__Bacteroidia|o__Bacteroidales|f__Bacteroidaceae|g__Prevotella|s__Prevotella sp002353295	3	1	0	12	3	6	2	2	4	14	1	6	5	8	2	26	20	29	18	0	10	9	9	9
d__Bacteria|p__Bacteroidota|c__Bacteroidia|o__Bacteroidales|f__Bacteroidaceae|g__Prevotella|s__Prevotella sp002353485	6	2	0	19	8	16	13	13	10	24	3	15	14	11	9	33	38	31	21	0	14	18	38	15
d__Bacteria|p__Bacteroidota|c__Bacteroidia|o__Bacteroidales|f__Bacteroidaceae|g__Prevotella|s__Prevotella sp002354095	16	1	0	66	22	30	14	36	11	31	7	25	35	23	28	113	147	66	56	0	20	49	57	32
d__Bacteria|p__Bacteroidota|c__Bacteroidia|o__Bacteroidales|f__Bacteroidaceae|g__Prevotella|s__Prevotella sp002361655	2	3	0	13	1	9	7	8	5	8	3	13	5	5	3	36	24	15	19	1	8	12	13	9
d__Bacteria|p__Bacteroidota|c__Bacteroidia|o__Bacteroidales|f__Bacteroidaceae|g__Prevotella|s__Prevotella sp002363695	1	1	0	10	4	4	3	9	3	11	4	7	4	7	1	26	14	11	21	1	7	1	13	2
d__Bacteria|p__Bacteroidota|c__Bacteroidia|o__Bacteroidales|f__Bacteroidaceae|g__Prevotella|s__Prevotella sp002369515	2	6	0	7	2	3	3	3	3	11	2	12	3	3	4	22	13	8	12	0	6	7	11	3
d__Bacteria|p__Bacteroidota|c__Bacteroidia|o__Bacteroidales|f__Bacteroidaceae|g__Prevotella|s__Prevotella sp002371695	7	3	0	26	3	5	5	5	5	12	4	5	3	12	7	33	32	11	19	0	11	3	18	14
d__Bacteria|p__Bacteroidota|c__Bacteroidia|o__Bacteroidales|f__Bacteroidaceae|g__Prevotella|s__Prevotella sp002371715	8	6	0	12	5	10	9	12	9	22	6	15	14	11	7	58	42	26	25	0	13	19	16	17
d__Bacteria|p__Bacteroidota|c__Bacteroidia|o__Bacteroidales|f__Bacteroidaceae|g__Prevotella|s__Prevotella sp002372235	0	2	0	9	5	9	5	2	5	13	3	6	11	2	7	40	39	25	21	1	5	16	27	8
d__Bacteria|p__Bacteroidota|c__Bacteroidia|o__Bacteroidales|f__Bacteroidaceae|g__Prevotella|s__Prevotella sp002373375	0	0	0	4	0	0	2	1	2	2	1	0	14	4	2	7	199	1	5	0	9	2	2	0
d__Bacteria|p__Bacteroidota|c__Bacteroidia|o__Bacteroidales|f__Bacteroidaceae|g__Prevotella|s__Prevotella sp002379425	11	2	0	31	8	9	14	9	11	29	5	17	9	17	8	61	38	39	44	0	17	22	28	20
d__Bacteria|p__Bacteroidota|c__Bacteroidia|o__Bacteroidales|f__Bacteroidaceae|g__Prevotella|s__Prevotella sp002391185	1	2	0	20	1	1	2	1	2	4	0	2	2	10	0	11	15	6	51	0	6	2	3	4
d__Bacteria|p__Bacteroidota|c__Bacteroidia|o__Bacteroidales|f__Bacteroidaceae|g__Prevotella|s__Prevotella sp002392835	1	1	0	10	5	9	10	8	8	17	2	15	7	12	9	29	30	16	17	0	3	15	20	9
d__Bacteria|p__Bacteroidota|c__Bacteroidia|o__Bacteroidales|f__Bacteroidaceae|g__Prevotella|s__Prevotella sp002393705	1	1	0	7	4	3	7	3	2	7	4	5	10	2	3	11	16	12	10	1	6	5	13	5
d__Bacteria|p__Bacteroidota|c__Bacteroidia|o__Bacteroidales|f__Bacteroidaceae|g__Prevotella|s__Prevotella sp002393725	4	1	0	39	7	20	9	11	14	32	1	21	13	14	11	71	67	46	40	2	25	26	36	23
d__Bacteria|p__Bacteroidota|c__Bacteroidia|o__Bacteroidales|f__Bacteroidaceae|g__Prevotella|s__Prevotella sp002394365	3	0	0	12	1	6	3	2	6	6	0	1	8	3	2	12	16	12	15	1	3	7	2	4
d__Bacteria|p__Bacteroidota|c__Bacteroidia|o__Bacteroidales|f__Bacteroidaceae|g__Prevotella|s__Prevotella sp002394385	3	1	0	16	4	4	0	4	16	8	2	7	5	11	3	35	19	25	17	0	9	7	13	11
d__Bacteria|p__Bacteroidota|c__Bacteroidia|o__Bacteroidales|f__Bacteroidaceae|g__Prevotella|s__Prevotella sp002449845	9	1	0	22	4	12	10	15	9	28	1	13	9	10	6	32	52	29	39	0	16	21	22	12
d__Bacteria|p__Bacteroidota|c__Bacteroidia|o__Bacteroidales|f__Bacteroidaceae|g__Prevotella|s__Prevotella sp002933775	2	3	0	7	1	6	4	2	11	11	0	9	2	2	4	21	9	9	8	0	5	7	12	1
d__Bacteria|p__Bacteroidota|c__Bacteroidia|o__Bacteroidales|f__Bacteroidaceae|g__Prevotella|s__Prevotella sp900100635	12	6	0	148	20	36	28	51	34	49	7	56	38	34	15	300	140	262	123	2	118	91	153	115
d__Bacteria|p__Bacteroidota|c__Bacteroidia|o__Bacteroidales|f__Bacteroidaceae|g__Prevotella|s__Prevotella sp900107705	13	9	0	100	15	38	19	44	27	81	6	37	38	28	20	138	181	99	90	0	48	42	69	32
d__Bacteria|p__Bacteroidota|c__Bacteroidia|o__Bacteroidales|f__Bacteroidaceae|g__Prevotella|s__Prevotella sp900109055	14	25	0	117	31	247	133	52	171	164	4	94	54	81	19	328	305	80	221	0	442	68	126	173
d__Bacteria|p__Bacteroidota|c__Bacteroidia|o__Bacteroidales|f__Bacteroidaceae|g__Prevotella|s__Prevotella sp900110085	23	5	0	72	38	44	34	38	47	113	10	80	44	57	31	194	167	128	135	1	78	82	121	59
d__Bacteria|p__Bacteroidota|c__Bacteroidia|o__Bacteroidales|f__Bacteroidaceae|g__Prevotella|s__Prevotella sp900110895	5	37	0	578	12	584	275	44	99	537	6	423	552	78	105	153	498	66	138	1	885	133	1199	781
d__Bacteria|p__Bacteroidota|c__Bacteroidia|o__Bacteroidales|f__Bacteroidaceae|g__Prevotella|s__Prevotella sp900115435	7	5	0	58	5	30	6	22	20	42	9	19	35	24	14	93	63	52	74	0	29	28	38	27
d__Bacteria|p__Bacteroidota|c__Bacteroidia|o__Bacteroidales|f__Bacteroidaceae|g__Prevotella|s__Prevotella sp900119285	5	1	0	107	6	65	45	16	29	82	3	49	42	36	10	119	68	137	87	0	160	48	79	143
d__Bacteria|p__Bacteroidota|c__Bacteroidia|o__Bacteroidales|f__Bacteroidaceae|g__Prevotella|s__Prevotella sp900199555	5	5	0	64	5	21	17	13	20	34	0	54	40	5	5	52	23	106	23	0	65	28	55	31
d__Bacteria|p__Bacteroidota|c__Bacteroidia|o__Bacteroidales|f__Bacteroidaceae|g__Prevotella|s__Prevotella sp900313215	2	0	0	13	0	3	6	5	5	13	4	2	5	4	6	12	27	16	19	0	10	11	15	9
d__Bacteria|p__Bacteroidota|c__Bacteroidia|o__Bacteroidales|f__Bacteroidaceae|g__Prevotella|s__Prevotella sp900313235	1	2	0	19	5	11	18	21	12	21	2	30	13	11	5	66	43	51	43	0	25	26	38	23
d__Bacteria|p__Bacteroidota|c__Bacteroidia|o__Bacteroidales|f__Bacteroidaceae|g__Prevotella|s__Prevotella sp900313615	1	1	0	10	4	4	5	2	21	11	1	9	8	5	5	18	12	12	16	0	4	8	7	9
d__Bacteria|p__Bacteroidota|c__Bacteroidia|o__Bacteroidales|f__Bacteroidaceae|g__Prevotella|s__Prevotella sp900313805	60	6	0	5	16	6	17	42	14	31	5	19	7	13	9	36	82	3	231	0	7	193	96	13
d__Bacteria|p__Bacteroidota|c__Bacteroidia|o__Bacteroidales|f__Bacteroidaceae|g__Prevotella|s__Prevotella sp900314655	5	1	0	27	3	9	8	13	11	14	1	10	10	13	4	26	31	21	22	0	12	12	18	14
d__Bacteria|p__Bacteroidota|c__Bacteroidia|o__Bacteroidales|f__Bacteroidaceae|g__Prevotella|s__Prevotella sp900314715	4	2	0	23	7	9	7	6	8	24	7	9	13	0	1	22	33	13	30	1	9	14	12	12
d__Bacteria|p__Bacteroidota|c__Bacteroidia|o__Bacteroidales|f__Bacteroidaceae|g__Prevotella|s__Prevotella sp900314755	3	1	0	17	2	11	9	4	6	28	3	13	8	2	3	28	25	21	23	0	6	8	17	10
d__Bacteria|p__Bacteroidota|c__Bacteroidia|o__Bacteroidales|f__Bacteroidaceae|g__Prevotella|s__Prevotella sp900314935	16	8	0	45	23	33	29	17	127	119	5	18	30	9	19	72	73	66	101	0	22	32	37	42
d__Bacteria|p__Bacteroidota|c__Bacteroidia|o__Bacteroidales|f__Bacteroidaceae|g__Prevotella|s__Prevotella sp900314985	19	1	0	74	24	77	50	47	46	65	10	78	37	39	19	183	96	184	122	0	165	71	77	87
d__Bacteria|p__Bacteroidota|c__Bacteroidia|o__Bacteroidales|f__Bacteroidaceae|g__Prevotella|s__Prevotella sp900314995	17	13	0	54	13	46	33	26	34	59	20	55	27	26	32	132	67	63	100	0	49	52	96	49
d__Bacteria|p__Bacteroidota|c__Bacteroidia|o__Bacteroidales|f__Bacteroidaceae|g__Prevotella|s__Prevotella sp900315035	8	3	0	27	14	21	20	19	15	45	4	18	12	18	19	85	46	46	53	0	19	24	37	26
d__Bacteria|p__Bacteroidota|c__Bacteroidia|o__Bacteroidales|f__Bacteroidaceae|g__Prevotella|s__Prevotella sp900315075	2	1	0	10	7	4	6	9	41	17	3	6	7	3	6	29	26	17	18	1	12	12	14	13
d__Bacteria|p__Bacteroidota|c__Bacteroidia|o__Bacteroidales|f__Bacteroidaceae|g__Prevotella|s__Prevotella sp900315105	11	5	0	166	21	86	29	16	63	143	1	16	53	27	8	122	138	218	101	2	122	32	33	120
d__Bacteria|p__Bacteroidota|c__Bacteroidia|o__Bacteroidales|f__Bacteroidaceae|g__Prevotella|s__Prevotella sp900315455	5	12	0	21	9	4	10	8	69	35	11	9	10	6	11	23	46	10	24	0	12	28	9	21
d__Bacteria|p__Bacteroidota|c__Bacteroidia|o__Bacteroidales|f__Bacteroidaceae|g__Prevotella|s__Prevotella sp900315525	5	5	0	31	8	19	9	14	18	48	10	21	11	20	5	66	51	49	58	0	19	34	48	23
d__Bacteria|p__Bacteroidota|c__Bacteroidia|o__Bacteroidales|f__Bacteroidaceae|g__Prevotella|s__Prevotella sp900315545	1	0	0	16	3	4	6	5	8	12	0	3	3	3	2	21	13	15	4	0	7	5	12	5
d__Bacteria|p__Bacteroidota|c__Bacteroidia|o__Bacteroidales|f__Bacteroidaceae|g__Prevotella|s__Prevotella sp900315565	1	3	0	14	2	8	8	10	5	17	4	4	9	8	4	32	31	23	22	0	15	7	22	10
d__Bacteria|p__Bacteroidota|c__Bacteroidia|o__Bacteroidales|f__Bacteroidaceae|g__Prevotella|s__Prevotella sp900315695	15	8	0	30	28	38	22	28	26	60	11	25	21	42	25	122	85	102	106	1	52	46	55	46
d__Bacteria|p__Bacteroidota|c__Bacteroidia|o__Bacteroidales|f__Bacteroidaceae|g__Prevotella|s__Prevotella sp900315745	4	5	0	19	4	3	7	3	17	23	3	7	3	0	7	13	16	10	20	0	3	7	18	7
d__Bacteria|p__Bacteroidota|c__Bacteroidia|o__Bacteroidales|f__Bacteroidaceae|g__Prevotella|s__Prevotella sp900315765	7	6	0	59	8	43	18	21	32	66	5	24	31	17	7	126	82	81	107	0	49	31	40	39
d__Bacteria|p__Bacteroidota|c__Bacteroidia|o__Bacteroidales|f__Bacteroidaceae|g__Prevotella|s__Prevotella sp900315775	2	1	0	12	6	3	0	3	6	12	0	6	5	9	1	20	22	13	28	1	14	10	7	8
d__Bacteria|p__Bacteroidota|c__Bacteroidia|o__Bacteroidales|f__Bacteroidaceae|g__Prevotella|s__Prevotella sp900316265	21	6	0	285	34	88	57	235	61	79	4	54	64	114	9	860	401	401	297	0	214	64	95	99
d__Bacteria|p__Bacteroidota|c__Bacteroidia|o__Bacteroidales|f__Bacteroidaceae|g__Prevotella|s__Prevotella sp900316285	3	1	0	34	4	5	8	11	20	77	3	15	14	9	8	45	22	16	41	0	8	15	20	10
d__Bacteria|p__Bacteroidota|c__Bacteroidia|o__Bacteroidales|f__Bacteroidaceae|g__Prevotella|s__Prevotella sp900316295	2	0	0	5	3	4	4	1	3	11	5	4	5	5	3	21	20	8	10	0	4	2	7	10
d__Bacteria|p__Bacteroidota|c__Bacteroidia|o__Bacteroidales|f__Bacteroidaceae|g__Prevotella|s__Prevotella sp900316445	130	63	0	400	78	341	184	104	90	416	178	448	200	221	299	1216	281	397	302	3	147	731	521	281
d__Bacteria|p__Bacteroidota|c__Bacteroidia|o__Bacteroidales|f__Bacteroidaceae|g__Prevotella|s__Prevotella sp900316475	10	12	0	87	30	27	29	47	26	44	21	58	23	47	12	167	102	81	105	12	42	52	83	36
d__Bacteria|p__Bacteroidota|c__Bacteroidia|o__Bacteroidales|f__Bacteroidaceae|g__Prevotella|s__Prevotella sp900316645	6	0	0	18	9	6	8	11	10	19	3	13	26	13	12	63	35	35	35	0	19	18	22	22
d__Bacteria|p__Bacteroidota|c__Bacteroidia|o__Bacteroidales|f__Bacteroidaceae|g__Prevotella|s__Prevotella sp900316685	3	1	0	11	3	3	5	4	9	8	1	7	4	1	3	16	15	6	15	0	6	7	10	2
d__Bacteria|p__Bacteroidota|c__Bacteroidia|o__Bacteroidales|f__Bacteroidaceae|g__Prevotella|s__Prevotella sp900316985	5	4	0	59	20	24	17	15	39	56	5	19	24	18	22	94	71	45	46	0	31	38	35	33
d__Bacteria|p__Bacteroidota|c__Bacteroidia|o__Bacteroidales|f__Bacteroidaceae|g__Prevotella|s__Prevotella sp900317305	0	4	0	14	3	7	10	5	63	18	9	9	9	2	8	17	28	12	10	0	8	7	12	7
d__Bacteria|p__Bacteroidota|c__Bacteroidia|o__Bacteroidales|f__Bacteroidaceae|g__Prevotella|s__Prevotella sp900317405	28	4	0	186	57	150	88	335	96	145	7	149	267	150	19	1269	224	1001	796	1	249	177	263	344
d__Bacteria|p__Bacteroidota|c__Bacteroidia|o__Bacteroidales|f__Bacteroidaceae|g__Prevotella|s__Prevotella sp900318395	20	4	0	64	27	49	22	33	31	79	14	41	39	39	33	161	129	95	92	0	48	61	83	52
d__Bacteria|p__Bacteroidota|c__Bacteroidia|o__Bacteroidales|f__Bacteroidaceae|g__Prevotella|s__Prevotella sp900318555	73	13	0	237	36	135	30	40	22	95	29	70	56	149	46	454	140	176	171	0	51	272	275	106
d__Bacteria|p__Bacteroidota|c__Bacteroidia|o__Bacteroidales|f__Bacteroidaceae|g__Prevotella|s__Prevotella sp900318585	6	4	0	21	9	13	18	11	19	36	2	30	6	11	8	54	23	39	66	0	14	15	40	25
d__Bacteria|p__Bacteroidota|c__Bacteroidia|o__Bacteroidales|f__Bacteroidaceae|g__Prevotella|s__Prevotella sp900318685	1	10	0	37	4	2	11	11	11	36	5	23	16	12	9	63	48	31	49	0	14	29	41	14
d__Bacteria|p__Bacteroidota|c__Bacteroidia|o__Bacteroidales|f__Bacteroidaceae|g__Prevotella|s__Prevotella sp900318795	4	2	0	27	4	12	7	15	12	23	6	20	16	13	5	62	38	44	37	0	19	21	29	13
d__Bacteria|p__Bacteroidota|c__Bacteroidia|o__Bacteroidales|f__Bacteroidaceae|g__Prevotella|s__Prevotella sp900318815	37	15	0	302	29	41	43	104	21	147	27	74	132	68	33	228	1928	771	120	2	55	187	261	124
d__Bacteria|p__Bacteroidota|c__Bacteroidia|o__Bacteroidales|f__Bacteroidaceae|g__Prevotella|s__Prevotella sp900318885	64	18	1	467	86	101	56	58	46	131	23	99	116	225	35	839	171	289	340	0	89	315	324	106
d__Bacteria|p__Bacteroidota|c__Bacteroidia|o__Bacteroidales|f__Bacteroidaceae|g__Prevotella|s__Prevotella sp900318915	1	2	0	6	1	3	5	6	4	10	3	6	3	1	1	17	12	5	11	0	4	7	9	6
d__Bacteria|p__Bacteroidota|c__Bacteroidia|o__Bacteroidales|f__Bacteroidaceae|g__Prevotella|s__Prevotella sp900319305	33	9	0	109	198	195	51	266	137	187	34	75	44	135	72	379	197	307	299	0	110	112	172	125
d__Bacteria|p__Bacteroidota|c__Bacteroidia|o__Bacteroidales|f__Bacteroidaceae|g__Prevotella|s__Prevotella sp900319715	20	9	0	82	25	45	47	32	40	89	15	86	31	53	40	178	74	93	110	1	66	71	112	56
d__Bacteria|p__Bacteroidota|c__Bacteroidia|o__Bacteroidales|f__Bacteroidaceae|g__Prevotella|s__Prevotella sp900320045	6	2	1	19	6	7	16	17	10	32	1	20	15	12	8	58	40	23	34	0	19	17	31	13
d__Bacteria|p__Bacteroidota|c__Bacteroidia|o__Bacteroidales|f__Bacteroidaceae|g__Prevotella|s__Prevotella sp900320255	6	5	0	9	3	9	6	7	3	13	2	9	2	8	6	30	8	7	12	0	12	4	12	12
d__Bacteria|p__Bacteroidota|c__Bacteroidia|o__Bacteroidales|f__Bacteroidaceae|g__Prevotella|s__Prevotella sp900320445	3	4	0	24	4	11	14	6	6	22	5	22	20	8	8	67	113	83	55	1	21	25	31	16
d__Bacteria|p__Bacteroidota|c__Bacteroidia|o__Bacteroidales|f__Bacteroidaceae|g__Prevotella|s__Prevotella sp900320585	1	5	0	6	2	4	7	3	10	18	3	5	6	3	3	18	7	6	7	1	3	7	3	4
d__Bacteria|p__Bacteroidota|c__Bacteroidia|o__Bacteroidales|f__Bacteroidaceae|g__Prevotella|s__Prevotella sp900320905	43	10	1	131	25	84	56	44	78	133	7	94	47	55	37	259	105	143	274	2	93	71	232	85
d__Bacteria|p__Bacteroidota|c__Bacteroidia|o__Bacteroidales|f__Bacteroidaceae|g__Prevotella|s__Prevotella sp900321425	7	4	0	18	4	11	5	3	8	12	0	11	13	11	7	36	17	30	28	0	17	11	12	7
d__Bacteria|p__Bacteroidota|c__Bacteroidia|o__Bacteroidales|f__Bacteroidaceae|g__Prevotella|s__Prevotella sp900321965	30	13	0	123	14	41	37	36	27	64	15	61	44	84	47	346	153	129	102	3	37	72	90	43
d__Bacteria|p__Bacteroidota|c__Bacteroidia|o__Bacteroidales|f__Bacteroidaceae|g__Prevotella|s__Prevotella sp900322095	2	1	0	12	3	1	8	12	1	12	5	9	3	6	4	28	17	13	16	0	6	8	17	6
d__Bacteria|p__Bacteroidota|c__Bacteroidia|o__Bacteroidales|f__Bacteroidaceae|g__Prevotella|s__Prevotella sp900322175	9	8	0	73	23	41	18	59	58	78	9	60	82	44	8	340	164	190	212	1	110	104	84	84
d__Bacteria|p__Bacteroidota|c__Bacteroidia|o__Bacteroidales|f__Bacteroidaceae|g__RUG210|s__RUG210 sp003265305	48	31	0	23	3	65	40	36	36	41	1	35	74	41	43	28	35	13	22	0	45	61	39	52
d__Bacteria|p__Bacteroidota|c__Bacteroidia|o__Bacteroidales|f__Bacteroidaceae|g__UBA1179	0	3	0	44	2	132	54	2	29	33	0	86	85	2	0	126	91	59	32	0	161	14	16	60
d__Bacteria|p__Bacteroidota|c__Bacteroidia|o__Bacteroidales|f__Bacteroidaceae|g__UBA1179|s__UBA1179 sp002309915	1	4	1	43	0	221	57	4	51	65	0	102	148	0	1	108	196	41	22	0	179	16	25	92
d__Bacteria|p__Bacteroidota|c__Bacteroidia|o__Bacteroidales|f__Bacteroidaceae|g__UBA1179|s__UBA1179 sp002310015	2	5	0	97	1	163	88	1	98	65	1	110	90	0	0	107	75	191	45	0	360	37	25	114
d__Bacteria|p__Bacteroidota|c__Bacteroidia|o__Bacteroidales|f__Bacteroidaceae|g__UBA1179|s__UBA1179 sp002310175	0	0	0	4	3	20	21	2	15	10	0	16	17	0	0	32	29	18	12	0	28	2	3	10
d__Bacteria|p__Bacteroidota|c__Bacteroidia|o__Bacteroidales|f__Bacteroidaceae|g__UBA1179|s__UBA1179 sp900318995	1	4	0	36	5	136	55	1	40	39	0	96	102	3	1	119	114	74	43	2	202	15	13	57
d__Bacteria|p__Bacteroidota|c__Bacteroidia|o__Bacteroidales|f__Bacteroidaceae|g__UBA1179|s__UBA1179 sp900319225	2	6	0	148	1	130	81	1	45	30	0	85	157	0	1	190	165	101	51	0	284	40	51	198
d__Bacteria|p__Bacteroidota|c__Bacteroidia|o__Bacteroidales|f__Bacteroidaceae|g__UBA1189|s__UBA1189 sp002309805	1	10	0	13	8	12	23	2	13	48	3	23	4	7	11	18	13	18	43	2	13	6	13	20
d__Bacteria|p__Bacteroidota|c__Bacteroidia|o__Bacteroidales|f__Bacteroidaceae|g__UBA2918|s__UBA2918 sp900313715	2	0	0	18	0	3	0	1	0	5	0	1	4	1	0	28	2	15	19	0	11	2	5	8
d__Bacteria|p__Bacteroidota|c__Bacteroidia|o__Bacteroidales|f__Bacteroidaceae|g__UBA3839|s__UBA3839 sp002350855	15	4	0	309	18	50	11	37	13	42	7	46	52	100	6	197	18	20	29	0	69	119	81	47
d__Bacteria|p__Bacteroidota|c__Bacteroidia|o__Bacteroidales|f__Bacteroidaceae|g__UBA3839|s__UBA3839 sp900313845	5	8	0	35	5	7	17	2	30	45	6	10	24	12	6	28	34	15	74	0	10	17	10	14
d__Bacteria|p__Bacteroidota|c__Bacteroidia|o__Bacteroidales|f__Bacteroidaceae|g__UBA4334|s__UBA4334 sp002393555	3	1	0	4	3	7	3	2	6	9	1	2	3	3	1	11	12	11	17	0	4	6	9	6
d__Bacteria|p__Bacteroidota|c__Bacteroidia|o__Bacteroidales|f__Bacteroidaceae|g__UBA4334|s__UBA4334 sp900316505	20	1	0	30	6	19	26	22	14	17	1	12	8	21	5	25	19	46	48	3	32	19	44	27
d__Bacteria|p__Bacteroidota|c__Bacteroidia|o__Bacteroidales|f__Bacteroidaceae|g__UBA4334|s__UBA4334 sp900316975	6	1	0	24	1	8	5	5	14	11	2	4	4	22	4	15	14	32	14	0	10	10	16	13
d__Bacteria|p__Bacteroidota|c__Bacteroidia|o__Bacteroidales|f__Bacteroidaceae|g__UBA4334|s__UBA4334 sp900318775	8	0	0	17	3	7	10	15	5	8	1	9	5	11	0	23	11	36	21	0	9	5	16	11
d__Bacteria|p__Bacteroidota|c__Bacteroidia|o__Bacteroidales|f__Bacteroidaceae|g__UBA4372|s__UBA4372 sp002494215	5	3	0	54	1	20	14	6	20	30	1	13	13	9	2	55	27	4	49	0	40	16	9	37
d__Bacteria|p__Bacteroidota|c__Bacteroidia|o__Bacteroidales|f__Bacteroidaceae|g__UBA4372|s__UBA4372 sp900313335	4	5	0	13	1	85	42	5	12	9	2	166	525	8	9	26	8	3	10	0	5	12	264	12
d__Bacteria|p__Bacteroidota|c__Bacteroidia|o__Bacteroidales|f__Bacteroidaceae|g__UBA4372|s__UBA4372 sp900313705	0	2	0	37	5	25	5	4	2	6	2	17	6	3	0	22	10	18	16	5	26	7	16	3
d__Bacteria|p__Bacteroidota|c__Bacteroidia|o__Bacteroidales|f__Bacteroidaceae|g__UBA4372|s__UBA4372 sp900316355	2	7	0	17	4	13	14	6	5	19	2	22	26	10	1	55	62	29	22	0	12	12	36	15
d__Bacteria|p__Bacteroidota|c__Bacteroidia|o__Bacteroidales|f__Bacteroidaceae|g__UBA4372|s__UBA4372 sp900318115	0	1	0	5	0	3	3	6	2	4	1	7	3	2	1	14	25	12	14	0	9	4	7	4
d__Bacteria|p__Bacteroidota|c__Bacteroidia|o__Bacteroidales|f__Bacteroidaceae|g__UBA4372|s__UBA4372 sp900320565	14	1	37	23	14	12	7	39	13	10	34	10	6	13	3	33	22	13	26	35	7	12	19	10
d__Bacteria|p__Bacteroidota|c__Bacteroidia|o__Bacteroidales|f__Bacteroidaceae|g__UBA6382|s__UBA6382 sp002439755	1	0	0	10	2	5	8	5	4	4	0	9	5	2	1	20	9	14	17	2	11	6	11	5
d__Bacteria|p__Bacteroidota|c__Bacteroidia|o__Bacteroidales|f__Bacteroidaceae|g__UBA6382|s__UBA6382 sp900318305	0	0	0	54	0	1	0	0	0	1	0	1	52	0	0	9	16	0	0	0	1	12	19	4
d__Bacteria|p__Bacteroidota|c__Bacteroidia|o__Bacteroidales|f__F082	237	1033	2	2982	252	6850	1961	369	1250	3559	302	3954	3679	595	761	1514	3440	2590	2587	12	3171	2752	3212	2453
d__Bacteria|p__Bacteroidota|c__Bacteroidia|o__Bacteroidales|f__F082|s__F082 sp001543395	26	119	0	245	22	180	188	57	77	307	22	325	214	60	76	141	301	167	234	0	192	230	299	159
d__Bacteria|p__Bacteroidota|c__Bacteroidia|o__Bacteroidales|f__F082|s__F082 sp001603665	9	30	0	105	7	2315	343	26	257	267	3	875	367	16	20	196	69	718	133	0	675	147	52	336
d__Bacteria|p__Bacteroidota|c__Bacteroidia|o__Bacteroidales|f__F082|s__F082 sp002310075	6	16	0	65	7	46	38	7	37	85	7	62	45	9	14	27	63	48	64	0	53	59	79	48
d__Bacteria|p__Bacteroidota|c__Bacteroidia|o__Bacteroidales|f__F082|s__F082 sp002311655	7	22	0	172	2	1385	46	4	66	76	2	68	854	5	5	59	12	100	40	0	208	80	76	119
d__Bacteria|p__Bacteroidota|c__Bacteroidia|o__Bacteroidales|f__F082|s__F082 sp002396205	9	66	0	167	13	112	100	20	70	197	16	187	138	46	40	74	223	118	164	1	143	162	200	114
d__Bacteria|p__Bacteroidota|c__Bacteroidia|o__Bacteroidales|f__F082|s__F082 sp900315175	1	7	0	22	2	766	29	1	35	32	1	46	87	3	3	42	13	53	17	0	104	21	23	78
d__Bacteria|p__Bacteroidota|c__Bacteroidia|o__Bacteroidales|f__F082|s__F082 sp900317055	18	82	0	316	27	184	168	30	104	453	32	278	224	47	75	111	301	193	283	2	218	273	323	199
d__Bacteria|p__Bacteroidota|c__Bacteroidia|o__Bacteroidales|f__F082|s__F082 sp900317155	18	98	0	284	26	201	143	36	83	310	27	313	229	47	70	110	365	156	266	0	218	251	288	226
d__Bacteria|p__Bacteroidota|c__Bacteroidia|o__Bacteroidales|f__F082|s__F082 sp900318085	29	77	0	233	22	181	134	31	68	274	20	246	242	50	64	103	305	157	197	0	206	250	303	151
d__Bacteria|p__Bacteroidota|c__Bacteroidia|o__Bacteroidales|f__F082|s__F082 sp900318265	22	92	0	239	16	144	109	20	54	290	35	232	196	55	71	96	274	141	216	2	172	245	224	151
d__Bacteria|p__Bacteroidota|c__Bacteroidia|o__Bacteroidales|f__F082|s__F082 sp900318465	22	110	2	312	27	219	139	32	90	258	26	325	249	64	73	133	477	178	203	1	240	243	335	225
d__Bacteria|p__Bacteroidota|c__Bacteroidia|o__Bacteroidales|f__F082|s__F082 sp900321315	22	103	0	190	31	154	128	30	70	222	35	274	207	63	68	106	316	132	206	3	163	203	284	186
d__Bacteria|p__Bacteroidota|c__Bacteroidia|o__Bacteroidales|f__ML635J-15|g__Bact-19|s__Bact-19 sp002310235	0	3	0	38	0	18	10	0	42	25	0	10	53	2	0	23	226	29	12	0	48	5	5	36
d__Bacteria|p__Bacteroidota|c__Bacteroidia|o__Bacteroidales|f__Muribaculaceae|g__C941	16	71	0	102	35	18	50	2	188	169	13	65	29	6	30	32	39	25	61	2	9	39	34	35
d__Bacteria|p__Bacteroidota|c__Bacteroidia|o__Bacteroidales|f__Muribaculaceae|g__C941|s__C941 sp900317325	3	19	0	37	6	2	20	1	75	48	3	21	14	0	7	13	9	8	16	0	2	15	5	12
d__Bacteria|p__Bacteroidota|c__Bacteroidia|o__Bacteroidales|f__Muribaculaceae|g__C941|s__C941 sp900317835	3	19	0	46	4	3	23	0	37	44	0	14	16	1	11	5	11	7	14	0	5	19	11	11
d__Bacteria|p__Bacteroidota|c__Bacteroidia|o__Bacteroidales|f__Muribaculaceae|g__C941|s__C941 sp900318205	3	14	0	34	8	2	11	0	43	24	8	11	9	2	3	6	11	2	13	0	2	7	10	10
d__Bacteria|p__Bacteroidota|c__Bacteroidia|o__Bacteroidales|f__Muribaculaceae|g__C941|s__C941 sp900318255	3	9	0	8	2	4	12	1	51	14	2	7	4	2	2	7	5	3	7	0	5	7	9	4
d__Bacteria|p__Bacteroidota|c__Bacteroidia|o__Bacteroidales|f__Muribaculaceae|g__C941|s__C941 sp900318335	4	19	0	27	6	6	14	3	28	20	5	6	15	2	9	4	8	8	3	0	2	9	5	8
d__Bacteria|p__Bacteroidota|c__Bacteroidia|o__Bacteroidales|f__Muribaculaceae|g__C941|s__C941 sp900318345	2	12	0	24	11	1	25	1	40	43	4	13	15	3	2	6	15	8	17	0	3	9	10	14
d__Bacteria|p__Bacteroidota|c__Bacteroidia|o__Bacteroidales|f__Muribaculaceae|g__C941|s__C941 sp900318535	13	22	0	41	8	4	32	2	88	47	3	16	6	2	6	10	10	3	15	1	4	14	14	8
d__Bacteria|p__Bacteroidota|c__Bacteroidia|o__Bacteroidales|f__Muribaculaceae|g__C941|s__C941 sp900318645	1	5	0	16	3	1	12	3	31	23	2	15	4	2	3	10	5	5	4	0	2	7	8	9
d__Bacteria|p__Bacteroidota|c__Bacteroidia|o__Bacteroidales|f__Muribaculaceae|g__C941|s__C941 sp900319525	5	16	0	32	8	4	24	1	39	37	7	13	7	1	5	13	13	4	15	0	2	8	10	4
d__Bacteria|p__Bacteroidota|c__Bacteroidia|o__Bacteroidales|f__Muribaculaceae|g__C941|s__C941 sp900320055	0	8	0	24	3	1	8	1	16	15	1	6	3	1	3	3	7	2	12	0	3	4	5	6
d__Bacteria|p__Bacteroidota|c__Bacteroidia|o__Bacteroidales|f__Muribaculaceae|g__C941|s__C941 sp900320245	3	7	0	23	4	1	19	1	36	40	4	9	8	0	6	4	1	4	20	0	3	8	7	12
d__Bacteria|p__Bacteroidota|c__Bacteroidia|o__Bacteroidales|f__Muribaculaceae|g__C941|s__C941 sp900322135	4	15	0	29	6	3	9	0	38	24	3	5	10	0	9	6	5	1	13	0	0	6	2	9
d__Bacteria|p__Bacteroidota|c__Bacteroidia|o__Bacteroidales|f__P3	2	2	0	26	2	12	21	8	8	18	2	37	15	3	0	41	54	21	17	1	22	10	14	11
d__Bacteria|p__Bacteroidota|c__Bacteroidia|o__Bacteroidales|f__P3|g__UBA1217|s__UBA1217 sp002309155	1	4	0	47	3	1	18	4	11	35	0	39	23	0	2	66	181	59	39	0	105	13	88	169
d__Bacteria|p__Bacteroidota|c__Bacteroidia|o__Bacteroidales|f__P3|g__UBA1217|s__UBA1217 sp002309335	0	5	1	31	1	4	3	1	22	3	0	24	5	0	0	30	49	53	22	0	22	2	6	37
d__Bacteria|p__Bacteroidota|c__Bacteroidia|o__Bacteroidales|f__P3|g__UBA1219|s__UBA1219 sp002309295	3	9	0	34	1	55	34	1	7	81	1	44	13	0	0	18	69	13	17	0	30	8	32	51
d__Bacteria|p__Bacteroidota|c__Bacteroidia|o__Bacteroidales|f__P3|g__UBA1711	0	22	1	102	8	70	137	18	25	54	11	237	86	13	3	201	228	93	115	4	101	60	111	74
d__Bacteria|p__Bacteroidota|c__Bacteroidia|o__Bacteroidales|f__P3|g__UBA1711|s__UBA1711 sp001543385	17	15	0	59	11	44	36	18	58	46	5	48	41	21	21	90	104	71	73	0	35	46	77	36
d__Bacteria|p__Bacteroidota|c__Bacteroidia|o__Bacteroidales|f__P3|g__UBA1711|s__UBA1711 sp002349055	0	9	0	88	2	49	46	3	5	10	2	84	70	1	3	60	69	27	39	0	64	20	72	27
d__Bacteria|p__Bacteroidota|c__Bacteroidia|o__Bacteroidales|f__P3|g__UBA1711|s__UBA1711 sp002372855	1	2	0	9	2	4	7	0	0	7	0	16	12	1	0	10	19	6	16	0	6	2	10	7
d__Bacteria|p__Bacteroidota|c__Bacteroidia|o__Bacteroidales|f__P3|g__UBA1711|s__UBA1711 sp002373995	1	6	0	8	0	4	13	2	4	8	1	20	9	0	2	25	33	7	11	0	12	8	10	12
d__Bacteria|p__Bacteroidota|c__Bacteroidia|o__Bacteroidales|f__P3|g__UBA1711|s__UBA1711 sp002392965	0	2	0	9	1	14	14	5	2	10	0	52	27	1	0	29	59	9	22	1	21	11	16	19
d__Bacteria|p__Bacteroidota|c__Bacteroidia|o__Bacteroidales|f__P3|g__UBA1711|s__UBA1711 sp900314925	0	5	0	24	0	14	21	3	4	10	2	45	12	1	1	28	52	13	22	0	19	8	16	15
d__Bacteria|p__Bacteroidota|c__Bacteroidia|o__Bacteroidales|f__P3|g__UBA1711|s__UBA1711 sp900315935	1	10	0	12	1	79	25	5	4	6	0	78	15	1	1	37	51	15	24	0	20	20	18	20
d__Bacteria|p__Bacteroidota|c__Bacteroidia|o__Bacteroidales|f__P3|g__UBA1711|s__UBA1711 sp900316055	2	14	1	44	15	81	144	16	31	45	5	134	51	15	1	118	86	40	100	1	123	32	51	61
d__Bacteria|p__Bacteroidota|c__Bacteroidia|o__Bacteroidales|f__P3|g__UBA1711|s__UBA1711 sp900316235	2	8	6	31	13	31	41	3	9	23	4	59	45	5	0	94	61	22	50	2	59	18	35	38
d__Bacteria|p__Bacteroidota|c__Bacteroidia|o__Bacteroidales|f__P3|g__UBA1711|s__UBA1711 sp900316515	0	7	0	28	0	30	28	0	3	16	0	71	28	2	2	65	94	23	24	2	34	18	30	16
d__Bacteria|p__Bacteroidota|c__Bacteroidia|o__Bacteroidales|f__P3|g__UBA1711|s__UBA1711 sp900317125	1	2	0	6	0	4	7	0	2	17	0	10	6	0	0	14	21	8	15	0	8	5	8	6
d__Bacteria|p__Bacteroidota|c__Bacteroidia|o__Bacteroidales|f__P3|g__UBA1711|s__UBA1711 sp900317285	0	9	0	50	4	42	72	11	7	21	2	100	72	6	2	121	148	62	90	1	313	34	63	30
d__Bacteria|p__Bacteroidota|c__Bacteroidia|o__Bacteroidales|f__P3|g__UBA1711|s__UBA1711 sp900317955	0	0	0	9	2	4	9	0	5	16	0	11	6	3	0	8	24	5	15	0	8	2	7	7
d__Bacteria|p__Bacteroidota|c__Bacteroidia|o__Bacteroidales|f__P3|g__UBA1711|s__UBA1711 sp900318175	1	3	0	7	1	6	7	2	6	8	0	18	4	1	0	9	20	9	10	0	9	1	8	8
d__Bacteria|p__Bacteroidota|c__Bacteroidia|o__Bacteroidales|f__P3|g__UBA1711|s__UBA1711 sp900318275	1	8	2	13	0	19	30	1	6	6	0	58	24	0	0	28	78	24	25	1	15	6	30	12
d__Bacteria|p__Bacteroidota|c__Bacteroidia|o__Bacteroidales|f__P3|g__UBA1711|s__UBA1711 sp900318665	0	6	0	25	1	27	13	12	12	10	2	50	25	1	2	152	26	32	61	0	56	9	12	10
d__Bacteria|p__Bacteroidota|c__Bacteroidia|o__Bacteroidales|f__P3|g__UBA1711|s__UBA1711 sp900318835	1	3	0	21	3	17	39	6	7	18	7	54	24	5	1	57	44	25	39	3	33	12	37	21
d__Bacteria|p__Bacteroidota|c__Bacteroidia|o__Bacteroidales|f__P3|g__UBA1711|s__UBA1711 sp900319865	0	1	0	8	0	4	3	0	3	14	1	14	7	1	1	9	20	7	11	0	6	2	6	2
d__Bacteria|p__Bacteroidota|c__Bacteroidia|o__Bacteroidales|f__P3|g__UBA1711|s__UBA1711 sp900320975	1	6	3	28	3	13	95	12	19	28	3	202	26	3	2	207	49	183	33	7	165	29	40	28
d__Bacteria|p__Bacteroidota|c__Bacteroidia|o__Bacteroidales|f__P3|g__UBA1711|s__UBA1711 sp900321975	0	2	0	6	0	10	9	1	3	1	0	18	6	2	0	17	29	10	10	2	10	7	5	4
d__Bacteria|p__Bacteroidota|c__Bacteroidia|o__Bacteroidales|f__Paludibacteraceae|g__RF16	1	1	0	64	1	65	21	6	32	8	0	27	59	6	0	32	84	35	24	0	132	22	14	21
d__Bacteria|p__Bacteroidota|c__Bacteroidia|o__Bacteroidales|f__Paludibacteraceae|g__RF16|s__RF16 sp002309255	1	6	0	41	0	34	6	2	6	0	0	41	10	4	0	7	2	10	8	0	34	1	13	47
d__Bacteria|p__Bacteroidota|c__Bacteroidia|o__Bacteroidales|f__Paludibacteraceae|g__RF16|s__RF16 sp002309835	1	0	0	4	0	12	4	3	7	3	0	7	18	1	0	16	18	5	5	0	24	4	1	7
d__Bacteria|p__Bacteroidota|c__Bacteroidia|o__Bacteroidales|f__Paludibacteraceae|g__RF16|s__RF16 sp002310195	0	1	0	9	0	24	4	0	2	22	0	10	2	0	0	4	17	5	5	0	10	2	2	3
d__Bacteria|p__Bacteroidota|c__Bacteroidia|o__Bacteroidales|f__Paludibacteraceae|g__RF16|s__RF16 sp002351925	0	2	0	12	0	8	19	9	4	0	0	12	17	1	0	3	22	6	9	0	29	6	4	11
d__Bacteria|p__Bacteroidota|c__Bacteroidia|o__Bacteroidales|f__Paludibacteraceae|g__RF16|s__RF16 sp900318245	0	0	0	28	0	14	4	0	5	1	1	3	28	1	1	14	43	5	4	0	31	5	6	5
d__Bacteria|p__Bacteroidota|c__Bacteroidia|o__Bacteroidales|f__Paludibacteraceae|g__RF16|s__RF16 sp900319995	0	0	0	10	0	13	6	0	4	1	0	4	10	2	0	7	12	9	4	0	23	6	3	9
d__Bacteria|p__Bacteroidota|c__Bacteroidia|o__Bacteroidales|f__Paludibacteraceae|g__RF16|s__RF16 sp900321005	1	1	0	16	2	17	3	4	12	5	0	10	30	1	0	23	54	9	7	0	23	13	5	1
d__Bacteria|p__Bacteroidota|c__Bacteroidia|o__Bacteroidales|f__Paludibacteraceae|g__RUG163|s__RUG163 sp900316125	0	0	0	143	0	8	2	1	1	5	1	1	1	2	0	6	45	10	10	0	9	7	2	8
d__Bacteria|p__Bacteroidota|c__Bacteroidia|o__Bacteroidales|f__Paludibacteraceae|g__UBA1181|s__UBA1181 sp002310215	2	3	0	17	0	13	26	0	16	182	0	2	63	1	2	14	10	21	38	0	24	12	2	54
d__Bacteria|p__Bacteroidota|c__Bacteroidia|o__Bacteroidales|f__Paludibacteraceae|g__UBA4345|s__UBA4345 sp002362105	0	0	0	1	0	0	0	2	2	0	0	0	0	0	0	0	12	141	16	64	1	0	0	0
d__Bacteria|p__Bacteroidota|c__Bacteroidia|o__Bacteroidales|f__UBA1715	0	2	0	26	1	3	3	1	80	45	0	6	16	5	0	69	89	26	67	0	60	2	1	36
d__Bacteria|p__Bacteroidota|c__Bacteroidia|o__Bacteroidales|f__UBA1715|s__UBA1715 sp002371705	0	2	0	24	1	3	3	0	78	44	0	6	15	5	0	68	84	25	67	0	59	2	0	35
d__Bacteria|p__Bacteroidota|c__Bacteroidia|o__Bacteroidales|f__UBA3663	0	0	0	11	0	3	3	0	6	28	1	9	6	1	2	15	21	7	24	0	2	6	3	2
d__Bacteria|p__Bacteroidota|c__Bacteroidia|o__Bacteroidales|f__UBA3663|s__UBA3663 sp900319235	0	0	0	10	0	2	2	0	5	25	1	7	6	1	2	11	18	6	22	0	0	6	3	2
d__Bacteria|p__Bacteroidota|c__Bacteroidia|o__Bacteroidales|f__UBA932	3	30	0	40	2	33	43	16	20	85	15	81	17	8	29	64	32	38	97	1	60	29	73	42
d__Bacteria|p__Bacteroidota|c__Bacteroidia|o__Bacteroidales|f__UBA932|g__Bact-11	4	16	0	9	0	7	10	5	4	28	4	35	5	2	11	20	5	7	16	0	22	14	27	7
d__Bacteria|p__Bacteroidota|c__Bacteroidia|o__Bacteroidales|f__UBA932|g__Bact-11|s__Bact-11 sp001602845	18	646	0	225	7	121	178	35	24	266	36	348	271	18	241	554	318	71	117	3	103	119	247	189
d__Bacteria|p__Bacteroidota|c__Bacteroidia|o__Bacteroidales|f__UBA932|g__Bact-11|s__Bact-11 sp001603505	6	30	2	21	1	307	139	43	41	77	8	143	6	16	46	40	12	16	112	2	129	24	56	22
d__Bacteria|p__Bacteroidota|c__Bacteroidia|o__Bacteroidales|f__UBA932|g__Bact-11|s__Bact-11 sp002309795	1	17	0	14	0	26	5	2	3	11	1	23	101	1	1	17	35	1	7	0	9	5	8	19
d__Bacteria|p__Bacteroidota|c__Bacteroidia|o__Bacteroidales|f__UBA932|g__Bact-11|s__Bact-11 sp002361615	3	38	0	26	3	22	38	10	20	92	9	67	11	8	26	61	14	15	90	1	43	24	70	16
d__Bacteria|p__Bacteroidota|c__Bacteroidia|o__Bacteroidales|f__UBA932|g__RC9	26	324	1	532	23	339	518	141	163	868	99	840	234	136	197	727	269	331	1047	3	474	272	504	299
d__Bacteria|p__Bacteroidota|c__Bacteroidia|o__Bacteroidales|f__UBA932|g__RC9|s__RC9 sp001602865	3	16	0	21	2	17	32	9	11	24	2	37	4	3	5	48	4	9	55	0	29	4	32	17
d__Bacteria|p__Bacteroidota|c__Bacteroidia|o__Bacteroidales|f__UBA932|g__RC9|s__RC9 sp001602885	3	144	0	40	1	69	168	8	28	61	20	265	15	10	38	43	39	32	27	0	89	38	146	80
d__Bacteria|p__Bacteroidota|c__Bacteroidia|o__Bacteroidales|f__UBA932|g__RC9|s__RC9 sp001915575	0	8	0	5	0	10	10	3	3	10	1	16	5	2	10	25	2	9	14	0	13	9	15	6
d__Bacteria|p__Bacteroidota|c__Bacteroidia|o__Bacteroidales|f__UBA932|g__RC9|s__RC9 sp002309995	5	16	0	101	4	61	99	16	14	34	8	136	14	24	38	99	13	147	71	0	156	64	94	41
d__Bacteria|p__Bacteroidota|c__Bacteroidia|o__Bacteroidales|f__UBA932|g__RC9|s__RC9 sp002350615	0	2	0	12	1	10	13	0	1	13	1	20	10	4	1	12	4	8	12	0	14	2	8	3
d__Bacteria|p__Bacteroidota|c__Bacteroidia|o__Bacteroidales|f__UBA932|g__RC9|s__RC9 sp002354005	0	7	0	13	0	9	12	11	3	13	5	14	5	7	9	18	6	5	26	0	18	10	11	8
d__Bacteria|p__Bacteroidota|c__Bacteroidia|o__Bacteroidales|f__UBA932|g__RC9|s__RC9 sp002361625	5	41	0	90	8	33	60	31	33	252	20	113	41	26	53	128	46	50	261	3	61	42	79	31
d__Bacteria|p__Bacteroidota|c__Bacteroidia|o__Bacteroidales|f__UBA932|g__RC9|s__RC9 sp002371115	0	8	0	9	0	11	12	11	8	15	8	15	7	17	8	28	3	15	17	0	15	8	21	4
d__Bacteria|p__Bacteroidota|c__Bacteroidia|o__Bacteroidales|f__UBA932|g__RC9|s__RC9 sp002373715	15	61	0	314	10	225	202	58	67	101	47	386	101	323	101	537	61	273	702	0	487	92	263	206
d__Bacteria|p__Bacteroidota|c__Bacteroidia|o__Bacteroidales|f__UBA932|g__RC9|s__RC9 sp002392525	2	2	0	16	0	21	6	3	3	7	4	16	7	4	5	24	6	8	14	0	20	5	15	6
d__Bacteria|p__Bacteroidota|c__Bacteroidia|o__Bacteroidales|f__UBA932|g__RC9|s__RC9 sp002393895	0	9	0	18	1	13	9	1	1	14	2	16	61	1	3	19	19	5	8	0	15	7	15	8
d__Bacteria|p__Bacteroidota|c__Bacteroidia|o__Bacteroidales|f__UBA932|g__RC9|s__RC9 sp002393945	2	13	0	34	1	28	26	4	8	43	9	30	21	10	19	68	27	28	58	0	59	15	33	26
d__Bacteria|p__Bacteroidota|c__Bacteroidia|o__Bacteroidales|f__UBA932|g__RC9|s__RC9 sp002395605	0	6	0	9	0	11	6	5	2	9	1	11	6	4	6	24	6	6	12	0	9	6	20	4
d__Bacteria|p__Bacteroidota|c__Bacteroidia|o__Bacteroidales|f__UBA932|g__RC9|s__RC9 sp002395925	1	2	0	11	0	14	12	3	8	13	1	25	7	4	8	17	7	6	27	1	23	5	17	8
d__Bacteria|p__Bacteroidota|c__Bacteroidia|o__Bacteroidales|f__UBA932|g__RC9|s__RC9 sp002396335	1	7	0	16	2	12	26	12	8	24	3	22	8	6	9	40	10	24	43	0	19	11	26	9
d__Bacteria|p__Bacteroidota|c__Bacteroidia|o__Bacteroidales|f__UBA932|g__RC9|s__RC9 sp002451795	2	0	0	17	0	8	8	1	4	15	0	11	3	1	4	12	4	5	17	0	10	2	11	4
d__Bacteria|p__Bacteroidota|c__Bacteroidia|o__Bacteroidales|f__UBA932|g__RC9|s__RC9 sp900167895	8	123	0	133	9	200	252	16	35	206	9	542	68	31	50	110	62	75	101	1	130	76	170	132
d__Bacteria|p__Bacteroidota|c__Bacteroidia|o__Bacteroidales|f__UBA932|g__RC9|s__RC9 sp900167925	0	7	0	63	2	139	31	4	76	116	0	196	131	45	8	59	46	23	18	0	28	44	37	123
d__Bacteria|p__Bacteroidota|c__Bacteroidia|o__Bacteroidales|f__UBA932|g__RC9|s__RC9 sp900313205	1	4	0	29	2	20	13	3	15	60	1	17	20	7	15	34	23	16	53	0	28	9	24	13
d__Bacteria|p__Bacteroidota|c__Bacteroidia|o__Bacteroidales|f__UBA932|g__RC9|s__RC9 sp900314395	0	6	0	8	1	11	7	1	3	8	3	7	6	5	0	13	5	8	11	0	9	2	8	6
d__Bacteria|p__Bacteroidota|c__Bacteroidia|o__Bacteroidales|f__UBA932|g__RC9|s__RC9 sp900316245	3	14	0	96	0	57	70	18	16	28	18	101	22	38	31	125	99	90	104	0	77	43	68	41
d__Bacteria|p__Bacteroidota|c__Bacteroidia|o__Bacteroidales|f__UBA932|g__RC9|s__RC9 sp900316525	3	73	1	131	9	37	111	32	46	411	31	121	54	14	47	196	56	83	402	1	74	72	86	50
d__Bacteria|p__Bacteroidota|c__Bacteroidia|o__Bacteroidales|f__UBA932|g__RC9|s__RC9 sp900316675	0	15	1	244	2	223	275	21	124	32	3	356	505	29	7	186	46	60	118	1	675	71	116	50
d__Bacteria|p__Bacteroidota|c__Bacteroidia|o__Bacteroidales|f__UBA932|g__RC9|s__RC9 sp900316955	5	70	0	179	3	49	100	35	48	487	21	125	50	22	49	226	56	113	418	1	96	76	94	47
d__Bacteria|p__Bacteroidota|c__Bacteroidia|o__Bacteroidales|f__UBA932|g__RC9|s__RC9 sp900317065	0	8	0	11	1	6	13	3	2	10	1	18	21	1	5	13	19	7	13	1	12	5	10	4
d__Bacteria|p__Bacteroidota|c__Bacteroidia|o__Bacteroidales|f__UBA932|g__RC9|s__RC9 sp900317845	0	13	0	26	2	33	23	15	8	21	15	31	10	36	13	38	20	31	43	0	45	18	25	14
d__Bacteria|p__Bacteroidota|c__Bacteroidia|o__Bacteroidales|f__UBA932|g__RC9|s__RC9 sp900317925	0	6	0	17	0	38	20	8	8	23	2	32	20	9	8	30	12	23	34	0	43	11	22	6
d__Bacteria|p__Bacteroidota|c__Bacteroidia|o__Bacteroidales|f__UBA932|g__RC9|s__RC9 sp900318015	6	90	0	140	5	36	110	38	44	418	19	151	58	11	63	212	58	99	444	1	93	65	99	49
d__Bacteria|p__Bacteroidota|c__Bacteroidia|o__Bacteroidales|f__UBA932|g__RC9|s__RC9 sp900318355	1	6	0	10	1	11	10	4	3	13	2	12	6	5	4	14	4	5	16	0	11	3	13	3
d__Bacteria|p__Bacteroidota|c__Bacteroidia|o__Bacteroidales|f__UBA932|g__RC9|s__RC9 sp900318445	1	6	0	25	1	19	22	6	8	17	3	33	6	8	9	36	11	13	30	0	46	24	22	15
d__Bacteria|p__Bacteroidota|c__Bacteroidia|o__Bacteroidales|f__UBA932|g__RC9|s__RC9 sp900318565	0	10	0	25	1	22	25	7	9	26	5	47	13	5	16	34	18	14	30	1	35	13	39	20
d__Bacteria|p__Bacteroidota|c__Bacteroidia|o__Bacteroidales|f__UBA932|g__RC9|s__RC9 sp900318955	1	1	0	10	0	13	5	1	2	13	2	14	4	2	2	17	9	6	21	1	14	5	13	4
d__Bacteria|p__Bacteroidota|c__Bacteroidia|o__Bacteroidales|f__UBA932|g__RC9|s__RC9 sp900319185	3	19	0	58	2	20	52	6	32	124	3	53	25	6	22	76	13	36	204	1	60	22	54	14
d__Bacteria|p__Bacteroidota|c__Bacteroidia|o__Bacteroidales|f__UBA932|g__RC9|s__RC9 sp900319375	0	2	0	16	0	12	11	0	9	8	2	12	7	1	3	13	22	8	13	0	14	6	9	7
d__Bacteria|p__Bacteroidota|c__Bacteroidia|o__Bacteroidales|f__UBA932|g__RC9|s__RC9 sp900319405	0	5	0	32	0	27	32	15	3	31	6	39	8	7	15	53	18	29	51	0	50	19	36	17
d__Bacteria|p__Bacteroidota|c__Bacteroidia|o__Bacteroidales|f__UBA932|g__RC9|s__RC9 sp900319485	0	2	0	13	0	21	9	5	1	20	1	13	6	10	4	22	15	17	30	0	31	9	14	8
d__Bacteria|p__Bacteroidota|c__Bacteroidia|o__Bacteroidales|f__UBA932|g__RC9|s__RC9 sp900319685	1	4	0	9	0	3	5	2	5	24	0	7	4	1	2	15	7	5	18	0	11	4	3	4
d__Bacteria|p__Bacteroidota|c__Bacteroidia|o__Bacteroidales|f__UBA932|g__RC9|s__RC9 sp900319855	2	13	0	11	1	12	18	4	4	26	3	19	4	4	7	32	10	5	43	0	10	14	17	10
d__Bacteria|p__Bacteroidota|c__Bacteroidia|o__Bacteroidales|f__UBA932|g__RC9|s__RC9 sp900319975	8	145	9	144	20	165	412	37	34	189	6	1053	53	18	41	79	45	52	77	6	182	51	136	151
d__Bacteria|p__Bacteroidota|c__Bacteroidia|o__Bacteroidales|f__UBA932|g__RC9|s__RC9 sp900320185	1	5	0	8	0	5	2	1	3	18	3	13	2	2	5	20	5	2	15	0	6	4	5	3
d__Bacteria|p__Bacteroidota|c__Bacteroidia|o__Bacteroidales|f__UBA932|g__RC9|s__RC9 sp900320545	2	10	0	43	1	19	15	5	14	35	5	31	6	5	10	35	19	21	45	0	18	6	16	8
d__Bacteria|p__Bacteroidota|c__Bacteroidia|o__Bacteroidales|f__UBA932|g__RC9|s__RC9 sp900320795	0	17	0	23	2	21	34	10	14	58	9	50	16	10	7	56	19	28	54	0	27	17	37	20
d__Bacteria|p__Bacteroidota|c__Bacteroidia|o__Bacteroidales|f__UBA932|g__RC9|s__RC9 sp900320965	1	3	0	9	1	7	3	3	4	22	1	11	4	1	10	9	1	5	32	0	6	6	7	8
d__Bacteria|p__Bacteroidota|c__Bacteroidia|o__Bacteroidales|f__UBA932|g__RC9|s__RC9 sp900321245	7	15	0	38	4	17	37	9	12	105	3	32	17	5	16	78	17	28	132	0	27	13	30	20
d__Bacteria|p__Bacteroidota|c__Bacteroidia|o__Bacteroidales|f__UBA932|g__RC9|s__RC9 sp900321655	0	6	0	42	0	32	26	10	9	27	15	51	21	15	15	53	25	30	41	0	48	20	52	18
d__Bacteria|p__Bacteroidota|c__Bacteroidia|o__Bacteroidales|f__WCHB1-69|g__F23-D06	11	25	0	166	21	98	66	35	32	63	1	106	101	4	21	72	136	73	77	0	75	25	132	79
d__Bacteria|p__Bacteroidota|c__Bacteroidia|o__Bacteroidales|f__WCHB1-69|g__F23-D06|s__F23-D06 sp002311645	6	10	0	32	5	26	10	10	10	12	0	36	12	0	7	18	28	20	26	0	22	12	23	13
d__Bacteria|p__Bacteroidota|c__Bacteroidia|o__Bacteroidales|f__WCHB1-69|g__F23-D06|s__F23-D06 sp002392325	0	4	0	20	1	17	6	5	8	12	1	19	7	0	3	7	7	50	14	0	19	5	7	4
d__Bacteria|p__Bacteroidota|c__Bacteroidia|o__Bacteroidales|f__WCHB1-69|g__F23-D06|s__F23-D06 sp900315245	2	16	0	107	5	43	30	14	23	62	3	56	49	0	6	48	59	37	43	0	32	16	81	40
d__Bacteria|p__Bacteroidota|c__Bacteroidia|o__Bacteroidales|f__WCHB1-69|g__F23-D06|s__F23-D06 sp900315705	7	20	0	71	10	46	28	15	10	26	1	53	25	0	6	34	42	54	27	0	22	14	46	41
d__Bacteria|p__Bacteroidota|c__Bacteroidia|o__Bacteroidales|f__WCHB1-69|g__F23-D06|s__F23-D06 sp900316305	38	66	1	1071	35	859	170	96	29	148	15	373	689	11	118	174	641	123	140	0	232	155	856	256
d__Bacteria|p__Bacteroidota|c__Bacteroidia|o__Bacteroidales|f__WCHB1-69|g__F23-D06|s__F23-D06 sp900317715	14	22	0	405	17	104	67	62	28	41	5	130	179	6	38	109	364	72	90	0	136	51	131	110
d__Bacteria|p__Bacteroidota|c__Bacteroidia|o__Bacteroidales|f__WCHB1-69|g__F23-D06|s__F23-D06 sp900319925	9	12	0	116	12	85	45	31	28	57	2	67	76	8	15	52	114	39	56	0	55	23	92	53
d__Bacteria|p__Bacteroidota|c__Bacteroidia|o__Bacteroidales|f__WCHB1-69|g__UBA1195|s__UBA1195 sp002308135	0	0	0	0	0	2	0	0	1	2	0	2	3	0	0	91	1	272	1	0	1	0	2	0
d__Bacteria|p__Bacteroidota|c__Bacteroidia|o__Bacteroidales|f__WCHB1-69|g__UBA1195|s__UBA1195 sp002309855	6	17	0	48	1	69	85	5	29	101	0	82	136	0	0	58	80	26	51	0	111	24	43	82
d__Bacteria|p__Bacteroidota|c__Bacteroidia|o__Bacteroidales|f__WCHB1-69|g__UBA1205|s__UBA1205 sp002309475	1	1	0	43	0	10	3	0	22	21	0	0	9	1	0	1	36	2	21	0	3	1	2	9
d__Bacteria|p__Bacteroidota|c__Bacteroidia|o__Bacteroidales|f__WCHB1-69|g__UBA1205|s__UBA1205 sp002309615	6	2	0	32	2	11	2	1	21	85	0	1	15	0	0	5	47	7	50	1	12	2	3	27
d__Bacteria|p__Bacteroidota|c__Bacteroidia|o__Bacteroidales|f__WCHB1-69|g__UBA1756|s__UBA1756 sp900321845	4	1	0	31	0	22	4	0	15	57	0	97	32	0	1	1	7	69	1	0	33	13	7	69
d__Bacteria|p__Bacteroidota|c__Bacteroidia|o__Cytophagales|f__Cyclobacteriaceae|g__Mariniradius|s__Mariniradius saccharolyticus	2	3	0	8	2	9	9	5	3	5	0	27	9	3	5	0	10	4	7	0	5	5	10	4
d__Bacteria|p__Chloroflexota|c__Dehalococcoidia|o__Dehalococcoidales|f__UBA5627|g__UBA1222|s__UBA1222 sp002309415	0	1	0	13	1	5	3	0	4	5	1	3	3	5	0	19	2	13	8	0	31	2	2	11
d__Bacteria|p__Desulfobacterota_A|c__Desulfovibrionia|o__Desulfovibrionales|f__Desulfovibrionaceae|g__Desulfovibrio|s__Desulfovibrio sp002369295	11	6	0	3	3	1	5	20	4	28	1	18	4	2	0	11	13	0	4	0	4	8	5	7
d__Bacteria|p__Fibrobacterota|c__Fibrobacteria|o__Fibrobacterales|f__Fibrobacteraceae|g__Fibrobacter	16	69	0	89	50	82	78	59	154	199	15	47	55	94	8	325	136	43	50	1	106	60	56	46
d__Bacteria|p__Fibrobacterota|c__Fibrobacteria|o__Fibrobacterales|f__Fibrobacteraceae|g__Fibrobacter|s__Fibrobacter sp001603905	3	2	0	7	17	2	4	21	13	21	8	3	17	24	0	74	18	5	19	0	7	6	10	1
d__Bacteria|p__Fibrobacterota|c__Fibrobacteria|o__Fibrobacterales|f__Fibrobacteraceae|g__Fibrobacter|s__Fibrobacter sp002210285	0	18	0	25	8	6	15	11	27	51	5	8	14	16	1	50	41	9	16	1	16	10	8	5
d__Bacteria|p__Fibrobacterota|c__Fibrobacteria|o__Fibrobacterales|f__Fibrobacteraceae|g__Fibrobacter|s__Fibrobacter sp002210295	3	8	0	20	7	5	9	9	19	28	3	3	5	23	0	60	9	2	6	0	5	9	7	3
d__Bacteria|p__Fibrobacterota|c__Fibrobacteria|o__Fibrobacterales|f__Fibrobacteraceae|g__Fibrobacter|s__Fibrobacter sp002210345	1	16	0	51	6	42	28	17	62	50	0	20	16	8	4	70	92	8	9	0	111	24	45	43
d__Bacteria|p__Fibrobacterota|c__Fibrobacteria|o__Fibrobacterales|f__Fibrobacteraceae|g__Fibrobacter|s__Fibrobacter sp002210425	6	8	1	24	7	22	19	4	80	51	2	3	6	7	2	147	6	10	13	1	23	18	10	12
d__Bacteria|p__Fibrobacterota|c__Fibrobacteria|o__Fibrobacterales|f__Fibrobacteraceae|g__Fibrobacter|s__Fibrobacter sp002394865	5	5	0	13	3	8	9	8	24	22	3	7	9	8	0	33	17	14	3	0	25	9	7	12
d__Bacteria|p__Fibrobacterota|c__Fibrobacteria|o__Fibrobacterales|f__Fibrobacteraceae|g__Fibrobacter|s__Fibrobacter sp002395745	8	10	1	17	12	18	10	3	26	33	2	6	9	16	2	28	27	1	9	1	10	3	15	7
d__Bacteria|p__Fibrobacterota|c__Fibrobacteria|o__Fibrobacterales|f__Fibrobacteraceae|g__Fibrobacter|s__Fibrobacter sp002449765	0	4	0	12	7	3	5	5	10	31	0	1	3	8	0	45	21	3	0	0	12	5	2	1
d__Bacteria|p__Fibrobacterota|c__Fibrobacteria|o__Fibrobacterales|f__Fibrobacteraceae|g__Fibrobacter|s__Fibrobacter sp900141705	1	9	0	8	19	8	7	12	12	23	1	3	4	11	0	34	17	1	50	0	15	8	6	3
d__Bacteria|p__Fibrobacterota|c__Fibrobacteria|o__Fibrobacterales|f__Fibrobacteraceae|g__Fibrobacter|s__Fibrobacter sp900142475	0	4	0	9	4	4	3	5	13	24	0	5	3	6	0	34	10	1	7	0	6	3	1	5
d__Bacteria|p__Fibrobacterota|c__Fibrobacteria|o__Fibrobacterales|f__Fibrobacteraceae|g__Fibrobacter|s__Fibrobacter sp900142495	2	3	0	13	17	6	8	23	12	30	2	5	4	23	0	36	15	3	4	2	3	5	1	1
d__Bacteria|p__Fibrobacterota|c__Fibrobacteria|o__Fibrobacterales|f__Fibrobacteraceae|g__Fibrobacter|s__Fibrobacter sp900142545	2	7	0	15	10	14	11	5	13	44	2	15	10	15	6	83	12	6	10	0	9	8	8	3
d__Bacteria|p__Fibrobacterota|c__Fibrobacteria|o__Fibrobacterales|f__Fibrobacteraceae|g__Fibrobacter|s__Fibrobacter sp900143015	3	11	0	19	11	32	34	14	42	45	2	12	19	6	1	62	27	12	6	1	40	14	24	25
d__Bacteria|p__Fibrobacterota|c__Fibrobacteria|o__Fibrobacterales|f__Fibrobacteraceae|g__Fibrobacter|s__Fibrobacter sp900143055	3	10	0	21	7	3	15	4	22	27	1	7	5	12	0	76	47	3	7	0	13	8	8	2
d__Bacteria|p__Fibrobacterota|c__Fibrobacteria|o__Fibrobacterales|f__Fibrobacteraceae|g__Fibrobacter|s__Fibrobacter sp900177705	0	3	0	8	4	6	5	5	14	15	3	1	2	9	1	33	12	7	6	0	7	4	6	1
d__Bacteria|p__Fibrobacterota|c__Fibrobacteria|o__Fibrobacterales|f__Fibrobacteraceae|g__Fibrobacter|s__Fibrobacter sp900177805	1	14	0	22	7	10	12	11	40	41	1	8	6	5	1	36	22	26	10	0	24	12	10	16
d__Bacteria|p__Fibrobacterota|c__Fibrobacteria|o__Fibrobacterales|f__Fibrobacteraceae|g__Fibrobacter|s__Fibrobacter sp900215325	6	3	1	15	24	20	21	26	114	50	2	13	1	15	2	155	31	43	7	0	61	16	20	33
d__Bacteria|p__Fibrobacterota|c__Fibrobacteria|o__Fibrobacterales|f__Fibrobacteraceae|g__Fibrobacter|s__Fibrobacter sp900316465	3	6	0	17	9	11	16	10	16	32	3	6	7	22	2	53	11	6	7	0	6	9	13	5
d__Bacteria|p__Fibrobacterota|c__Fibrobacteria|o__Fibrobacterales|f__Fibrobacteraceae|g__Fibrobacter|s__Fibrobacter succinogenes	3	6	0	20	4	9	17	6	39	26	2	6	6	15	0	42	7	8	2	0	18	16	14	15
d__Bacteria|p__Firmicutes_A|c__Clostridia	326	289	337	115	346	125	123	402	383	352	558	188	133	317	398	311	191	137	184	643	228	377	194	235
d__Bacteria|p__Firmicutes_A|c__Clostridia|o__4C28d-15|f__CAG-1252	1	3	1	10	1	21	13	1	9	5	1	2	8	0	2	11	49	3	0	0	1	4	9	8
d__Bacteria|p__Firmicutes_A|c__Clostridia|o__4C28d-15|f__CAG-917|g__CAG-475|s__CAG-475 sp002308215	0	1	0	4	0	25	0	0	5	3	0	0	137	2	0	1	0	2	0	0	1	0	0	1
d__Bacteria|p__Firmicutes_A|c__Clostridia|o__Christensenellales|f__CAG-138|g__RUG472|s__RUG472 sp900319345	43	110	7	29	30	13	28	62	18	46	43	61	36	21	53	16	15	6	18	15	10	121	27	39
d__Bacteria|p__Firmicutes_A|c__Clostridia|o__Christensenellales|f__CAG-138|g__UBA3792|s__UBA3792 sp002369195	8	6	0	1	7	0	3	29	2	3	6	4	1	12	3	6	2	0	7	0	2	7	4	13
d__Bacteria|p__Firmicutes_A|c__Clostridia|o__Christensenellales|f__CAG-138|g__UBA3792|s__UBA3792 sp900318745	16	11	0	8	15	3	13	41	11	11	14	12	5	19	12	14	3	2	12	1	6	20	6	32
d__Bacteria|p__Firmicutes_A|c__Clostridia|o__Christensenellales|f__CAG-138|g__UBA3857|s__UBA3857 sp900313585	8	0	4	4	13	4	232	3	26	2	3	3	1	57	56	10	0	3	2	0	2	8	4	15
d__Bacteria|p__Firmicutes_A|c__Clostridia|o__Christensenellales|f__CAG-74	16	47	41	13	26	10	13	43	29	18	160	35	11	31	46	32	10	6	4	79	11	36	16	19
d__Bacteria|p__Firmicutes_A|c__Clostridia|o__Christensenellales|f__CAG-74|g__GCA-900199385	75	113	157	32	56	16	56	68	101	71	356	90	37	77	151	49	16	14	32	403	42	159	49	52
d__Bacteria|p__Firmicutes_A|c__Clostridia|o__Christensenellales|f__CAG-74|g__GCA-900199385|s__GCA-900199385 sp900176495	90	409	479	78	81	39	77	109	250	149	488	164	35	102	277	55	45	30	39	1561	86	317	128	125
d__Bacteria|p__Firmicutes_A|c__Clostridia|o__Christensenellales|f__CAG-74|g__GCA-900199385|s__GCA-900199385 sp900199385	95	94	194	74	34	25	83	79	233	143	244	107	45	46	227	32	44	20	59	722	66	334	87	53
d__Bacteria|p__Firmicutes_A|c__Clostridia|o__Christensenellales|f__CAG-74|g__GCA-900199385|s__GCA-900199385 sp900315315	143	340	246	54	119	87	70	300	201	33	5370	277	95	130	511	132	13	30	26	1002	129	160	80	176
d__Bacteria|p__Firmicutes_A|c__Clostridia|o__Christensenellales|f__CAG-74|g__GCA-900199385|s__GCA-900199385 sp900315675	16	46	61	17	15	6	17	32	32	16	94	42	10	31	46	25	4	6	12	161	11	62	25	18
d__Bacteria|p__Firmicutes_A|c__Clostridia|o__Christensenellales|f__CAG-74|g__GCA-900199385|s__GCA-900199385 sp900318145	42	55	60	17	31	2	13	63	50	16	164	40	10	64	62	41	13	4	7	144	22	48	21	26
d__Bacteria|p__Firmicutes_A|c__Clostridia|o__Christensenellales|f__CAG-74|g__GCA-900199385|s__GCA-900199385 sp900320755	53	52	205	11	44	14	30	68	70	17	467	86	13	65	100	42	9	6	9	247	16	69	18	36
d__Bacteria|p__Firmicutes_A|c__Clostridia|o__Christensenellales|f__CAG-74|g__GCA-900199385|s__GCA-900199385 sp900322155	68	83	155	83	28	19	80	59	185	128	220	89	51	40	215	56	36	25	49	640	49	338	92	38
d__Bacteria|p__Firmicutes_A|c__Clostridia|o__Christensenellales|f__CAG-74|g__OEMS01|s__OEMS01 sp900199405	3	5	4	5	8	0	3	7	10	7	18	10	2	7	11	4	3	1	2	7	1	15	1	6
d__Bacteria|p__Firmicutes_A|c__Clostridia|o__Christensenellales|f__CAG-74|g__RUG563|s__RUG563 sp900320085	28	22	2	9	35	9	9	20	36	25	22	28	14	31	11	27	32	10	20	3	10	21	12	11
d__Bacteria|p__Firmicutes_A|c__Clostridia|o__Christensenellales|f__CAG-74|g__RUG756|s__RUG756 sp900322115	14	43	7	4	17	5	2	15	13	3	145	10	5	23	6	10	4	5	2	37	4	17	6	2
d__Bacteria|p__Firmicutes_A|c__Clostridia|o__Christensenellales|f__CAG-74|g__UBA2862|s__UBA2862 sp002350605	13	116	4	5	16	3	6	19	15	4	95	37	7	20	25	11	8	6	3	14	4	25	23	8
d__Bacteria|p__Firmicutes_A|c__Clostridia|o__Christensenellales|f__CAG-74|g__UBA2862|s__UBA2862 sp900315585	3	15	1	3	6	4	4	8	6	2	23	12	3	4	17	4	2	3	2	2	3	6	0	5
d__Bacteria|p__Firmicutes_A|c__Clostridia|o__Christensenellales|f__CAG-74|g__UBA2862|s__UBA2862 sp900317565	6	26	4	8	18	1	2	4	6	2	34	17	0	2	19	5	2	1	2	9	1	11	2	6
d__Bacteria|p__Firmicutes_A|c__Clostridia|o__Christensenellales|f__CAG-74|g__UBA2862|s__UBA2862 sp900318045	3	22	1	4	7	3	4	9	13	1	37	21	2	5	14	3	7	2	1	6	4	9	9	10
d__Bacteria|p__Firmicutes_A|c__Clostridia|o__Christensenellales|f__CAG-74|g__UBA2943|s__UBA2943 sp002350845	5	12	5	4	13	2	0	5	10	6	41	7	6	9	7	2	3	5	2	20	2	10	7	6
d__Bacteria|p__Firmicutes_A|c__Clostridia|o__Christensenellales|f__CAG-74|g__UBA4263|s__UBA4263 sp002395225	5	10	3	4	6	0	3	2	8	2	24	6	1	8	5	5	2	1	1	18	4	7	4	10
d__Bacteria|p__Firmicutes_A|c__Clostridia|o__Lachnospirales	4	3	7	3	6	2	0	7	8	9	12	5	2	6	4	8	2	2	5	11	2	5	4	5
d__Bacteria|p__Firmicutes_A|c__Clostridia|o__Lachnospirales|f__Lachnospiraceae	338	299	716	110	266	107	79	319	402	338	442	87	105	447	313	229	211	115	172	782	242	238	119	217
d__Bacteria|p__Firmicutes_A|c__Clostridia|o__Lachnospirales|f__Lachnospiraceae|g__AC2028|s__AC2028 sp000702085	25	7	5	9	15	13	8	17	42	77	3	10	9	21	18	18	36	13	14	27	23	16	22	27
d__Bacteria|p__Firmicutes_A|c__Clostridia|o__Lachnospirales|f__Lachnospiraceae|g__AC2028|s__AC2028 sp000702685	33	3	2	12	18	16	17	6	30	55	2	6	3	17	26	18	9	13	17	18	23	24	18	33
d__Bacteria|p__Firmicutes_A|c__Clostridia|o__Lachnospirales|f__Lachnospiraceae|g__AC2028|s__AC2028 sp900320825	13	3	9	2	2	1	1	7	6	29	8	0	3	5	6	2	12	7	2	7	4	7	5	6
d__Bacteria|p__Firmicutes_A|c__Clostridia|o__Lachnospirales|f__Lachnospiraceae|g__Acetatifactor|s__Acetatifactor sp900320485	6	4	4	3	4	19	5	6	7	8	0	3	3	13	4	23	5	7	5	7	6	5	5	8
d__Bacteria|p__Firmicutes_A|c__Clostridia|o__Lachnospirales|f__Lachnospiraceae|g__Agathobacter|s__Agathobacter ruminis	4	2	4	2	4	8	2	5	9	13	8	0	3	10	6	4	5	3	2	11	5	5	2	11
d__Bacteria|p__Firmicutes_A|c__Clostridia|o__Lachnospirales|f__Lachnospiraceae|g__Blautia|s__Blautia sp003287895	14	13	6	8	16	9	7	13	12	18	30	7	9	11	15	20	7	8	9	45	10	23	12	12
d__Bacteria|p__Firmicutes_A|c__Clostridia|o__Lachnospirales|f__Lachnospiraceae|g__Butyrivibrio	491	500	1199	41	120	43	76	227	413	171	485	95	74	367	544	111	118	22	42	1009	148	263	93	292
d__Bacteria|p__Firmicutes_A|c__Clostridia|o__Lachnospirales|f__Lachnospiraceae|g__Butyrivibrio|s__Butyrivibrio fibrisolvens	37	16	72	2	18	1	1	15	45	25	27	5	7	102	25	24	8	5	8	144	22	20	8	14
d__Bacteria|p__Firmicutes_A|c__Clostridia|o__Lachnospirales|f__Lachnospiraceae|g__Butyrivibrio|s__Butyrivibrio fibrisolvens_C	13	8	16	2	5	2	2	8	20	9	14	2	1	27	8	6	6	3	4	34	11	12	4	7
d__Bacteria|p__Firmicutes_A|c__Clostridia|o__Lachnospirales|f__Lachnospiraceae|g__Butyrivibrio|s__Butyrivibrio hungatei	17	6	11	0	4	1	1	7	8	13	7	2	3	13	5	3	10	1	0	15	9	3	4	8
d__Bacteria|p__Firmicutes_A|c__Clostridia|o__Lachnospirales|f__Lachnospiraceae|g__Butyrivibrio|s__Butyrivibrio hungatei_A	334	340	755	18	12	16	35	38	159	56	38	35	31	69	395	7	48	15	2	237	59	136	73	228
d__Bacteria|p__Firmicutes_A|c__Clostridia|o__Lachnospirales|f__Lachnospiraceae|g__Butyrivibrio|s__Butyrivibrio hungatei_B	134	84	298	10	9	11	13	27	44	14	21	16	16	20	104	1	18	4	4	146	47	23	20	72
d__Bacteria|p__Firmicutes_A|c__Clostridia|o__Lachnospirales|f__Lachnospiraceae|g__Butyrivibrio|s__Butyrivibrio proteoclasticus	30	8	40	3	10	6	7	14	23	18	42	3	6	32	21	9	12	5	8	47	16	19	7	13
d__Bacteria|p__Firmicutes_A|c__Clostridia|o__Lachnospirales|f__Lachnospiraceae|g__Butyrivibrio|s__Butyrivibrio proteoclasticus_A	53	48	33	25	18	4	9	10	13	30	50	8	13	33	68	8	24	6	11	67	12	30	33	15
d__Bacteria|p__Firmicutes_A|c__Clostridia|o__Lachnospirales|f__Lachnospiraceae|g__Butyrivibrio|s__Butyrivibrio proteoclasticus_B	11	7	22	2	10	0	0	10	8	19	12	2	2	21	16	4	9	3	10	27	17	6	1	15
d__Bacteria|p__Firmicutes_A|c__Clostridia|o__Lachnospirales|f__Lachnospiraceae|g__Butyrivibrio|s__Butyrivibrio sp000420845	36	12	71	3	14	3	2	15	27	47	18	3	6	19	30	17	9	13	8	55	11	28	5	12
d__Bacteria|p__Firmicutes_A|c__Clostridia|o__Lachnospirales|f__Lachnospiraceae|g__Butyrivibrio|s__Butyrivibrio sp000420865	23	17	32	4	10	1	3	9	21	17	19	4	2	18	18	6	7	0	7	49	8	17	4	11
d__Bacteria|p__Firmicutes_A|c__Clostridia|o__Lachnospirales|f__Lachnospiraceae|g__Butyrivibrio|s__Butyrivibrio sp000420945	47	24	54	13	13	2	2	15	29	34	50	3	11	43	23	15	22	1	17	50	14	25	6	11
d__Bacteria|p__Firmicutes_A|c__Clostridia|o__Lachnospirales|f__Lachnospiraceae|g__Butyrivibrio|s__Butyrivibrio sp000421405	21	10	35	1	9	0	2	11	32	18	26	6	6	20	19	7	3	0	5	52	10	9	3	14
d__Bacteria|p__Firmicutes_A|c__Clostridia|o__Lachnospirales|f__Lachnospiraceae|g__Butyrivibrio|s__Butyrivibrio sp000423925	91	44	211	3	28	2	5	194	118	18	117	16	3	79	91	69	7	5	9	397	12	74	11	25
d__Bacteria|p__Firmicutes_A|c__Clostridia|o__Lachnospirales|f__Lachnospiraceae|g__Butyrivibrio|s__Butyrivibrio sp000423945	106	113	273	23	105	9	12	125	189	14	657	22	10	188	200	30	5	6	9	462	20	142	14	63
d__Bacteria|p__Firmicutes_A|c__Clostridia|o__Lachnospirales|f__Lachnospiraceae|g__Butyrivibrio|s__Butyrivibrio sp000424145	81	182	105	24	20	3	11	77	270	18	395	39	13	171	129	48	8	6	14	171	37	156	27	81
d__Bacteria|p__Firmicutes_A|c__Clostridia|o__Lachnospirales|f__Lachnospiraceae|g__Butyrivibrio|s__Butyrivibrio sp000424265	58	12	61	7	35	0	1	30	58	16	88	1	5	45	27	10	8	2	9	73	13	26	3	19
d__Bacteria|p__Firmicutes_A|c__Clostridia|o__Lachnospirales|f__Lachnospiraceae|g__Butyrivibrio|s__Butyrivibrio sp000424285	32	20	57	5	14	4	1	45	30	13	101	5	5	38	44	13	7	3	8	80	11	27	7	12
d__Bacteria|p__Firmicutes_A|c__Clostridia|o__Lachnospirales|f__Lachnospiraceae|g__Butyrivibrio|s__Butyrivibrio sp000424385	38	20	71	5	17	4	4	26	49	16	76	4	6	41	31	19	7	3	9	79	5	21	6	10
d__Bacteria|p__Firmicutes_A|c__Clostridia|o__Lachnospirales|f__Lachnospiraceae|g__Butyrivibrio|s__Butyrivibrio sp000424545	5	8	27	2	7	2	1	10	9	11	8	0	1	5	7	1	3	2	2	14	2	5	1	4
d__Bacteria|p__Firmicutes_A|c__Clostridia|o__Lachnospirales|f__Lachnospiraceae|g__Butyrivibrio|s__Butyrivibrio sp000424585	7	10	19	1	9	1	1	10	13	20	11	1	1	24	12	11	4	1	13	18	7	4	5	7
d__Bacteria|p__Firmicutes_A|c__Clostridia|o__Lachnospirales|f__Lachnospiraceae|g__Butyrivibrio|s__Butyrivibrio sp000526935	28	31	61	5	11	2	5	31	31	22	72	13	5	43	26	15	14	0	15	203	13	32	6	9
d__Bacteria|p__Firmicutes_A|c__Clostridia|o__Lachnospirales|f__Lachnospiraceae|g__Butyrivibrio|s__Butyrivibrio sp000621565	520	176	538	19	29	34	22	155	110	18	210	35	61	242	369	24	65	6	8	627	73	94	43	95
d__Bacteria|p__Firmicutes_A|c__Clostridia|o__Lachnospirales|f__Lachnospiraceae|g__Butyrivibrio|s__Butyrivibrio sp000621605	45	17	42	5	21	1	0	27	30	22	48	3	5	42	20	15	12	5	9	76	15	14	1	15
d__Bacteria|p__Firmicutes_A|c__Clostridia|o__Lachnospirales|f__Lachnospiraceae|g__Butyrivibrio|s__Butyrivibrio sp000702265	16	13	45	1	1	0	0	15	18	10	22	0	2	16	21	9	2	4	2	44	3	7	7	9
d__Bacteria|p__Firmicutes_A|c__Clostridia|o__Lachnospirales|f__Lachnospiraceae|g__Butyrivibrio|s__Butyrivibrio sp000703165	51	70	97	9	22	4	7	149	64	17	385	17	8	163	81	41	9	3	15	129	16	109	19	24
d__Bacteria|p__Firmicutes_A|c__Clostridia|o__Lachnospirales|f__Lachnospiraceae|g__Butyrivibrio|s__Butyrivibrio sp002372465	11	7	13	1	7	0	2	6	10	14	13	1	2	19	6	5	3	2	5	64	3	14	1	4
d__Bacteria|p__Firmicutes_A|c__Clostridia|o__Lachnospirales|f__Lachnospiraceae|g__Butyrivibrio|s__Butyrivibrio sp900102515	40	18	39	6	15	6	5	27	35	39	28	7	8	42	28	8	22	6	19	67	32	22	10	17
d__Bacteria|p__Firmicutes_A|c__Clostridia|o__Lachnospirales|f__Lachnospiraceae|g__Butyrivibrio|s__Butyrivibrio sp900103635	52	24	29	18	13	7	5	22	51	16	21	6	9	26	33	7	21	1	10	21	34	26	12	36
d__Bacteria|p__Firmicutes_A|c__Clostridia|o__Lachnospirales|f__Lachnospiraceae|g__Butyrivibrio|s__Butyrivibrio sp900104155	76	95	101	6	30	4	9	61	53	29	94	13	3	62	123	22	8	9	12	96	23	160	12	35
d__Bacteria|p__Firmicutes_A|c__Clostridia|o__Lachnospirales|f__Lachnospiraceae|g__Butyrivibrio|s__Butyrivibrio sp900108105	13	9	30	0	3	1	1	7	3	8	10	4	1	14	7	3	2	2	1	20	3	8	3	3
d__Bacteria|p__Firmicutes_A|c__Clostridia|o__Lachnospirales|f__Lachnospiraceae|g__Butyrivibrio|s__Butyrivibrio sp900112195	48	15	49	10	36	3	3	30	39	58	49	2	9	90	26	24	25	15	38	56	22	28	5	23
d__Bacteria|p__Firmicutes_A|c__Clostridia|o__Lachnospirales|f__Lachnospiraceae|g__Butyrivibrio|s__Butyrivibrio sp900116865	1403	1835	3323	54	43	71	179	162	664	190	143	194	117	212	1623	22	224	44	20	1048	231	598	347	995
d__Bacteria|p__Firmicutes_A|c__Clostridia|o__Lachnospirales|f__Lachnospiraceae|g__Butyrivibrio|s__Butyrivibrio sp900116875	82	133	2325	9	24	12	58	76	936	38	40	22	13	81	191	25	13	23	12	763	31	18	13	27
d__Bacteria|p__Firmicutes_A|c__Clostridia|o__Lachnospirales|f__Lachnospiraceae|g__CAG-791|s__CAG-791 sp002358875	14	8	1	4	30	2	4	12	7	6	7	2	5	9	8	11	7	1	8	3	10	11	6	5
d__Bacteria|p__Firmicutes_A|c__Clostridia|o__Lachnospirales|f__Lachnospiraceae|g__CAG-95|s__CAG-95 sp000403495	12	7	1	5	8	5	7	24	12	9	4	10	2	4	10	10	5	7	3	4	10	14	8	10
d__Bacteria|p__Firmicutes_A|c__Clostridia|o__Lachnospirales|f__Lachnospiraceae|g__Clostridium_R|s__Clostridium_R aminophilum	6	2	48	3	3	0	0	7	16	5	11	1	4	22	2	13	24	2	11	7	5	2	1	4
d__Bacteria|p__Firmicutes_A|c__Clostridia|o__Lachnospirales|f__Lachnospiraceae|g__Eubacterium_F|s__Eubacterium_F sp000687695	6	3	10	1	13	1	5	19	5	2	27	2	6	5	5	4	3	3	2	7	4	16	11	6
d__Bacteria|p__Firmicutes_A|c__Clostridia|o__Lachnospirales|f__Lachnospiraceae|g__Eubacterium_G|s__Eubacterium_G sp002369135	4	15	26	7	8	4	1	1	87	0	74	7	3	21	19	2	3	4	1	91	6	12	4	13
d__Bacteria|p__Firmicutes_A|c__Clostridia|o__Lachnospirales|f__Lachnospiraceae|g__Eubacterium_H|s__Eubacterium_H cellulosolvens	6	6	16	2	12	3	2	21	20	9	6	0	0	27	6	25	2	1	6	12	8	7	3	4
d__Bacteria|p__Firmicutes_A|c__Clostridia|o__Lachnospirales|f__Lachnospiraceae|g__Eubacterium_H|s__Eubacterium_H cellulosolvens_A	4	2	14	2	7	4	0	7	6	9	5	5	3	12	2	5	2	4	7	10	6	8	4	10
d__Bacteria|p__Firmicutes_A|c__Clostridia|o__Lachnospirales|f__Lachnospiraceae|g__Eubacterium_Q	7	7	5	6	13	2	1	4	9	15	6	3	5	10	5	10	2	3	4	5	9	6	6	11
d__Bacteria|p__Firmicutes_A|c__Clostridia|o__Lachnospirales|f__Lachnospiraceae|g__Eubacterium_Q|s__Eubacterium_Q sp000687975	20	6	28	11	6	17	2	10	10	110	41	7	19	5	13	11	26	20	40	17	20	20	4	33
d__Bacteria|p__Firmicutes_A|c__Clostridia|o__Lachnospirales|f__Lachnospiraceae|g__Eubacterium_Q|s__Eubacterium_Q sp000702245	13	7	21	5	138	4	2	17	44	19	12	3	2	40	12	62	19	7	8	20	33	8	2	13
d__Bacteria|p__Firmicutes_A|c__Clostridia|o__Lachnospirales|f__Lachnospiraceae|g__Eubacterium_Q|s__Eubacterium_Q sp000703065	18	5	1	6	24	7	5	8	22	12	11	4	5	24	9	16	6	6	2	9	14	19	9	10
d__Bacteria|p__Firmicutes_A|c__Clostridia|o__Lachnospirales|f__Lachnospiraceae|g__Eubacterium_Q|s__Eubacterium_Q sp002371025	23	35	2	4	3	3	2	6	8	13	1	1	2	21	6	16	7	2	3	1	1	1	1	17
d__Bacteria|p__Firmicutes_A|c__Clostridia|o__Lachnospirales|f__Lachnospiraceae|g__Eubacterium_Q|s__Eubacterium_Q sp003520105	20	2	1	1	3	5	0	18	8	16	1	0	1	16	3	13	5	1	0	1	10	7	2	2
d__Bacteria|p__Firmicutes_A|c__Clostridia|o__Lachnospirales|f__Lachnospiraceae|g__Eubacterium_S|s__Eubacterium_S uniforme	28	2	39	2	32	7	0	21	27	16	18	1	1	44	18	14	8	20	4	5	10	11	1	27
d__Bacteria|p__Firmicutes_A|c__Clostridia|o__Lachnospirales|f__Lachnospiraceae|g__FD2005|s__FD2005 sp000702525	4	14	3	4	4	2	3	2	3	3	14	0	5	25	5	4	5	3	5	7	4	4	0	2
d__Bacteria|p__Firmicutes_A|c__Clostridia|o__Lachnospirales|f__Lachnospiraceae|g__G11|s__G11 sp900103495	62	60	415	14	32	17	20	59	72	30	75	14	40	50	124	9	17	7	9	583	97	25	11	69
d__Bacteria|p__Firmicutes_A|c__Clostridia|o__Lachnospirales|f__Lachnospiraceae|g__ISDg|s__ISDg sp002308955	5	28	0	19	3	28	11	2	27	37	0	34	13	3	13	13	8	13	17	2	12	16	16	37
d__Bacteria|p__Firmicutes_A|c__Clostridia|o__Lachnospirales|f__Lachnospiraceae|g__ISDg|s__ISDg sp002311665	6	141	8	37	21	106	112	8	43	105	7	130	42	6	114	36	10	14	20	3	163	54	60	120
d__Bacteria|p__Firmicutes_A|c__Clostridia|o__Lachnospirales|f__Lachnospiraceae|g__Lachnobacterium|s__Lachnobacterium bovis	19	7	1	9	11	5	3	2	4	4	13	2	1	88	6	6	17	1	6	4	16	3	4	20
d__Bacteria|p__Firmicutes_A|c__Clostridia|o__Lachnospirales|f__Lachnospiraceae|g__Lachnotalea|s__Lachnotalea glycerini	6	10	1	2	5	1	3	7	3	9	9	1	0	7	8	4	4	0	4	16	9	6	7	4
d__Bacteria|p__Firmicutes_A|c__Clostridia|o__Lachnospirales|f__Lachnospiraceae|g__NC2004|s__NC2004 sp000621905	5	3	4	3	27	1	0	12	1	9	4	1	0	64	3	9	10	8	3	4	3	0	0	3
d__Bacteria|p__Firmicutes_A|c__Clostridia|o__Lachnospirales|f__Lachnospiraceae|g__NK4A136|s__NK4A136 sp000421045	20	9	4	9	10	17	7	2	9	24	5	9	8	33	11	7	24	6	18	14	9	8	15	17
d__Bacteria|p__Firmicutes_A|c__Clostridia|o__Lachnospirales|f__Lachnospiraceae|g__NK4A136|s__NK4A136 sp000621425	22	9	45	5	63	5	3	90	49	56	25	2	8	69	19	13	20	8	32	39	20	9	11	17
d__Bacteria|p__Firmicutes_A|c__Clostridia|o__Lachnospirales|f__Lachnospiraceae|g__NK4A136|s__NK4A136 sp000687675	16	1	3	3	38	2	1	27	10	49	5	0	8	116	1	17	29	11	19	7	12	5	2	7
d__Bacteria|p__Firmicutes_A|c__Clostridia|o__Lachnospirales|f__Lachnospiraceae|g__NK4A144|s__NK4A144 sp000424365	15	1	1	2	11	3	0	9	11	6	4	0	1	13	2	12	12	0	6	2	3	14	4	9
d__Bacteria|p__Firmicutes_A|c__Clostridia|o__Lachnospirales|f__Lachnospiraceae|g__NK4A144|s__NK4A144 sp000621405	11	20	31	4	8	2	4	10	3	9	41	3	7	13	31	2	1	9	5	50	9	11	6	10
d__Bacteria|p__Firmicutes_A|c__Clostridia|o__Lachnospirales|f__Lachnospiraceae|g__NK4A144|s__NK4A144 sp000622025	9	18	12	2	24	5	5	5	4	7	38	7	3	6	19	8	4	2	2	12	1	6	6	17
d__Bacteria|p__Firmicutes_A|c__Clostridia|o__Lachnospirales|f__Lachnospiraceae|g__NK4A144|s__NK4A144 sp000701625	18	3	1	2	14	6	1	10	7	14	6	1	3	21	1	10	6	1	8	2	10	18	7	7
d__Bacteria|p__Firmicutes_A|c__Clostridia|o__Lachnospirales|f__Lachnospiraceae|g__NK4A144|s__NK4A144 sp000746015	23	5	7	8	83	4	1	24	65	15	1	0	1	58	4	11	15	5	18	3	3	4	7	9
d__Bacteria|p__Firmicutes_A|c__Clostridia|o__Lachnospirales|f__Lachnospiraceae|g__NK4A144|s__NK4A144 sp900114405	2	4	24	2	7	0	1	16	4	6	2	1	1	23	0	2	8	2	5	1	10	5	4	5
d__Bacteria|p__Firmicutes_A|c__Clostridia|o__Lachnospirales|f__Lachnospiraceae|g__NK4A144|s__NK4A144 sp900168235	6	5	2	2	35	3	3	7	19	5	2	1	1	25	3	25	11	2	4	7	5	9	0	7
d__Bacteria|p__Firmicutes_A|c__Clostridia|o__Lachnospirales|f__Lachnospiraceae|g__Oribacterium	31	7	50	16	16	2	8	21	12	18	12	1	11	14	15	9	24	5	14	20	6	16	21	18
d__Bacteria|p__Firmicutes_A|c__Clostridia|o__Lachnospirales|f__Lachnospiraceae|g__Oribacterium|s__Oribacterium sp000424445	29	3	1	8	4	2	3	3	5	9	20	4	10	3	5	0	26	0	1	4	0	11	28	19
d__Bacteria|p__Firmicutes_A|c__Clostridia|o__Lachnospirales|f__Lachnospiraceae|g__Oribacterium|s__Oribacterium sp000513555	49	11	30	7	49	9	8	49	52	18	29	4	7	53	32	21	26	14	32	54	22	13	10	25
d__Bacteria|p__Firmicutes_A|c__Clostridia|o__Lachnospirales|f__Lachnospiraceae|g__Oribacterium|s__Oribacterium sp000702885	18	2	6	4	39	2	0	25	12	11	5	0	5	4	2	13	37	2	11	2	8	7	4	4
d__Bacteria|p__Firmicutes_A|c__Clostridia|o__Lachnospirales|f__Lachnospiraceae|g__Oribacterium|s__Oribacterium sp002007235	37	10	28	5	53	6	7	26	45	38	22	4	8	42	20	64	19	15	31	47	25	24	21	25
d__Bacteria|p__Firmicutes_A|c__Clostridia|o__Lachnospirales|f__Lachnospiraceae|g__Oribacterium|s__Oribacterium sp900107835	31	8	18	8	4	1	2	10	5	18	17	1	13	16	7	8	109	4	5	8	3	15	29	24
d__Bacteria|p__Firmicutes_A|c__Clostridia|o__Lachnospirales|f__Lachnospiraceae|g__Oribacterium|s__Oribacterium sp900318695	7	1	0	4	21	9	4	48	22	1	7	3	17	15	6	33	62	19	47	1	35	18	12	29
d__Bacteria|p__Firmicutes_A|c__Clostridia|o__Lachnospirales|f__Lachnospiraceae|g__Pseudobutyrivibrio	102	7	61	42	125	10	15	101	66	83	40	6	17	121	25	61	90	35	68	48	57	30	26	49
d__Bacteria|p__Firmicutes_A|c__Clostridia|o__Lachnospirales|f__Lachnospiraceae|g__Pseudobutyrivibrio|s__Pseudobutyrivibrio fibrisolvens	19	1	11	9	34	0	1	19	24	35	2	0	1	36	8	14	16	5	21	3	12	10	2	12
d__Bacteria|p__Firmicutes_A|c__Clostridia|o__Lachnospirales|f__Lachnospiraceae|g__Pseudobutyrivibrio|s__Pseudobutyrivibrio ruminis	46	4	22	14	66	4	2	15	24	21	21	0	7	39	9	14	70	8	36	11	26	3	16	16
d__Bacteria|p__Firmicutes_A|c__Clostridia|o__Lachnospirales|f__Lachnospiraceae|g__Pseudobutyrivibrio|s__Pseudobutyrivibrio ruminis_A	32	6	15	11	52	4	4	33	14	25	18	7	7	54	13	20	44	14	38	24	27	11	18	8
d__Bacteria|p__Firmicutes_A|c__Clostridia|o__Lachnospirales|f__Lachnospiraceae|g__Pseudobutyrivibrio|s__Pseudobutyrivibrio ruminis_C	86	5	27	27	112	5	8	142	66	184	25	4	8	112	28	28	95	51	85	44	29	15	10	33
d__Bacteria|p__Firmicutes_A|c__Clostridia|o__Lachnospirales|f__Lachnospiraceae|g__Pseudobutyrivibrio|s__Pseudobutyrivibrio sp000621865	19	2	11	3	20	1	3	11	9	12	6	2	1	27	4	8	14	3	12	3	9	4	7	9
d__Bacteria|p__Firmicutes_A|c__Clostridia|o__Lachnospirales|f__Lachnospiraceae|g__Pseudobutyrivibrio|s__Pseudobutyrivibrio sp002309345	9	1	31	1	11	1	0	19	8	10	5	0	3	9	8	6	12	20	3	8	13	4	2	5
d__Bacteria|p__Firmicutes_A|c__Clostridia|o__Lachnospirales|f__Lachnospiraceae|g__Pseudobutyrivibrio|s__Pseudobutyrivibrio sp900100545	89	5	9	23	95	14	4	83	31	126	17	2	12	73	35	81	71	33	52	24	46	16	7	29
d__Bacteria|p__Firmicutes_A|c__Clostridia|o__Lachnospirales|f__Lachnospiraceae|g__Pseudobutyrivibrio|s__Pseudobutyrivibrio sp900104335	39	7	12	14	31	3	5	45	25	39	20	0	3	52	14	13	44	10	32	11	20	15	11	20
d__Bacteria|p__Firmicutes_A|c__Clostridia|o__Lachnospirales|f__Lachnospiraceae|g__Pseudobutyrivibrio|s__Pseudobutyrivibrio sp900107545	24	2	20	3	38	2	1	41	16	17	10	2	2	57	6	10	29	5	21	6	16	9	8	8
d__Bacteria|p__Firmicutes_A|c__Clostridia|o__Lachnospirales|f__Lachnospiraceae|g__Pseudobutyrivibrio|s__Pseudobutyrivibrio sp900112855	22	3	567	7	37	7	14	137	53	32	11	22	1	33	69	155	19	6	15	337	918	9	9	11
d__Bacteria|p__Firmicutes_A|c__Clostridia|o__Lachnospirales|f__Lachnospiraceae|g__Pseudobutyrivibrio|s__Pseudobutyrivibrio sp900113655	13	2	10	4	12	1	2	8	13	17	5	1	2	19	6	5	15	8	10	9	11	3	2	5
d__Bacteria|p__Firmicutes_A|c__Clostridia|o__Lachnospirales|f__Lachnospiraceae|g__Pseudobutyrivibrio|s__Pseudobutyrivibrio xylanivorans	36	4	21	9	46	5	0	42	25	56	12	4	4	39	9	25	24	13	27	15	20	9	9	10
d__Bacteria|p__Firmicutes_A|c__Clostridia|o__Lachnospirales|f__Lachnospiraceae|g__RUG306|s__RUG306 sp900313435	59	14	2	13	36	9	3	9	37	34	21	2	30	26	13	82	2	70	39	5	21	46	23	50
d__Bacteria|p__Firmicutes_A|c__Clostridia|o__Lachnospirales|f__Lachnospiraceae|g__UBA1258|s__UBA1258 sp900100895	66	28	16	100	33	151	55	22	91	136	33	43	124	65	65	21	142	42	71	72	426	57	98	261
d__Bacteria|p__Firmicutes_A|c__Clostridia|o__Lachnospirales|f__Lachnospiraceae|g__UBA2856|s__UBA2856 sp900321365	4	20	4	5	12	6	8	5	13	2	69	16	8	5	7	0	4	3	0	39	6	12	11	4
d__Bacteria|p__Firmicutes_A|c__Clostridia|o__Lachnospirales|f__Lachnospiraceae|g__UBA2868|s__UBA2868 sp002371615	5	8	18	2	7	0	2	4	3	3	14	2	3	2	3	6	7	0	2	28	3	3	2	5
d__Bacteria|p__Firmicutes_A|c__Clostridia|o__Lachnospirales|f__Lachnospiraceae|g__UBA2868|s__UBA2868 sp002373875	3	1	9	1	6	1	1	12	2	0	16	3	2	8	16	2	4	0	0	15	2	7	2	7
d__Bacteria|p__Firmicutes_A|c__Clostridia|o__Lachnospirales|f__Lachnospiraceae|g__UBA2868|s__UBA2868 sp900320345	8	8	39	0	6	3	2	17	12	5	26	4	3	12	27	8	3	2	1	27	4	20	6	7
d__Bacteria|p__Firmicutes_A|c__Clostridia|o__Lachnospirales|f__Lachnospiraceae|g__UBA3766|s__UBA3766 sp002368665	13	1	19	3	9	2	4	11	12	10	7	2	5	26	3	14	7	6	14	12	5	1	5	4
d__Bacteria|p__Firmicutes_A|c__Clostridia|o__Lachnospirales|f__Lachnospiraceae|g__UBA3766|s__UBA3766 sp002369155	12	3	5	4	8	4	1	2	12	22	2	0	8	8	4	4	9	2	10	12	14	1	1	9
d__Bacteria|p__Firmicutes_A|c__Clostridia|o__Lachnospirales|f__Lachnospiraceae|g__UBA3766|s__UBA3766 sp900100245	173	82	85	76	65	60	44	36	212	373	23	16	61	104	88	55	169	43	213	186	97	47	50	112
d__Bacteria|p__Firmicutes_A|c__Clostridia|o__Lachnospirales|f__Lachnospiraceae|g__UBA3766|s__UBA3766 sp900313265	30	0	0	9	0	4	0	7	2	12	2	0	6	4	7	5	0	3	4	2	2	28	12	14
d__Bacteria|p__Firmicutes_A|c__Clostridia|o__Lachnospirales|f__Lachnospiraceae|g__V9D3004|s__V9D3004 sp000621985	10	6	3	5	9	2	1	5	4	5	5	2	2	15	7	7	7	1	4	7	4	3	4	6
d__Bacteria|p__Firmicutes_A|c__Clostridia|o__Lachnospirales|f__Lachnospiraceae|g__XBB2008|s__XBB2008 sp900102235	23	22	120	3	8	6	10	31	16	11	53	8	7	31	42	21	9	7	5	229	9	27	11	15
d__Bacteria|p__Firmicutes_A|c__Clostridia|o__Oscillospirales	42	48	7	20	74	17	27	74	60	48	58	40	10	39	55	81	24	18	26	21	36	67	53	21
d__Bacteria|p__Firmicutes_A|c__Clostridia|o__Oscillospirales|f__Acutalibacteraceae	9	4	1	2	11	1	10	15	11	7	15	3	5	7	8	11	3	5	6	3	6	26	2	6
d__Bacteria|p__Firmicutes_A|c__Clostridia|o__Oscillospirales|f__CAG-272|g__CAG-390|s__CAG-390 sp900321265	3	19	0	34	1	13	26	0	10	65	0	45	12	1	11	11	13	15	19	0	22	12	19	19
d__Bacteria|p__Firmicutes_A|c__Clostridia|o__Oscillospirales|f__CAG-272|g__UBA1248|s__UBA1248 sp002308615	15	13	0	44	19	23	4	26	20	10	17	12	15	9	25	17	2	8	15	0	16	49	10	23
d__Bacteria|p__Firmicutes_A|c__Clostridia|o__Oscillospirales|f__CAG-382|g__UBA1206|s__UBA1206 sp002310055	0	35	0	10	1	8	47	2	19	32	4	19	23	2	36	4	42	9	6	1	11	11	13	15
d__Bacteria|p__Firmicutes_A|c__Clostridia|o__Oscillospirales|f__Oscillospiraceae	67	45	11	22	82	15	38	128	50	45	90	71	21	65	61	96	27	23	46	44	35	96	64	25
d__Bacteria|p__Firmicutes_A|c__Clostridia|o__Oscillospirales|f__Oscillospiraceae|g__CAG-110|s__CAG-110 sp900315595	11	9	0	0	25	4	6	22	5	4	9	4	0	12	12	6	0	4	7	0	5	14	7	10
d__Bacteria|p__Firmicutes_A|c__Clostridia|o__Oscillospirales|f__Oscillospiraceae|g__CAG-110|s__CAG-110 sp900316335	8	9	0	0	22	5	9	12	3	3	5	4	3	5	7	8	3	1	7	0	8	28	11	4
d__Bacteria|p__Firmicutes_A|c__Clostridia|o__Oscillospirales|f__Oscillospiraceae|g__CAG-83|s__CAG-83 sp002309395	16	17	0	0	22	7	2	96	8	1	0	89	7	13	99	18	0	1	1	1	5	26	0	2
d__Bacteria|p__Firmicutes_A|c__Clostridia|o__Oscillospirales|f__Oscillospiraceae|g__ER4|s__ER4 sp000765235	7	2	0	1	8	3	4	28	9	6	0	4	0	10	3	20	2	3	7	1	4	5	12	3
d__Bacteria|p__Firmicutes_A|c__Clostridia|o__Oscillospirales|f__Oscillospiraceae|g__F23-B02|s__F23-B02 sp001916715	16	4	3	3	17	3	8	13	10	8	2	9	0	8	13	18	6	5	10	3	9	8	9	6
d__Bacteria|p__Firmicutes_A|c__Clostridia|o__Oscillospirales|f__Oscillospiraceae|g__Sporobacter|s__Sporobacter termitidis	10	2	0	3	11	3	2	3	13	14	2	7	5	4	2	19	6	4	9	1	2	11	5	2
d__Bacteria|p__Firmicutes_A|c__Clostridia|o__Oscillospirales|f__Oscillospiraceae|g__UBA1777	34	31	16	13	27	4	14	60	19	26	78	38	7	19	41	33	14	14	18	38	10	53	26	8
d__Bacteria|p__Firmicutes_A|c__Clostridia|o__Oscillospirales|f__Oscillospiraceae|g__UBA1777|s__UBA1777 sp002371675	10	5	4	6	13	3	3	11	6	5	21	9	1	2	11	7	3	1	10	10	3	21	7	9
d__Bacteria|p__Firmicutes_A|c__Clostridia|o__Oscillospirales|f__Oscillospiraceae|g__UBA1777|s__UBA1777 sp900317375	30	191	62	6	44	2	5	31	72	12	223	44	11	45	40	17	2	4	3	182	8	44	13	12
d__Bacteria|p__Firmicutes_A|c__Clostridia|o__Oscillospirales|f__Oscillospiraceae|g__UBA1777|s__UBA1777 sp900319275	5	8	1	5	7	3	3	7	2	5	29	8	4	10	12	9	3	3	5	10	1	15	16	6
d__Bacteria|p__Firmicutes_A|c__Clostridia|o__Oscillospirales|f__Oscillospiraceae|g__UBA1777|s__UBA1777 sp900319465	13	19	1	5	19	1	2	19	15	18	31	14	4	10	18	12	7	5	16	9	8	16	13	6
d__Bacteria|p__Firmicutes_A|c__Clostridia|o__Oscillospirales|f__Oscillospiraceae|g__UBA1777|s__UBA1777 sp900319695	12	16	3	20	26	0	7	11	9	6	84	25	10	12	17	16	14	5	5	4	7	66	9	3
d__Bacteria|p__Firmicutes_A|c__Clostridia|o__Oscillospirales|f__Oscillospiraceae|g__UBA1777|s__UBA1777 sp900319835	7	7	0	4	24	1	5	15	14	7	37	13	0	5	9	12	5	3	5	4	4	17	15	2
d__Bacteria|p__Firmicutes_A|c__Clostridia|o__Oscillospirales|f__Oscillospiraceae|g__UBA1777|s__UBA1777 sp900319935	46	54	6	4	15	4	20	61	13	26	83	37	9	8	50	22	15	8	8	55	6	58	35	14
d__Bacteria|p__Firmicutes_A|c__Clostridia|o__Oscillospirales|f__Oscillospiraceae|g__UBA1777|s__UBA1777 sp900320465	13	7	1	1	8	1	4	14	6	8	18	12	2	5	11	5	3	3	6	6	2	15	6	3
d__Bacteria|p__Firmicutes_A|c__Clostridia|o__Oscillospirales|f__Oscillospiraceae|g__UBA1777|s__UBA1777 sp900321275	14	12	1	16	11	1	6	13	10	12	46	19	15	8	15	16	12	10	6	7	2	43	14	4
d__Bacteria|p__Firmicutes_A|c__Clostridia|o__Oscillospirales|f__Oscillospiraceae|g__UBA2658|s__UBA2658 sp002841545	14	8	4	6	16	2	7	10	15	10	14	6	1	7	8	9	8	4	11	11	6	19	11	4
d__Bacteria|p__Firmicutes_A|c__Clostridia|o__Oscillospirales|f__Ruminococcaceae	32	16	3	19	63	24	19	47	44	75	24	16	12	26	58	51	24	22	19	9	24	49	31	45
d__Bacteria|p__Firmicutes_A|c__Clostridia|o__Oscillospirales|f__Ruminococcaceae|g__Firm-04|s__Firm-04 sp001940925	12	49	0	8	18	1	13	2	30	83	8	25	4	9	51	30	6	3	15	1	4	42	12	19
d__Bacteria|p__Firmicutes_A|c__Clostridia|o__Oscillospirales|f__Ruminococcaceae|g__HUN007|s__HUN007 sp000712055	12	2	0	5	47	6	5	175	21	70	3	7	3	48	17	38	10	19	19	0	1	8	8	13
d__Bacteria|p__Firmicutes_A|c__Clostridia|o__Oscillospirales|f__Ruminococcaceae|g__Ruminococcus	35	15	4	88	64	89	34	48	79	211	11	26	47	53	81	104	74	59	48	6	81	82	43	147
d__Bacteria|p__Firmicutes_A|c__Clostridia|o__Oscillospirales|f__Ruminococcaceae|g__Ruminococcus_D	22	1	0	9	145	17	10	103	66	35	10	8	6	30	150	137	7	10	5	1	26	70	13	47
d__Bacteria|p__Firmicutes_A|c__Clostridia|o__Oscillospirales|f__Ruminococcaceae|g__Ruminococcus_D|s__Ruminococcus_D albus	4	2	0	2	20	3	3	5	7	5	1	0	2	3	18	16	1	2	3	0	6	15	2	4
d__Bacteria|p__Firmicutes_A|c__Clostridia|o__Oscillospirales|f__Ruminococcaceae|g__Ruminococcus_D|s__Ruminococcus_D albus_A	6	2	0	2	33	5	0	21	11	6	5	2	0	11	25	46	5	2	2	0	9	11	3	8
d__Bacteria|p__Firmicutes_A|c__Clostridia|o__Oscillospirales|f__Ruminococcaceae|g__Ruminococcus_D|s__Ruminococcus_D albus_B	103	12	0	14	207	54	26	246	75	65	19	22	18	74	281	361	55	44	20	1	38	196	52	165
d__Bacteria|p__Firmicutes_A|c__Clostridia|o__Oscillospirales|f__Ruminococcaceae|g__Ruminococcus_D|s__Ruminococcus_D albus_C	5	2	0	0	7	1	0	7	7	5	33	0	19	5	7	9	14	2	4	1	3	6	0	1
d__Bacteria|p__Firmicutes_A|c__Clostridia|o__Oscillospirales|f__Ruminococcaceae|g__Ruminococcus_D|s__Ruminococcus_D albus_D	44	6	0	7	183	36	14	117	87	58	27	7	6	40	216	170	19	14	12	0	42	123	20	56
d__Bacteria|p__Firmicutes_A|c__Clostridia|o__Oscillospirales|f__Ruminococcaceae|g__Ruminococcus_D|s__Ruminococcus_D sp000686125	8	5	1	0	5	1	1	37	7	5	5	3	1	6	2	12	0	8	0	0	1	7	2	3
d__Bacteria|p__Firmicutes_A|c__Clostridia|o__Oscillospirales|f__Ruminococcaceae|g__Ruminococcus|s__Ruminococcus flavefaciens	10	4	0	21	13	25	9	14	37	41	2	8	25	11	12	15	55	57	25	0	36	13	7	43
d__Bacteria|p__Firmicutes_A|c__Clostridia|o__Oscillospirales|f__Ruminococcaceae|g__Ruminococcus|s__Ruminococcus flavefaciens_A	8	3	3	6	15	9	4	12	10	45	3	3	5	6	22	21	5	9	9	1	10	10	5	11
d__Bacteria|p__Firmicutes_A|c__Clostridia|o__Oscillospirales|f__Ruminococcaceae|g__Ruminococcus|s__Ruminococcus flavefaciens_B	5	2	1	6	7	8	5	11	18	23	1	5	1	6	8	11	3	6	5	1	11	6	4	7
d__Bacteria|p__Firmicutes_A|c__Clostridia|o__Oscillospirales|f__Ruminococcaceae|g__Ruminococcus|s__Ruminococcus flavefaciens_D	22	6	0	42	39	37	14	13	73	111	3	5	20	7	56	20	33	44	22	0	62	27	19	85
d__Bacteria|p__Firmicutes_A|c__Clostridia|o__Oscillospirales|f__Ruminococcaceae|g__Ruminococcus|s__Ruminococcus flavefaciens_E	16	3	0	18	11	30	16	2	22	93	1	12	4	9	15	14	15	9	9	0	17	43	30	37
d__Bacteria|p__Firmicutes_A|c__Clostridia|o__Oscillospirales|f__Ruminococcaceae|g__Ruminococcus|s__Ruminococcus flavefaciens_F	48	13	0	67	41	96	50	46	95	450	15	40	70	62	109	118	129	24	24	2	43	77	26	162
d__Bacteria|p__Firmicutes_A|c__Clostridia|o__Oscillospirales|f__Ruminococcaceae|g__Ruminococcus|s__Ruminococcus flavefaciens_G	2	1	1	3	12	5	7	9	12	23	3	3	3	7	9	13	4	7	6	0	3	4	7	6
d__Bacteria|p__Firmicutes_A|c__Clostridia|o__Oscillospirales|f__Ruminococcaceae|g__Ruminococcus|s__Ruminococcus flavefaciens_H	6	0	0	6	6	11	3	4	6	22	1	5	5	5	8	11	10	9	7	1	3	10	10	12
d__Bacteria|p__Firmicutes_A|c__Clostridia|o__Oscillospirales|f__Ruminococcaceae|g__Ruminococcus|s__Ruminococcus flavefaciens_I	10	0	0	11	14	20	2	6	17	24	0	3	11	3	10	5	13	5	7	1	16	9	7	21
d__Bacteria|p__Firmicutes_A|c__Clostridia|o__Oscillospirales|f__Ruminococcaceae|g__Ruminococcus|s__Ruminococcus flavefaciens_J	32	15	1	79	27	146	35	47	67	187	11	38	12	13	36	50	5	46	27	1	71	89	63	120
d__Bacteria|p__Firmicutes_A|c__Clostridia|o__Oscillospirales|f__Ruminococcaceae|g__Ruminococcus|s__Ruminococcus flavefaciens_K	72	9	1	197	216	287	41	95	119	458	5	12	22	102	159	86	12	156	110	2	240	49	23	367
d__Bacteria|p__Firmicutes_A|c__Clostridia|o__Oscillospirales|f__Ruminococcaceae|g__Ruminococcus|s__Ruminococcus flavefaciens_O	10	1	1	5	63	2	3	125	42	86	7	1	2	85	2	245	25	27	48	0	15	12	3	10
d__Bacteria|p__Firmicutes_A|c__Clostridia|o__Oscillospirales|f__Ruminococcaceae|g__Ruminococcus|s__Ruminococcus flavefaciens_P	14	5	0	45	15	48	10	6	50	106	2	7	30	1	15	13	57	33	7	1	29	25	5	81
d__Bacteria|p__Firmicutes_A|c__Clostridia|o__Oscillospirales|f__Ruminococcaceae|g__Ruminococcus|s__Ruminococcus flavefaciens_Q	6	4	0	25	10	17	12	6	9	60	2	9	2	10	11	24	14	18	3	1	5	24	15	37
d__Bacteria|p__Firmicutes_A|c__Clostridia|o__Oscillospirales|f__Ruminococcaceae|g__Ruminococcus|s__Ruminococcus sp001604035	4	2	1	8	7	9	4	11	14	22	6	1	4	7	8	55	10	9	11	1	12	12	3	15
d__Bacteria|p__Firmicutes_A|c__Clostridia|o__Oscillospirales|f__UBA644_A|g__Firm-08|s__Firm-08 sp001604045	9	13	4	1	26	23	9	6	19	2	15	9	5	17	13	10	1	21	5	14	22	20	7	12
d__Bacteria|p__Firmicutes_A|c__Clostridia|o__Peptostreptococcales|f__Anaerovoracaceae	3	3	11	1	2	1	2	5	9	3	28	3	2	3	11	9	3	4	9	22	4	9	5	5
d__Bacteria|p__Firmicutes_A|c__Clostridia|o__Saccharofermentanales|f__Saccharofermentanaceae	7	10	4	3	10	0	3	9	9	12	2	6	6	5	2	8	9	3	6	35	6	9	5	7
d__Bacteria|p__Firmicutes_A|c__Clostridia|o__Saccharofermentanales|f__Saccharofermentanaceae|g__Firm-16	8	5	13	2	4	3	1	2	4	11	2	8	1	12	8	16	6	2	8	13	7	10	1	7
d__Bacteria|p__Firmicutes_A|c__Clostridia|o__Saccharofermentanales|f__Saccharofermentanaceae|g__Firm-16|s__Firm-16 sp001604185	116	24	93	23	69	10	105	69	74	54	63	48	10	74	146	680	18	66	65	121	230	86	102	53
d__Bacteria|p__Firmicutes_A|c__Clostridia|o__Saccharofermentanales|f__Saccharofermentanaceae|g__Firm-16|s__Firm-16 sp002310155	61	29	218	192	59	68	71	171	182	81	44	37	53	237	267	125	106	12	66	69	215	86	58	198
d__Bacteria|p__Firmicutes_A|c__Clostridia|o__Saccharofermentanales|f__Saccharofermentanaceae|g__Firm-16|s__Firm-16 sp900317035	3	1	6	6	9	3	8	6	10	15	3	5	1	12	7	11	4	2	11	10	10	10	1	3
d__Bacteria|p__Firmicutes_A|c__Clostridia|o__Saccharofermentanales|f__Saccharofermentanaceae|g__Saccharofermentans	164	77	82	44	219	68	53	126	159	151	88	46	98	108	120	135	162	52	67	341	145	156	78	124
d__Bacteria|p__Firmicutes_A|c__Clostridia|o__Saccharofermentanales|f__Saccharofermentanaceae|g__Saccharofermentans|s__Saccharofermentans sp000621765	176	45	107	27	118	47	37	86	140	134	84	38	63	135	134	85	123	31	153	322	219	111	40	99
d__Bacteria|p__Firmicutes_A|c__Clostridia|o__Saccharofermentanales|f__Saccharofermentanaceae|g__Saccharofermentans|s__Saccharofermentans sp001604135	132	35	33	66	141	46	53	95	179	150	26	34	123	59	88	93	175	65	46	146	120	102	63	137
d__Bacteria|p__Firmicutes_A|c__Clostridia|o__Saccharofermentanales|f__Saccharofermentanaceae|g__Saccharofermentans|s__Saccharofermentans sp002450095	6	2	14	0	9	1	3	18	3	8	6	1	0	3	7	8	3	2	3	18	6	7	2	1
d__Bacteria|p__Firmicutes_A|c__Clostridia|o__Saccharofermentanales|f__Saccharofermentanaceae|g__Saccharofermentans|s__Saccharofermentans sp002450155	8	0	9	3	2	0	2	8	8	5	10	2	2	3	7	3	2	2	2	39	5	7	2	3
d__Bacteria|p__Firmicutes_A|c__Clostridia|o__Saccharofermentanales|f__Saccharofermentanaceae|g__Saccharofermentans|s__Saccharofermentans sp003149065	339	42	16	45	487	82	60	243	172	273	26	45	200	200	84	398	196	100	111	91	190	179	116	237
d__Bacteria|p__Firmicutes_A|c__Clostridia|o__Saccharofermentanales|f__Saccharofermentanaceae|g__Saccharofermentans|s__Saccharofermentans sp900099715	17	23	22	6	20	7	9	21	27	12	33	6	7	12	12	18	7	4	8	90	12	20	6	17
d__Bacteria|p__Firmicutes_A|c__Clostridia|o__Saccharofermentanales|f__Saccharofermentanaceae|g__Saccharofermentans|s__Saccharofermentans sp900107185	101	36	50	22	89	33	24	53	129	79	40	26	56	62	67	49	70	42	33	135	71	81	44	62
d__Bacteria|p__Firmicutes_A|c__Clostridia|o__Saccharofermentanales|f__Saccharofermentanaceae|g__Saccharofermentans|s__Saccharofermentans sp900111435	12	34	8	0	14	1	1	8	17	14	8	4	1	24	51	16	5	5	6	11	9	12	0	15
d__Bacteria|p__Firmicutes_A|c__Clostridia|o__Saccharofermentanales|f__Saccharofermentanaceae|g__Saccharofermentans|s__Saccharofermentans sp900176545	16	111	21	5	35	6	2	25	34	21	20	11	9	83	40	36	7	4	3	38	6	7	7	20
d__Bacteria|p__Firmicutes_A|c__Clostridia|o__Saccharofermentanales|f__Saccharofermentanaceae|g__Saccharofermentans|s__Saccharofermentans sp900314745	3	1	10	3	11	2	0	17	3	5	7	3	1	10	6	16	2	1	2	26	4	9	6	0
d__Bacteria|p__Firmicutes_A|c__Clostridia|o__UBA1212	5	31	0	49	3	74	57	11	34	82	10	146	82	7	18	94	128	76	23	0	118	34	212	60
d__Bacteria|p__Firmicutes_A|c__Clostridia|o__UBA1212|s__UBA1212 sp002308595	4	1	0	18	1	64	32	11	17	6	2	119	78	4	3	74	86	20	14	0	101	19	184	54
d__Bacteria|p__Firmicutes_A|c__Clostridia|o__UBA1212|s__UBA1212 sp002309655	1	30	0	31	2	10	25	0	17	76	8	27	4	3	15	20	42	56	9	0	17	15	28	6
d__Bacteria|p__Firmicutes_C|c__Negativicutes|o__Acidaminococcales|f__Acidaminococcaceae|g__Succiniclasticum	8	12	1	6	17	4	15	47	26	10	46	3	0	21	2	22	10	4	7	12	6	4	6	5
d__Bacteria|p__Firmicutes_C|c__Negativicutes|o__Acidaminococcales|f__Acidaminococcaceae|g__Succiniclasticum|s__Succiniclasticum ruminis	16	17	5	9	35	7	36	76	52	10	56	8	7	31	9	66	17	9	10	27	11	15	11	5
d__Bacteria|p__Firmicutes_C|c__Negativicutes|o__Acidaminococcales|f__Acidaminococcaceae|g__Succiniclasticum|s__Succiniclasticum sp900315925	8	5	3	4	15	2	9	44	33	5	26	3	2	18	1	39	12	2	5	10	3	6	4	4
d__Bacteria|p__Firmicutes_C|c__Negativicutes|o__Selenomonadales|f__Selenomonadaceae	13	2	0	0	14	5	1	20	7	5	6	4	1	11	4	27	28	0	6	2	1	13	8	4
d__Bacteria|p__Firmicutes_C|c__Negativicutes|o__Selenomonadales|f__Selenomonadaceae|g__Anaerovibrio|s__Anaerovibrio sp000622005	19	0	0	8	16	5	2	8	4	40	5	3	8	5	6	21	82	0	15	0	4	18	66	13
d__Bacteria|p__Firmicutes_C|c__Negativicutes|o__Selenomonadales|f__Selenomonadaceae|g__Anaerovibrio|s__Anaerovibrio sp002100115	17	3	1	8	6	7	2	21	4	15	2	4	5	20	14	8	74	13	30	0	12	14	28	18
d__Bacteria|p__Firmicutes_C|c__Negativicutes|o__Selenomonadales|f__Selenomonadaceae|g__RUG643|s__RUG643 sp900321035	12	14	0	2	21	12	18	41	23	10	22	13	7	12	16	28	11	5	5	29	8	9	11	12
d__Bacteria|p__Firmicutes_C|c__Negativicutes|o__Selenomonadales|f__Selenomonadaceae|g__Schwartzia|s__Schwartzia succinivorans	0	0	0	0	1	1	1	18	3	1	11	1	4	59	1	11	15	9	56	1	7	21	11	0
d__Bacteria|p__Firmicutes_C|c__Negativicutes|o__Selenomonadales|f__Selenomonadaceae|g__Selenomonas_A	43	1	0	8	33	3	3	81	27	18	12	7	2	26	9	86	95	5	21	1	2	47	36	10
d__Bacteria|p__Firmicutes_C|c__Negativicutes|o__Selenomonadales|f__Selenomonadaceae|g__Selenomonas_A|s__Selenomonas_A ruminantium_A	181	7	0	20	230	7	14	381	112	141	26	24	14	149	18	533	358	15	140	0	28	157	181	57
d__Bacteria|p__Firmicutes_C|c__Negativicutes|o__Selenomonadales|f__Selenomonadaceae|g__Selenomonas_A|s__Selenomonas_A ruminantium_B	15	0	0	1	8	0	1	18	5	10	5	5	0	6	6	22	40	2	15	0	4	22	25	2
d__Bacteria|p__Firmicutes_C|c__Negativicutes|o__Selenomonadales|f__Selenomonadaceae|g__Selenomonas_A|s__Selenomonas_A ruminantium_C	29	4	0	6	40	3	7	87	10	26	15	7	11	35	12	159	167	2	45	0	7	60	58	9
d__Bacteria|p__Firmicutes_C|c__Negativicutes|o__Selenomonadales|f__Selenomonadaceae|g__Selenomonas_A|s__Selenomonas_A ruminantium_D	25	3	0	6	39	2	5	55	21	16	6	3	1	27	8	108	94	7	26	2	1	20	21	7
d__Bacteria|p__Firmicutes_C|c__Negativicutes|o__Selenomonadales|f__Selenomonadaceae|g__Selenomonas_A|s__Selenomonas_A ruminantium_E	13	1	3	5	5	5	1	8	4	4	4	3	1	5	13	16	9	3	6	1	2	18	8	14
d__Bacteria|p__Firmicutes_C|c__Negativicutes|o__Selenomonadales|f__Selenomonadaceae|g__Selenomonas_A|s__Selenomonas_A ruminantium_F	7	5	0	10	2	0	3	130	4	7	9	2	6	23	3	54	28	5	13	0	7	17	8	4
d__Bacteria|p__Firmicutes_C|c__Negativicutes|o__Selenomonadales|f__Selenomonadaceae|g__Selenomonas_A|s__Selenomonas_A ruminantium_G	50	8	0	11	14	8	6	73	4	13	8	8	6	34	28	46	17	6	25	0	12	37	60	32
d__Bacteria|p__Firmicutes_C|c__Negativicutes|o__Selenomonadales|f__Selenomonadaceae|g__Selenomonas_B|s__Selenomonas_B ruminantium	43	2	0	8	29	2	6	109	20	21	56	2	1	17	7	83	49	2	21	10	3	12	74	4
d__Bacteria|p__Firmicutes|c__Bacilli	7	1	4	6	8	9	3	4	0	13	9	1	4	4	2	7	27	7	10	2	16	2	5	9
d__Bacteria|p__Firmicutes|c__Bacilli|o__Lactobacillales|f__Streptococcaceae|g__Streptococcus	8	14	21	6	42	1	0	15	0	5	25	0	3	180	12	10	5	0	7	8	17	10	4	22
d__Bacteria|p__Firmicutes|c__Bacilli|o__Lactobacillales|f__Streptococcaceae|g__Streptococcus|s__Streptococcus equinus_B	10	18	27	3	42	5	0	13	14	1	4	3	1	224	7	2	10	0	2	6	11	3	1	25
d__Bacteria|p__Firmicutes|c__Bacilli|o__Lactobacillales|f__Streptococcaceae|g__Streptococcus|s__Streptococcus infantarius	4	7	4	1	19	0	0	6	11	0	4	2	1	92	2	1	6	0	1	1	8	2	1	7
d__Bacteria|p__Firmicutes|c__Bacilli|o__Lactobacillales|f__Streptococcaceae|g__Streptococcus|s__Streptococcus lutetiensis	16	19	18	7	71	2	0	19	27	1	7	4	5	280	15	7	6	0	4	8	30	5	4	39
d__Bacteria|p__Firmicutes|c__Bacilli|o__RF39	12	0	0	2	9	10	4	5	8	9	5	2	4	4	1	5	9	5	5	2	11	4	7	13
d__Bacteria|p__Firmicutes|c__Bacilli|o__Staphylococcales|f__Staphylococcaceae|g__Staphylococcus|s__Staphylococcus epidermidis	14	5	7	3	5	0	0	4	38	5	18	1	1	121	2	0	4	2	5	1	3	1	2	8
d__Bacteria|p__Firmicutes|c__Bacilli|o__Staphylococcales|f__Staphylococcaceae|g__Staphylococcus|s__Staphylococcus hominis	0	3	18	0	0	0	0	1	16	0	5	0	0	76	0	2	0	0	1	1	0	3	0	1
d__Bacteria|p__Myxococcota|c__Bradimonadia|o__UBA7976|f__UBA1532|g__UBA1238|s__UBA1238 sp002309015	2	2	0	0	0	0	1	0	39	7	6	1	2	3	0	6	3	5	26	1	3	8	4	1
d__Bacteria|p__Nitrospirota	6	6	3	8	9	7	7	8	6	4	11	4	4	3	6	16	3	1	4	14	12	6	14	3
d__Bacteria|p__Patescibacteria|c__Gracilibacteria|o__Absconditabacterales|f__X112|g__UBA3291|s__UBA3291 sp002361595	12	1	0	3	3	12	2	0	34	23	3	0	2	6	1	0	3	35	22	0	21	0	2	20
d__Bacteria|p__Planctomycetota|c__Planctomycetes|o__Pirellulales|f__Thermoguttaceae|g__RUG695|s__RUG695 sp900321495	8	15	1	8	23	0	4	57	2	9	12	7	1	11	2	23	8	1	9	10	12	10	10	5
d__Bacteria|p__Proteobacteria	8	8	2	3	7	4	4	11	0	8	14	8	9	3	3	11	1	3	9	4	5	7	5	8
d__Bacteria|p__Proteobacteria|c__Alphaproteobacteria|o__Rhizobiales|f__Beijerinckiaceae|g__Methylobacterium|s__Methylobacterium organophilum	8	24	34	0	5	0	0	14	30	1	23	1	0	1	0	3	0	3	1	23	0	3	2	0
d__Bacteria|p__Proteobacteria|c__Alphaproteobacteria|o__Rhodobacterales|f__Rhodobacteraceae|g__Paenirhodobacter|s__Paenirhodobacter enshiensis	1	9	0	15	3	16	13	7	6	12	3	61	32	3	12	8	20	15	13	0	16	19	32	7
d__Bacteria|p__Proteobacteria|c__Alphaproteobacteria|o__Rs-D84	1	5	0	12	3	51	13	1	30	5	0	3	47	4	0	9	29	9	7	0	51	4	3	16
d__Bacteria|p__Proteobacteria|c__Gammaproteobacteria	4	9	0	7	15	5	5	7	0	20	11	6	4	7	2	10	5	8	8	6	5	11	6	11
d__Bacteria|p__Proteobacteria|c__Gammaproteobacteria|o__Enterobacterales|f__Succinivibrionaceae|g__Ruminobacter|s__Ruminobacter amylophilus	0	0	0	20	1	1	2	2	8	17	1	5	12	2	0	8	4	5	1	0	32	0	3	6
d__Bacteria|p__Proteobacteria|c__Gammaproteobacteria|o__Enterobacterales|f__Succinivibrionaceae|g__Ruminobacter|s__Ruminobacter sp002309455	2	0	0	68	2	27	11	0	41	21	1	18	40	0	1	18	8	0	1	0	127	2	2	26
d__Bacteria|p__Proteobacteria|c__Gammaproteobacteria|o__Enterobacterales|f__Succinivibrionaceae|g__Ruminobacter|s__Ruminobacter sp900315145	2	1	1	30	4	4	3	0	10	35	0	4	9	1	1	11	26	8	6	0	17	3	6	10
d__Bacteria|p__Proteobacteria|c__Gammaproteobacteria|o__Enterobacterales|f__Succinivibrionaceae|g__Succinimonas|s__Succinimonas sp002372325	12	1	0	10	34	1	1	7	0	46	6	2	1	13	0	37	11	11	76	0	6	13	24	0
d__Bacteria|p__Proteobacteria|c__Gammaproteobacteria|o__Enterobacterales|f__Succinivibrionaceae|g__Succinivibrio|s__Succinivibrio dextrinosolvens_B	0	0	0	15	1	13	0	0	7	5	0	0	15	3	0	14	88	4	22	0	18	1	0	14
d__Bacteria|p__Proteobacteria|c__Gammaproteobacteria|o__Enterobacterales|f__Succinivibrionaceae|g__UBA2804|s__UBA2804 sp900319705	2	0	0	11	0	2	0	6	1	68	2	2	4	3	0	148	24	53	14	0	9	1	7	4
d__Bacteria|p__Proteobacteria|c__Gammaproteobacteria|o__Pseudomonadales|f__Moraxellaceae|g__Acinetobacter|s__Acinetobacter johnsonii	0	1	0	1	2	0	0	0	3	54	1	0	0	4	0	0	10	36	30	0	0	9	0	0
d__Bacteria|p__Proteobacteria|c__Gammaproteobacteria|o__Pseudomonadales|f__Moraxellaceae|g__Acinetobacter|s__Acinetobacter junii	1	0	1	0	115	0	0	0	0	2	0	0	0	4	0	4	0	0	1	1	0	0	0	1
d__Bacteria|p__Proteobacteria|c__Gammaproteobacteria|o__Pseudomonadales|f__Pseudomonadaceae|g__Pseudomonas_E	0	3	0	10	3	0	0	0	2	65	3	0	0	2	0	1	9	29	13	0	1	70	0	2
d__Bacteria|p__Proteobacteria|c__Gammaproteobacteria|o__Pseudomonadales|f__Pseudomonadaceae|g__Pseudomonas_E|s__Pseudomonas_E hunanensis	1	0	0	57	0	0	0	0	0	288	0	0	0	0	0	0	14	114	90	0	0	34	0	0
d__Bacteria|p__Proteobacteria|c__Gammaproteobacteria|o__Pseudomonadales|f__Pseudomonadaceae|g__Pseudomonas_E|s__Pseudomonas_E koreensis_C	0	0	0	2	0	0	0	1	0	135	0	0	0	0	0	0	20	54	17	1	0	33	0	0
d__Bacteria|p__Proteobacteria|c__Gammaproteobacteria|o__Pseudomonadales|f__Pseudomonadaceae|g__Pseudomonas_E|s__Pseudomonas_E monteilii	0	1	0	1	0	0	0	0	0	20	1	1	0	0	0	0	4	10	10	0	0	214	0	0
d__Bacteria|p__Proteobacteria|c__Gammaproteobacteria|o__Pseudomonadales|f__Pseudomonadaceae|g__Pseudomonas_E|s__Pseudomonas_E putida	0	0	0	2	0	0	0	0	1	34	0	0	0	0	0	0	9	46	20	0	0	14	0	0
d__Bacteria|p__Riflebacteria|c__UBA8953	0	0	0	5	0	6	1	0	38	3	0	1	23	0	0	3	34	11	8	0	22	2	1	20
d__Bacteria|p__Riflebacteria|c__UBA8953|g__RUG334|s__RUG334 sp900317935	0	0	0	5	0	6	1	0	38	3	0	1	22	0	0	2	33	11	8	0	20	1	1	19
d__Bacteria|p__Spirochaetota|c__Spirochaetia|o__Treponematales|f__Treponemataceae|g__Treponema_D	1	1	0	27	0	45	7	3	11	60	0	6	16	3	0	24	40	18	24	0	16	4	4	15
d__Bacteria|p__Spirochaetota|c__Spirochaetia|o__Treponematales|f__Treponemataceae|g__Treponema_D|s__Treponema_D bryantii_A	1	1	0	5	0	31	7	3	8	37	0	4	11	1	0	7	11	13	7	1	12	0	2	7
d__Bacteria|p__Spirochaetota|c__Spirochaetia|o__Treponematales|f__Treponemataceae|g__Treponema_D|s__Treponema_D bryantii_C	4	3	5	21	2	46	6	11	29	60	1	2	35	4	0	18	33	11	12	1	29	1	1	11
d__Bacteria|p__Spirochaetota|c__Spirochaetia|o__Treponematales|f__Treponemataceae|g__Treponema_D|s__Treponema_D sp000260795	2	1	0	29	2	19	9	10	25	25	2	4	26	3	1	56	115	49	34	0	36	2	9	31
d__Bacteria|p__Spirochaetota|c__Spirochaetia|o__Treponematales|f__Treponemataceae|g__Treponema_D|s__Treponema_D sp000619925	1	0	0	13	1	19	2	2	20	12	0	4	18	0	0	15	45	29	10	0	15	1	1	8
d__Bacteria|p__Spirochaetota|c__Spirochaetia|o__Treponematales|f__Treponemataceae|g__Treponema_D|s__Treponema_D sp002309305	0	4	0	10	1	5	4	0	11	87	0	5	9	0	0	7	9	19	43	0	22	3	2	36
d__Bacteria|p__Spirochaetota|c__Spirochaetia|o__Treponematales|f__Treponemataceae|g__Treponema_D|s__Treponema_D sp900319625	1	0	0	14	0	17	8	3	16	42	0	1	5	1	0	34	20	24	27	0	23	1	5	10
d__Bacteria|p__Spirochaetota|c__Spirochaetia|o__Treponematales|f__Treponemataceae|g__UBA1240|s__UBA1240 sp002308875	0	1	0	19	0	108	4	1	52	33	0	9	21	1	0	6	8	7	4	0	26	1	5	29
d__Bacteria|p__UBP3|c__UBA3054	0	17	0	100	0	103	139	35	182	76	2	266	165	2	0	284	32	148	45	0	137	90	43	67
d__Bacteria|p__UBP3|c__UBA3054|s__UBA3054 sp002308555	0	9	0	30	0	65	110	18	126	40	0	174	121	1	0	229	8	56	36	0	86	38	3	21
d__Bacteria|p__UBP3|c__UBA3054|s__UBA3054 sp002366995	0	8	0	66	0	37	27	17	53	33	2	88	41	1	0	52	22	90	8	0	49	52	38	44
d__Bacteria|p__UBP6|c__UBA1177	1	5	0	5	1	26	2	2	24	12	0	9	33	0	0	2	5	4	1	0	10	1	2	19
d__Bacteria|p__Verrucomicrobiota|c__Kiritimatiellae|o__RFP12|f__UBA1067	165	257	1	154	146	441	210	262	70	21	68	364	330	22	71	139	281	100	26	3	199	438	868	130
d__Bacteria|p__Verrucomicrobiota|c__Kiritimatiellae|o__RFP12|f__UBA1067|g__RUG572|s__RUG572 sp900320225	171	161	0	109	113	107	124	115	78	96	151	286	77	30	94	227	104	59	56	1	105	344	390	87
d__Bacteria|p__Verrucomicrobiota|c__Kiritimatiellae|o__RFP12|f__UBA1067|g__UBA1200|s__UBA1200 sp002309765	11	7	1	15	12	100	60	4	13	2	1	236	26	4	1	60	3	4	1	0	33	31	17	41
d__Bacteria|p__Verrucomicrobiota|c__Kiritimatiellae|o__RFP12|f__UBA1067|g__UBA1211|s__UBA1211 sp002309585	1	57	0	54	8	5	36	12	24	50	1	23	18	4	2	30	51	14	4	0	7	38	40	14
d__Bacteria|p__Verrucomicrobiota|c__Kiritimatiellae|o__RFP12|f__UBA1067|g__UBA3624|s__UBA3624 sp002373695	14	19	0	25	16	21	14	13	7	3	8	32	25	2	11	22	26	8	1	0	16	41	55	14
d__Bacteria|p__Verrucomicrobiota|c__Kiritimatiellae|o__RFP12|f__UBA1067|s__UBA1067 sp002350535	21	26	0	17	7	64	24	42	9	3	4	45	43	3	7	11	23	9	0	2	39	68	104	15
d__Bacteria|p__Verrucomicrobiota|c__Kiritimatiellae|o__RFP12|f__UBA1067|s__UBA1067 sp002351765	40	71	0	24	36	57	42	51	11	2	10	70	35	2	19	47	139	39	8	0	37	75	297	29
d__Bacteria|p__Verrucomicrobiota|c__Kiritimatiellae|o__RFP12|f__UBA1067|s__UBA1067 sp002392765	8	6	0	9	10	38	9	17	5	1	1	11	14	2	5	9	12	3	0	0	9	15	29	8
d__Bacteria|p__Verrucomicrobiota|c__Kiritimatiellae|o__RFP12|f__UBA1067|s__UBA1067 sp002395905	8	8	0	5	1	24	8	7	0	0	3	10	15	1	3	2	4	1	0	0	5	13	18	2
d__Bacteria|p__Verrucomicrobiota|c__Kiritimatiellae|o__RFP12|f__UBA1067|s__UBA1067 sp002449695	8	12	0	8	8	28	10	11	3	0	3	21	24	1	1	7	10	5	2	1	14	22	29	7
d__Bacteria|p__Verrucomicrobiota|c__Kiritimatiellae|o__RFP12|f__UBA1067|s__UBA1067 sp900320855	8	8	0	9	11	27	16	14	1	1	2	19	22	1	3	7	7	0	0	0	11	33	35	8
d__Bacteria|p__Verrucomicrobiota|c__Kiritimatiellae|o__RFP12|f__UBA1067|s__UBA1067 sp900321255	22	38	1	15	21	62	31	25	11	3	8	60	50	3	7	5	35	20	1	0	26	68	125	20
d__Bacteria|p__Verrucomicrobiota|c__Kiritimatiellae|o__RFP12|f__UBA3636	25	14	0	3	20	1	7	32	10	0	24	10	2	5	6	4	4	0	1	2	2	19	16	3
d__Bacteria|p__Verrucomicrobiota|c__Kiritimatiellae|o__RFP12|f__UBA3636|s__UBA3636 sp002448475	25	14	0	3	20	1	7	32	10	0	24	10	2	5	6	4	4	0	1	2	2	19	16	3
d__Bacteria|p__Verrucomicrobiota|c__Lentisphaeria|o__Victivallales|f__UBA1829|g__UBA1732|s__UBA1732 sp900320095	2	65	1	37	3	167	117	31	39	14	0	110	63	1	0	123	46	57	16	0	59	44	99	30
d__Bacteria|p__Verrucomicrobiota|c__Verrucomicrobiae|o__Pedosphaerales|f__UBA1412	4	7	0	20	3	63	22	8	20	24	1	38	45	5	2	64	46	20	11	0	36	31	68	33
d__Bacteria|p__Verrucomicrobiota|c__Verrucomicrobiae|o__Pedosphaerales|f__UBA1412|s__UBA1412 sp002308515	4	7	0	20	3	63	22	8	20	24	1	38	45	5	2	64	46	20	11	0	36	31	68	33
d__Eukaryota|k__Fungi	6	84	44	13	80	1	2	15	217	63	464	5	4	439	9	24	13	11	14	48	9	11	19	81
d__Eukaryota|k__Viridiplantae	3	67	29	35	74	9	1	2	79	36	37	8	11	52	8	11	28	10	16	10	17	6	9	10
d__Viruses	5	26	2	0	1	1	1	13	36	3	92	4	5	28	2	14	8	3	3	5	0	1	2	9
