# Supplementary material for: Lower methane emissions were associated with higher abundance of ruminal Prevotella in a cohort of Colombian buffalos
Source: BMC Microbiol. 2020 Nov 27;20:364. doi: 10.1186/s12866-020-02037-6 (PMC7694292; doi:10.1186/s12866-020-02037-6)
Supplement: Supplementary file 3 — Additional file 3: Supplementary Table S2. Annotation of MetaBat2 bins and relative abundance in each sample. [file 12866_2020_2037_MOESM3_ESM.xlsx]

## Sheet: suppTableS2
Supplementary Table S2. Annotation of MetaBat2 bins and relative abundance in each sample.
BIN	Familia	Genus	Species	domain	H1	H2	H3	H4	H5	H6	H7	H8	H9	H10	H11	H12	L1	L2	L3	L4	L5	L6	L7	L8	L9	L10	L11	L12
bin 1	Oscillospiraceae	1	Oscillibacter sp. OX=1945593	Bacteria	0.0200875	0.07925	0.0840484	0.00388845	1.44464	0.0111479	0.0211612	0.0271828	0.0675182	0.120892	0.0615926	0.00248266	0.29378	0.0334072	0.170969	0.0486933	0.00147324	0.0152153	0.0167712	0.12286	0.00586478	0.00988391	0.0422489	0.0852131
bin 2	Ruminococcaceae	-----	Ruminococcaceae bacterium OX=1898205	Bacteria	0.0396702	0.0294559	0.0244171	0.0189305	0.073353	0.0782522	0.00729223	0.890752	0.0196047	0.0253428	0.0274682	0.788543	0.0481608	0.0150841	0.00532473	0.00585824	2.1857	0.0329249	0.0793873	0.00769039	0.0471365	0.0175549	0.0702495	0.16399
bin 3	Acidaminococcaceae	Succiniclasticum	Succiniclasticum ruminis DSM 9236 OX=1123323	Bacteria	0.0458252	0.362296	0.0618895	0.292139	1.00334	0.852344	0.0214618	1.1254	0.0366615	0.0722725	0.0867411	0.0605424	0.281941	0.163744	0.0850105	0.0957433	0.475435	0.0969478	0.100835	0.113835	0.0183446	0.0769408	0.211993	0.0490984
bin 4	-----	-----	Clostridiales bacterium OX=1898207	Bacteria	0.0302124	0.0877048	0.0130805	0.0279897	0.215344	0.156986	0.00868811	1.63507	0.0784034	0.0520303	0.29137	0.174514	0.0553004	0.0232592	0.0201411	0.00367104	0.43065	0.0295127	0.0776247	0.0131863	0.0752237	0.021673	0.16813	0.169899
bin 5	Fibrobacteraceae	Fibrobacter	Erwinia phage vB_EamM-Bue1 OX=2099338 PE=4 SV=1	Bacteria	0.102946	0.178729	0.0244356	0.0175745	3.49152	0.0601467	0.00544803	0.218431	0	0.0634738	0.0377778	0.130695	0.54977	0.00876229	0.0218949	0.00781427	0.162458	0.00399721	0.0507393	0.0877557	0.0068348	0.0232648	0.0541041	0.00647549
bin 6	Aspergillaceae	Aspergillus	Aspergillus pseudoglaucus OX=1405805	Eukaryota (Fungi)	0.191891	2.47272	0.0739776	0	0.0293484	1.36176	0.111843	0.0882415	0.0115886	0.051071	0.023642	0.456382	0.0245295	0.0360711	0.0446983	0.153121	0.072926	0.265331	0.0162376	0.00470742	0.132209	0.0731993	0.495084	0.0331911
bin 7	Clostridiaceae	Clostridium	Clostridium sp. CAG:1024 OX=1262770	Bacteria	0.00431165	0.30672	0.0181999	0.0309691	2.38502	0.0619383	0.0125823	0.0381893	0.0688854	0.092745	0.0909102	0.00201215	0.126417	0.00240958	0.0248284	0.0407504	0.00258709	0.0305086	0.0236063	0.0484939	0.109239	0.00720703	0.213285	0.0402204
bin 8	Ruminococcaceae	-----	Ruminococcaceae bacterium OX=1898205	Bacteria	0.0669181	0.94834	0.262244	0.0384998	0.873661	0.286884	0.558637	0.0261848	0.0191998	0.50836	0.00836212	0.0100862	0.35931	0.63029	0.172032	0.346486	0.0034806	0.390082	0.0367032	0.0793919	0.355541	0.531932	0.310814	0.0154511
bin 9	Lachnospiraceae	Butyrivibrio	Butyrivibrio sp. XB500-5 OX=2364880	Bacteria	0.0014812	0.00272412	0.00137436	0	0.0582637	0.963314	0.022257	0.0437166	0.0180964	0.11635	0.1178	4.11745	0.00375112	0.021387	0.00286757	0.0298829	0.796502	0.0316184	0.00935237	0.050487	0.0820228	0.0300088	0.122152	0.0527792
bin 10	Eubacteriaceae	Eubacterium	Aminicella lysinilytica OX=433323	Bacteria	0.00549964	0.00966915	0.0198173	0.0200351	0.0549888	0.0197844	0.000537635	1.41119	0.0270461	0.130125	0.0757792	0.469602	0.00305381	0.0027866	0.00172014	0.00366725	1.55028	0.00951905	0.140711	0.0492613	0.045083	0.00623201	0.0386679	0.191318
bin 11	Acidaminococcaceae	Succiniclasticum	Succiniclasticum ruminis OX=40841	Bacteria	0.0268086	0.359554	0.0346794	0.331235	1.17955	0.515887	0.0409405	0.71239	0.1023	0.0711152	0.143347	0.106993	0.353126	0.0900838	0.0536688	0.0388922	0.463536	0.0894264	0.0561969	0.143207	0.0160487	0.0332633	0.318626	0.0541068
bin 12	-----	-----	Clostridiales bacterium OX=1898207	Bacteria	0.0167748	0.201655	0.0384884	0.0095683	0.223945	0.0785747	0.0454612	2.25194	0.14515	0.0689188	0.20536	0.245651	0.0412399	0.00571407	0.0218576	0.00410153	0.451283	0.0326961	0.112879	0.0576042	0.148905	0.0461121	0.287196	0.220501
bin 13	Ruminococcaceae	Flavonifractor	Flavonifractor plautii ATCC 29863 OX=411475	Bacteria	0.0112337	0.00494654	0.000891182	0.0165858	0.0143531	0.0391544	0.00562355	0.0195999	0.00495059	0.00478421	0.0024879	0.799504	0.0430755	0.00394336	0.000809798	0.00582549	14.5889	0.0160011	0.00200582	0.00078138	0.00340481	0.00675316	0.00345271	0.00261178
bin 14	Sporomusaceae	Propionispora	Bacteroidetes bacterium ADurb.Bin408 OX=1852813	Bacteria	0.0300666	0.0642146	0.000519544	0.150452	0.059964	0.087406	0.0166306	11.3023	0.0043104	0.317831	0.00202617	0.0114241	0.001638	0.0038603	0.00493648	0.0226135	0.459332	0.000470064	0.256657	0.198952	0.0333844	0.0260023	0.000470064	0.00136071
bin 15	Prevotellaceae	Prevotella	Prevotella ruminicola OX=839	Bacteria	0.519938	0.228134	0.251688	0.213919	0.27372	0.218491	0.474105	0.0531155	0.32598	0.0903512	0.0317701	0.000482601	0.878934	1.58893	0.73621	0.74741	0.0233965	0.225393	0.469527	0.762956	0.259065	0.242269	0.210888	0.273074
bin 16	Chlamydiaceae	Chlamydia	Lachnospiraceae bacterium OX=1898203	Bacteria	0.00744253	4.2667	0.00185953	0	0.0707785	0.0176696	0.0118104	0.0868574	0.00118825	0.0183542	0.0016053	1.21814	0.00141603	0	0.000893277	0.0306976	0.135965	0.0106137	0	0.00948028	0.00496525	0.00329222	0.0656162	0.00113167
bin 17	-----	-----	Clostridiales bacterium OX=1898207	Bacteria	0.0186039	0.077019	0.000532118	0.0420224	0.271139	0.0816	0.00673969	2.35541	0.0790345	0.0219372	0.368837	0.133771	0.0429487	0.00295486	0.0406337	0.0132099	0.359937	0.0128668	0.0641287	0.0647672	0.0727265	0.0216266	0.0854093	0.0426174
bin 18	Ruminococcaceae	-----	Ruminococcaceae bacterium YAD3003 OX=1520816	Bacteria	0.03351	0.0158869	0.0134921	0.0393042	0.121371	0.168046	0.0347278	0.204452	0	0.045362	0.0662112	0.527783	0.0023556	0.0153483	0.00113868	0.0298557	3.11715	0.0198067	0.0881523	0.0165331	0.0290359	0.0424108	0.15111	0.116897
bin 19	Acidaminococcaceae	Succiniclasticum	Succiniclasticum ruminis DSM 9236 OX=1123323	Bacteria	0.0980131	0.297743	0.0260944	0.227363	1.27625	0.687901	0.0475808	0.821	0.0470141	0.14986	0.159679	0.0385676	0.268606	0.204257	0.081287	0.0786032	0.27268	0.0796712	0.053651	0.100033	0.0281797	0.0408852	0.296102	0.086368
bin 20	Prevotellaceae	Prevotella	Prevotella ruminicola OX=839	Bacteria	0.00139531	0.00091797	0.00146875	0	0.0149813	0.0029375	0.000771095	0.00308438	0.00146875	0.00146875	0.00447969	0.00154219	0.00146875	0.00462657	0	0.0235368	17.7218	0.00161563	0	0.00146875	0.00154219	0.00146875	0.00286407	0
bin 21	-----	Bacteroidetes	Bacteroidetes bacterium ADurb.Bin302 OX=1852811	Bacteria	0.176072	1.50041	0.00268388	0.00338079	0.15576	0.252735	0.0458846	0.00830297	0.00253168	0.0517	0.00114586	1.77372	0.0236241	0.00462498	0.00103712	0.0201798	0.863966	0.00620539	0.00672033	0.000307319	0.122138	0.0123169	2.78075	0.000724133
bin 22	Lachnospiraceae	Butyrivibrio	Butyrivibrio sp. X503 OX=2364878	Bacteria	0.018198	0.0444647	0.0171018	0.00847336	0.141976	1.58346	0.0553634	0.0510644	0.0356577	0.142866	0.232972	3.66876	0.00834677	0.0170985	0.0166221	0.0166591	1.03411	0.064108	0.0390058	0.0127202	0.0510982	0.0355038	0.104075	0.110909
bin 23	Fibrobacteraceae	Fibrobacter	Fibrobacter sp. UWB7 OX=1896206	Bacteria	0.0449022	0.293163	0.0115186	0.0149601	3.6205	0.0564876	0.018444	0.0192646	0.01687	0.0492478	0.0054489	0.0368327	0.103019	0.104515	0.110697	0.174232	0.343296	0.076277	0.0638636	0.0871826	0.0211689	0.0118059	0.327032	0.00128463
bin 24	Eggerthellaceae	-----	Eggerthellaceae bacterium OX=1972561	Bacteria	0.00220224	0.0905684	0.0027412	0.000325925	0.0571955	0.00169205	0.00125499	11.5328	0.00533308	0.0218012	0.0240323	0.0546603	0.00378328	0.0283947	0	0.00127266	0.0375948	0.000700935	0.0286683	0.011626	0.000776013	0.0113386	0.0140539	0.0100945
bin 25	Fibrobacteraceae	Fibrobacter	Fibrobacter sp. UWT2 OX=1896224	Bacteria	0.0583319	3.78783	0.0088147	0.0138356	0.0813711	0.348517	0.0307082	0.163998	0.00878045	0.12985	0	0.568592	0.858627	0.00292938	0	0.127642	0.224573	0.0794188	0.194099	0.0158697	0.00165741	0.0257622	0.727931	0.000828707
bin 26	Lachnospiraceae	Butyrivibrio	Butyrivibrio sp. INlla21 OX=1520811	Bacteria	0.0010485	0.128771	0.00804662	0	1.00921	0.94457	0.0155123	0.00623681	0	0.00586504	0	12.5374	0	0.00159217	0.0015145	0.0929231	1.71804	0.000854335	0	0.00147567	0.001165	0.0015145	0.123743	0
bin 27	Fibrobacteraceae	Fibrobacter	Fibrobacter sp. UWB2 OX=1964358	Bacteria	0	0.00620252	0.00447756	0	14.6618	0.00598231	0	0.0111939	0	0.00146805	0	0	0	0.00154145	0	0	0.00146805	0.00763387	0.00550519	0	0.00198187	0	0.00440415	0.00146805
bin 28	Ruminococcaceae	-----	Ruminococcaceae bacterium OX=1898205	Bacteria	0.0728942	1.12955	0.256187	0.128	0.642067	0.252604	0.627504	0.00407355	0.0833541	0.72508	0.0312842	0.00402502	0.503062	0.501399	0.136882	0.327345	0.0980233	0.522117	0.396058	0.176268	0.416444	0.557923	0.398883	0.110388
bin 29	Ruminococcaceae	-----	Ruminococcaceae bacterium OX=1898205	Bacteria	0.00479795	0.0170061	0.00518618	0.00142161	7.34365	0.000373174	0	0.00142161	0	0.0058286	0.00220351	0	0.0573265	0.00227458	0.00451092	0.00071081	0.00581455	0.00732004	0	0	0.000675265	0	0.00197249	0.00074635
bin 30	Prevotellaceae	Prevotella	Prevotella ruminicola OX=839	Bacteria	0.0066417	0.0463309	9.11648	0	0.00123428	0.0138259	0.00211098	0.00324141	0.00196774	0	0.000794733	0.00098363	0	0.00839918	0.0100004	0.00155401	0.00169368	0.0107609	0.00097192	0.0021765	0.0290475	0.00575065	0.00484417	0.00457973
bin 31	Prevotellaceae	Prevotella	Prevotella fusca JCM 17724 OX=1236517	Bacteria	0.00663912	0.00132105	0.00210013	0.00142267	0.00589391	0.0124992	0.00548743	19.9701	0.00149041	0.00863763	0.00135492	0.00369216	0.00372603	0.00375991	0.00609715	0.00128718	0.00311632	0.00745207	0	0.00355667	0.00697785	0.00382765	0.00277759	0.00128718
bin 32	-----	*bacterium	bacterium P201 OX=1768112	Bacteria	0.0130776	0.00067062	8.11305	0.000226916	0	0.00204555	0.00182891	0.00176289	0.0116814	0.0101534	0	0.000412575	0.00461714	0.00328919	0.012626	0.00360098	0.00127434	0.0803737	0.00226835	0.00137063	0.032735	0.153502	0.00193967	0.00216158
bin 33	Ruminococcaceae	Ruminococcus	Ruminococcus sp. OX=41978	Bacteria	0.00260235	0.00222152	0.0109806	0.00145985	19.4535	0.0131387	0	0.00641066	0	0.00555379	0.00139638	0.00872739	0.0364329	0.00126944	0.00869565	0.348842	0.00898128	0.0285306	0.00526817	0.00152333	0.0108537	0.00133291	0	0.00301492
bin 34	Ruminococcaceae	Flavonifractor	Flavonifractor plautii ATCC 29863 OX=411475	Bacteria	0.0410851	0.0522958	0.00120003	0	0.00252637	0.00385271	0.133645	0.0200531	0	0.00180004	0.00132634	0.304901	0.0178741	0	0.00120003	0.0633487	13.28	0.443188	0.00252637	0.00126318	0.00258953	0	0.00246321	0
bin 35	Fibrobacteraceae	Fibrobacter	Fibrobacter sp. UWP2 OX=1896216	Bacteria	0.00132001	0.00326859	0	0.00257716	13.7181	0.00267144	0.00132001	0.0213401	0	0.00370859	0	0.00141429	0.00138287	0.00119429	0	0	0.00506003	0.0025143	0.0073229	0.0355459	0.00138287	0	0.0025143	0.00119429
bin 36	Acidaminococcaceae	Succiniclasticum	Succiniclasticum ruminis OX=40841	Bacteria	0.0614507	0.205292	0.0546157	0.222184	0.569183	1.06348	0.0735802	1.16739	0.0116022	0.0641565	0.0883841	0.0779254	0.301517	0.0900393	0.0602981	0.111858	0.502104	0.100583	0.0658463	0.0861365	0.0364107	0.0383677	0.290894	0.0525166
bin 37	Ruminococcaceae		Ruminococcaceae bacterium OX=1898205	Bacteria	0.072899	1.26822	0.194413	0.0509895	0.698869	0.233688	0.478405	0.0117964	0.0650906	0.664525	0.0388418	0.00938511	0.371586	0.500209	0.185909	0.320177	0.0406464	0.365392	0.23098	0.151836	0.385376	0.364892	0.395237	0.106899
bin 38	Enterococcaceae	Enterococcus	Enterococcus faecalis 06-MB-DW-09 OX=1260358	Bacteria	0.00046328	0.00336382	0.00400838	0	0.00177255	0.00545865	0.00161141	47.6543	0.000805704	0.00292068	0.00169198	0.00157112	0.00157112	0.00249768	0.000966845	0.000886275	0.0057205	0.00173226	0.00400838	0.00157112	0.00199412	0.00177255	0.00443137	0.000805704
bin 39	Bacteroidaceae	Bacteroides	Bacteroides phage crAss001 OX=2301731	Bacteria	0.000747737	0.00104388	0.00100522	0	0.194965	0.0275771	0.0404381	0.00384338	0.00485909	0	0	0.039514	0.0236164	0.00372509	0.115539	0.000787091	7.08074	0.0786853	0.00131617	0.00118564	0.00464124	0.0021978	0.00395671	0.000515497
bin 40	Synergistaceae	Cloacibacillus	Cloacibacillus sp. An23 OX=1965591	Bacteria	0.0022738	0.0023496	0.00306964	0.0214685	18.1711	0.000757935	0.000757935	0.0101942	0	0.00233065	0	0.00149692	0.00394126	0.000757935	0.000720038	0.0023496	0.0023117	0.0045855	0.00375178	0.00221696	0.0114259	0.00193273	0.00314543	0.00284225
bin 41	-----	uncultured	uncultured Ruminococcus sp. OX=165186	-----	0.000979232	0.000897629	0.00322331	0	0.00330491	0.00171366	0.000816027	20.8642	0.000408013	0.00157085	0.00167285	0.00106083	0.00371292	0.00236648	0.000816027	0.00424334	0	0.000816027	0.00159125	0	0.00252968	0.000856828	0.000775225	0
bin 42	Prevotellaceae	Prevotella	Prevotella sp. tc2-28 OX=1761888	Bacteria	1.64047	0.133331	0.247634	0.0904307	0.190718	0.118927	0.568369	0.0853462	0.111467	0.0517729	0.0920031	0	1.6778	2.85426	0.868843	0.789025	0.00092164	0.410642	0.642749	1.01052	0.350426	0.940536	0.560062	0.221593
bin 43	Propionibacteriaceae	Cutibacterium	Cutibacterium acnes subsp. acnes OX=1734925	Bacteria	0.0183309	0.123665	0.00735011	0.00359521	0.0506205	0.505867	0.1351	1.57812	0.0299218	0.0266399	0.290753	0.0834008	0.0748761	0.039897	0.0266518	0.0527801	0.324754	0.0252532	0.0527233	0.0377963	0.161917	0.0145194	1.07881	0.0181984
bin 44	Ruminococcaceae	-----	Ruminococcaceae bacterium OX=1898205	Bacteria	0.0223929	0.0201228	0.0151641	0.0189425	0.136098	0.0588147	0.0337526	0.468513	0.0205464	0.0333843	0.041586	0.541811	0.0619014	0.0107413	0.0128106	0.0152793	3.44191	0.0146804	0.0777294	0.0332545	0.0506982	0.0266594	0.0678442	0.200675
bin 45	Flavobacteriaceae	Croceibacter	Croceibacter phage P2559S OX=1176422	Bacteria	0.00216559	0.00581688	0.00100725	0	0.31114	0.00095689	0.00209005	0.107927	0.00100725	0.00480963	0.00095689	7.7263	0.00216559	0.00196414	0.0292103	0.00387792	0.440547	0.00115834	0.00297139	0.00151088	0.00387792	0.00332393	0.0020145	0.0267929
bin 46	-----	-----	Clostridiales bacterium OX=1898207	Bacteria	0.00234469	0.0969055	0.00840809	0.0225952	0.171091	0.132157	0.0175347	2.24122	0.0724148	0.050827	0.240013	0.233378	0.0258703	0.00116347	0.0314064	0.00839982	0.167071	0.0249483	0.0688292	0.040709	0.0387335	0.0223283	0.11171	0.0784714
bin 47	Fibrobacteraceae	Fibrobacter	Bacillus toyonensis OX=155322	Bacteria	0.00107313	0.0163268	0.000970923	0	0.00268281	0.0538351	0	14.9794	0	0.00388369	0.00117533	0.00145639	0.00439471	0	0	0.00107313	0.00327048	0.00296387	0.00273392	2.95334	0	0	0.00357709	0.00224845
bin 48	-----	-----	Ruminococcaceae bacterium OX=1898205	Bacteria	0.00666828	0.00781017	0.000800255	0.0006202	0.21297	0.00571413	0.0024621	21.1576	0.00130591	0.0120481	0.000800255	0.00519374	0.00284112	0.0230034	0.121025	0.00230623	0.0062357	0.00130591	0.0186349	0.00386124	0.00290642	0.0031919	0	0.00124062
bin 49	-----	*bacterium	bacterium P201 OX=1768112	Bacteria	0.0127171	0.0033013	6.90012	0.017054	0.00265552	0.0266337	0.00866108	0.00560001	0.0277102	0.00355103	0.00503224	0.00153723	0.0214739	0.0037413	0.0193762	0.0123978	0.00191458	0.0932103	0.00523051	0.00357825	0.0269181	0.247409	0.0036574	0.000948648
bin 50	Desulfomicrobiaceae	Desulfomicrobium	Streptomyces sp. AcH 505 OX=352211	Bacteria	0	9.2585	0	0	0.00938419	0.00573175	0.000413377	0.00206689	0.000826755	0.000785415	0.00891707	0	0.0089584	0	0.000826755	0.0085161	0.0315614	0.00880495	0	0.00343103	0	0	0.0016535	0.0073049
bin 51	Prevotellaceae	Prevotella	Prevotella copri OX=165179	Bacteria	0.00143698	6.11573	0.00185337	0.0128874	0.244702	0.0119584	0.00114989	0.206001	0	0.00229977	0	0.609746	0.0440116	0.0283818	0.161913	0.173536	0.377022	0.0693344	0	0	0.00398112	0	0.00120738	0
bin 52	Fibrobacteraceae	Fibrobacter	Candidatus Izimaplasma sp. HR2 OX=1541960	Bacteria	0.0676885	0.233622	0.0255136	0	0.90092	0.23625	0.0152497	0.214945	0.00193002	1.94416	0.000386727	0.22331	0.0805856	0.00893209	0.0496327	0.0830243	0.29122	0.034227	0.0507928	0.0465622	0.0537382	0.0134258	0.0828814	0.0161878
bin 53	Lachnospiraceae	Butyrivibrio	Butyrivibrio sp. M55 OX=1855323	Bacteria	0.00165041	0.0593229	0.00366064	0.0559259	0.118636	0.194481	0.016641	0.0265272	0.000966069	0.204722	0.0340269	5.27197	0.00319023	0.0126124	0.00243123	0.0151532	0.394819	0.125199	0.0113001	0.0346778	0.0768355	0.0208446	0.0440621	0.091849
bin 54	Prevotellaceae	Prevotella	Bacteroidetes bacterium GWB2_41_8 OX=1797322	Bacteria	1.37741	0.136662	0.0672522	0.171437	0.600037	0.0525886	0.163403	0.183889	0.303125	0.0142929	0.205574	0.00115343	1.75491	2.9405	0.71833	0.615165	0.000836194	0.19086	0.709829	1.86398	0.137474	0.806463	0.601401	0.0979193
bin 55	Bacteroidaceae	Bacteroides	Bacteroides acidifaciens OX=85831	Bacteria	0.00278607	0.00207944	5.97727	0.0196439	0.00110314	0.0176302	0.00292398	0.00286464	0.039313	0.00305534	0.00297547	0.00623251	0.00962994	0.00328784	0.0199638	0.00462227	0	0.0439201	0.00331443	0.00121697	0.00979936	0.0549952	0.00233199	0.000551573
bin 56	Spirochaetaceae	Treponema	Treponema bryantii OX=163	Bacteria	0.0315872	0.00774642	0.00451895	0	0.00154221	0.00464457	0.00753425	0	0.000753173	0.00136289	0.00142542	23.4053	0.00724578	0	0.00147048	0.00300257	0.0255606	0.000681443	0	0	0.00580939	0	0.00450976	0.0029221
bin 57	-----	Thermoplasmata	Thermoplasmata archaeon M9B1D OX=1933279	Archaea	3.33165	0.0128955	0.103398	0.00694252	0.00304816	0.00845945	0.185924	0.00287605	0	2.47045	0.0420817	0.0020655	0.000975202	0.0216667	0.106526	0.00378019	0.00088429	0.00806912	0.0579025	1.12458	0.160211	0.0427093	0.0143078	0.0378124
bin 58	Bacteroidaceae	Bacteroides	Parabacteroides distasonis OX=823	Bacteria	0.0194996	0.016415	7.65723	0.00143791	0.0039627	0.00464553	0.0353911	0.00136602	0.039205	0.00101962	0.00235042	0.0030881	0.0218729	0.00393062	0.0301967	0.0674297	0.00188113	0.0568739	0.0598852	0.000525499	0.0305069	0.0646979	0.00585717	0.00113921
bin 59	-----	*bacterium	bacterium P201 OX=1768112	Bacteria	0.044066	0.003991	5.53435	0.000292299	0	0.043423	0.00598445	0.00154512	0.00950842	0.00396	0.000154112	0.00473308	0.00352459	0.00131395	0.0275737	0.00728998	0.00360751	0.12928	0.000250752	0.00894961	0.0624067	0.153602	0.00608564	0.00156224
bin 60	Ruminococcaceae	-----	Ruminococcaceae bacterium OX=1898205	Bacteria	0.00760783	0.0306777	0.0288816	0.0152696	0.080208	0.0976473	0.026712	0.511202	0.0482157	0.0197305	0.0757184	0.602446	0.0176658	0.0143871	0.00624347	0.00615208	2.57968	0.0213734	0.101108	0.0126961	0.024119	0.0330806	0.0564861	0.152465
bin 61	-----	*bacterium	bacterium P201 OX=1768112	Bacteria	0.00996771	0	11.3909	0.00870187	0.00136372	0.00470237	0.00279637	0	0.00461383	0.00507742	0	0	0.0033119	0.00482576	0.0136462	0	0.00142866	0.0633616	0.00216685	0.00227003	0.0272728	0.377881	0	0.00297028
bin 62	Lachnospiraceae	Butyrivibrio	Butyrivibrio sp. M55 OX=1855323	Bacteria	0.0178375	0.0113699	0.0336321	0.0168335	0.0922648	0.267906	0.0656397	0.0523157	0.0397847	0.458744	0.332352	1.46799	0.00493485	0.0284618	0.0256789	0.0154959	0.427227	0.135788	0.108284	0.0884981	0.314038	0.0459725	0.0356501	0.453396
bin 63	Oscillospiraceae	Oscillibacter	Oscillibacter sp. OX=1945593	Bacteria	0.039531	0.130917	0.00328728	0.00583161	2.18298	0.0511541	0.0148843	0.0130221	0.050162	0.00506023	0.0145938	0.00286152	0.375667	0.0850971	0.175368	0.0469011	0.0150212	0.0177265	0.0431863	0.0389019	0.0216731	0.0058515	0.117801	0.0338532
bin 64	Bacteroidaceae	Bacteroides	Prevotella sp. tc2-28 OX=1761888	Bacteria	0.0022029	0.0841663	0.0146567	0.0259534	0.136562	0.0185346	0.00413991	0.0151047	0.00194473	0.0011036	0.0117038	7.9608	0.0634182	0.0953714	0.00930354	0.00582762	0.10794	0.000774088	0.0106692	0.0011036	0.00217448	0.00121396	0.0203075	0
bin 65	-----	Bacteroidetes	Bacteroidetes bacterium HGW-Bacteroidetes-19 OX=2013687	Bacteria	0.0534187	0.00245399	0.247694	0.129519	0.0132632	0.0026877	0.00288611	0.00405484	0.124728	0	0.02353	0.00100128	0.00215235	0.00285727	2.6766	0.00394191	0	0.0771364	0.0145217	0.0268306	0.00139166	0.0493899	0.00100128	0
bin 66	Ruminococcaceae	-----	Ruminococcaceae bacterium OX=1898205	Bacteria	0.0103859	0.0243351	0.0232585	0.0353251	0.0538066	0.0665202	0.0465686	0.480907	0.0263464	0.0406633	0.0633731	0.807145	0.0575752	0.0105007	0.0109036	0.0088408	2.86617	0.0362771	0.0920323	0.0287824	0.0492334	0.0114254	0.0270728	0.149012
bin 67	Clostridiaceae	Sarcina	Lachnospiraceae bacterium OX=1898203	Bacteria	0.00718209	0.269877	0.00449041	0.0432715	0.186804	0.228187	0.0166883	2.16634	0.0863058	0.115955	0.174994	0.147144	0.0535518	0.000838827	0.0443587	0.0590286	0.431718	0.0274865	0.147109	0.0911945	0.224765	0.0531931	0.172063	0.3983
bin 68	Ruminococcaceae	-----	Ruminococcaceae bacterium OX=1898205	Bacteria	0.0237336	0.0255543	0.00946389	0.0377788	0.146081	0.0490229	0.0184643	0.28948	0.0162797	0.00272591	0.0172441	0.79887	0.0709214	0.0352141	0.0111972	0.00203613	2.41914	0.0283965	0.0603538	0.0438889	0.0604195	0.0270329	0.0775926	0.287734
bin 69	Ruminococcaceae	-----	Ruminococcaceae bacterium OX=1898205	Bacteria	0.0607883	0.564719	0.0185553	0.000886385	1.83923	0.295584	0.0101418	0.171499	0	0.0782565	0.0211246	0.099754	0.239714	0.225147	0.0734533	0.05853	0.259297	0.142166	0.0962882	0.265886	0.0796205	0.00715433	0.0496303	0.00582162
bin 70	Ruminococcaceae	-----	Ruminococcaceae bacterium OX=1898205	Bacteria	0.00993421	0.0193576	0.0112819	0.00244325	0.14027	0.118288	0.00305576	0.977177	0.0252104	0.0361449	0.0905888	0.903399	0.0256437	0.00585779	0.0572635	0	2.74015	0.0210982	0.138694	0.106379	0.00779889	0.0236648	0.0548601	0.0950077
bin 71	Ruminococcaceae	-----	Ruminococcaceae bacterium OX=1898205	Bacteria	0	0.0455788	0.00308716	0.0611801	0.131053	0.331505	0.0263677	0.521191	0.00319031	0.0308943	0.114927	0.827442	0.0366832	0.0344297	0.00204447	0.00157374	2.54174	0.00823046	0.0966889	0.0505178	0.0317131	0.0226531	0.0460053	0.286336
bin 72	Ruminococcaceae	-----	Ruminococcaceae bacterium OX=1898205	Bacteria	0	0.0115061	0.0238507	0.0498262	0.127922	0.511667	0.011873	0.424143	0.0509902	0.000632111	0.136925	0.832237	0.0522599	0.0112974	0	0.00940602	2.16601	0.00480559	0.124169	0.00899638	0.0319527	0.0123704	0.00580734	0.139436
bin 73	Bacillaceae	Lysinibacillus	Lysinibacillus sp. AC-3 OX=1680467	Bacteria	2.1763	0.0439729	0.0318187	0.000910331	0.00262038	0.0141264	0.13279	0.00877973	0.00366691	2.11122	0.00181671	0.00745312	0.000832885	0.0720214	0.0927467	0.00381281	0.0196303	0.00632981	0.0256715	0.829868	0.108628	0.0416128	0.00774799	0
bin 74	-----	-----	Clostridiales bacterium OX=1898207	Bacteria	0.0497522	0.0460701	0.0220089	0.0751836	0.227427	0.0572291	0.0434055	1.68446	0.128169	0.0768092	0.248114	0.183147	0.0906303	0.00348578	0.0205232	0.0128116	0.241178	0.0862121	0.151736	0.0568363	0.0597151	0.0431488	0.0956043	0.225063
bin 75	Rikenellaceae	-----	Rikenellaceae bacterium OX=2049048	Bacteria	0.198037	0.00945744	0.067737	0.113174	0.0346952	0.0427508	1.15962	0.020699	0.184381	0	0.121866	0.001141	0.228933	0.0935975	0.108191	0.612338	0.000967313	0.11781	0.118007	0.0726495	0.0609217	0.0863733	0.00153324	0.141406
bin 76	Lachnospiraceae	Butyrivibrio	Butyrivibrio sp. M55 OX=1855323	Bacteria	0.0342506	0.0533137	0.0616302	0	0.022297	0.286928	0.0642583	0.0113791	0.0437442	0.509761	0.27523	1.31037	0.0260294	0.0720847	0	0.000369656	0.764801	0.0535423	0.084122	0.00186325	0.246083	0.11833	0.020212	0.274445
bin 77	Prevotellaceae	Prevotella	Prevotella copri OX=165179	Bacteria	0.0152082	2.18035	0.0304417	0.00638959	0.170437	0.300612	0.0297288	0.118354	0.000515742	0.172165	0.00105281	0.169502	0.278841	0.0679633	0.0648624	0.0736988	0.195011	0.157607	0.018485	0.014265	0.0322737	0.025509	0.313101	0.00491405
bin 78	-----	-----	Clostridiales bacterium OX=1898207	Bacteria	0.0108005	0.10529	0.0221388	0.0281443	0.138606	0.278385	0.0143019	1.77768	0.0962571	0.0975223	0.216937	0.0474558	0.0359991	0.013387	0.0162323	0.00858443	0.279024	0.00188793	0.0918603	0.0227552	0.0350692	0.025133	0.198885	0.128541
