# Supplementary material for: Lower methane emissions were associated with higher abundance of ruminal Prevotella in a cohort of Colombian buffalos
Source: BMC Microbiol. 2020 Nov 27;20:364. doi: 10.1186/s12866-020-02037-6 (PMC7694292; doi:10.1186/s12866-020-02037-6)
Supplement: Supplementary file 4 — Additional file 4: Supplementary Table S3. Annotation and relative abundance of predicted proteins upon alignments against several protein databases. [file 12866_2020_2037_MOESM4_ESM.xlsx]

## Sheet: suppTableS3
Supplementary table S3. Annotation of predicted proteins upon alignments against several protein databases.
Query	RUGs	Hungate	KEGG	UniRef100	H10	H11	H12	H1	H2	H3	H4	H5	H6	H7	H8	H9	L10	L11	L12	L1	L2	L3	L4	L5	L6	L7	L8	L9
L5_plass_59059	RUG14521_prot_15	WP_028507870.1 oxaloacetate decarboxylase [Ruminococcaceae bacterium AB4001]	csc:Csac_2485 Conserved carboxylase region	UniRef100_UPI000491D091 oxaloacetate decarboxylase n=1 Tax=Ruminococcaceae bacterium AB4001 TaxID=1410638 RepID=UPI000491D091	21.5431	35.2452	16.1019	7.34245	2.50768	9.08874	7.33765	11.6625	11.0901	3.99495	16.4716	8.7648	5.75308	0	21.6074	7.1387	3.45689	4.73387	1.9297	56.3987	4.36895	7.32583	4.08372	13.1145
L7_plass_82137	RUG14699_prot_945	WP_005826784.1 MULTISPECIES: acyl-CoA carboxylase subunit beta [Bacteria]	asx:CDL62_18135 methylmalonyl-CoA carboxyltransferase	UniRef100_A0A132GZK7 Carboxyl transferase n=1 Tax=bacterium P201 TaxID=1768112 RepID=A0A132GZK7_9BACT	12.9259	35.2452	0	24.4748	12.5384	45.4437	25.6818	1.94374	8.31755	41.947	14.6414	54.78	69.0369	16.4262	18.0061	17.8468	34.5689	33.1371	23.1565	3.04858	17.4758	29.3033	46.9628	39.3436
H1_plass_38218	WP_091841883.1	Not found	Not found	Not found	8.61724	4.40566	0	31.8173	2.50768	9.08874	18.3441	3.88749	2.77252	29.9621	3.66036	19.7208	2.87654	6.57047	3.60123	37.4782	29.3836	33.1371	30.8753	1.52429	15.2913	21.9775	24.5023	16.3932
L2_plass_65312	RUG13622_prot_1837	WP_024866749.1 hypothetical protein [Butyrivibrio sp. FCS014]	bpb:bpr_I1180 hypothetical protein	UniRef100_UPI000465FC4E hypothetical protein n=1 Tax=Butyrivibrio sp. FCS014 TaxID=1408304 RepID=UPI000465FC4E	12.9259	13.217	11.5014	2.44748	5.01536	0	11.0065	11.6625	30.4977	17.9773	12.8113	10.956	8.62962	6.57047	14.4049	12.4927	13.8276	11.8347	7.71882	19.8158	10.9224	24.4194	8.16745	6.55727
L5_plass_160578	RUG12185_prot_128	WP_109645828.1 phenylacetate--CoA ligase [Ruminococcaceae bacterium R-25]	hsd:SD1D_0511 paaK2; Phenylacetate-coenzyme A ligase	UniRef100_UPI000D6C759B phenylacetate--CoA ligase family protein n=1 Tax=Ruminococcaceae bacterium R-25 TaxID=2202136 RepID=UPI000D6C759B	12.9259	26.4339	39.1047	4.89497	10.0307	9.08874	14.6753	7.77498	8.31755	3.99495	12.8113	0	2.87654	9.85571	21.6074	8.92338	10.3707	4.73387	7.71882	91.4574	2.18447	14.6517	6.12559	3.27863
H9Scaff_Prokka_310	RUG10439_prot_229	WP_005852958.1 histidine ammonia-lyase [Bacteroides vulgatus]	afd:Alfi_3021 histidine ammonia-lyase	UniRef100_A0A132H2C8 Histidine ammonia-lyase n=1 Tax=bacterium P201 TaxID=1768112 RepID=A0A132H2C8_9BACT	17.2345	30.8396	0	4.89497	15.0461	11.3609	18.3441	3.88749	2.77252	15.9798	3.66036	50.3976	17.2592	16.4262	10.8037	1.78468	36.2973	9.46775	15.4376	1.52429	24.0292	21.9775	32.6698	16.3932
L12_plass_19399	RUG10008_prot_2137	Not found	rpm:RSPPHO_03265 Putative uncharacterized protein	UniRef100_C4VMD4 Uncharacterized protein n=1 Tax=Lactobacillus jensenii 269-3 TaxID=596325 RepID=C4VMD4_9LACO	30.1603	88.1131	43.7053	19.5799	42.6306	0	29.3506	34.9874	44.3603	3.99495	142.754	26.2944	5.75308	45.9933	176.46	23.2008	6.91378	4.73387	9.64852	76.2145	24.0292	90.3519	22.4605	65.5727
H11Scaff_Prokka_2	RUG14938_prot_2263	Not found	lip:LI1146 Unknown	UniRef100_A5ZTV7 Uncharacterized protein n=1 Tax=Blautia obeum ATCC 29174 TaxID=411459 RepID=A5ZTV7_9FIRM	60.3206	61.6792	18.4022	24.4748	50.1536	0	14.6753	29.1562	44.3603	7.9899	98.8298	13.1472	5.75308	26.2819	72.0246	12.4927	6.91378	11.8347	3.85941	35.0587	4.36895	56.1647	18.3768	32.7863
H5_plass_162590	RUG14932_prot_2065	Not found	poy:PAM_250 conserved hypothetical protein	UniRef100_A0A174MIR8 Uncharacterized protein n=1 Tax=Bacteroides xylanisolvens TaxID=371601 RepID=A0A174MIR8_9BACE	56.012	35.2452	4.60056	2.44748	10.0307	6.81656	0	7.77498	0	11.9849	32.9433	6.5736	11.5062	3.28524	28.8098	1.78468	5.18533	7.10081	5.78911	21.3401	2.18447	12.2097	4.08372	29.5077
L4_plass_4941	RUG10855_prot_1150	WP_028903115.1 MULTISPECIES: methylmalonyl-CoA mutase [Prevotella]	pru:PRU_1639 mutB; methylmalonyl-CoA mutase, large subunit	UniRef100_UPI00048F755E methylmalonyl-CoA mutase n=1 Tax=Prevotella TaxID=838 RepID=UPI00048F755E	4.30862	8.81131	0	19.5799	15.0461	6.81656	18.3441	11.6625	11.0901	29.9621	3.66036	10.956	8.62962	19.7114	21.6074	32.1242	8.64222	26.0363	23.1565	0	13.1068	17.0936	28.5861	13.1145
L6_plass_61736	RUG10008_prot_2136	Not found	ccel:CCDG5_0092 hypothetical protein	UniRef100_A0A078KS94 Uncharacterized protein n=1 Tax=[Clostridium] cellulosi TaxID=29343 RepID=A0A078KS94_9FIRM	30.1603	4.40566	0	9.78993	15.0461	9.08874	14.6753	15.55	13.8626	9.98738	7.32072	10.956	2.87654	42.7081	7.20246	10.7081	3.45689	0	5.78911	7.62145	13.1068	14.6517	22.4605	19.6718
L5_plass_114992	RUG10008_prot_2135	Not found	hmo:HM1_3150 hypothetical protein	UniRef100_A7VSA5 Uncharacterized protein n=2 Tax=Ruminococcaceae TaxID=541000 RepID=A7VSA5_9FIRM	17.2345	13.217	16.1019	2.44748	7.52304	4.54437	22.0129	7.77498	5.54504	3.99495	9.15091	4.3824	8.62962	3.28524	10.8037	12.4927	3.45689	0	7.71882	36.583	6.55342	7.32583	0	6.55727
H7_plass_101764	WP_109642262.1	Not found	Not found	Not found	4.30862	4.40566	2.30028	2.44748	25.0768	4.54437	7.33765	1.94374	16.6351	3.99495	0	4.3824	11.5062	9.85571	14.4049	3.56935	1.72844	4.73387	0	10.67	2.18447	19.5355	2.04186	6.55727
H1_plass_115776	RUG10439_prot_1705	WP_116592085.1 Glu-tRNA(Gln) amidotransferase GatDE subunit D [Methanobrevibacter thaueri]	blq:L21SP5_01864 ansA_2; L-asparaginase 1	UniRef100_A0A132H1Z4 Glutamyl-tRNA(Gln) amidotransferase subunit D n=1 Tax=bacterium P201 TaxID=1768112 RepID=A0A132H1Z4_9BACT	8.61724	44.0566	0	56.2921	12.5384	22.7219	117.402	5.83123	11.0901	45.9419	5.49054	70.1184	89.1727	26.2819	14.4049	17.8468	27.6551	16.5686	34.7347	0	37.1361	29.3033	59.214	42.6223
H7_plass_112754	RUG12537_prot_76	Not found	aap:NT05HA_0444 cell wall-associated hydrolase	UniRef100_M7YUG8 Uncharacterized protein n=1 Tax=Methylobacterium mesophilicum SR1.6/6 TaxID=908290 RepID=M7YUG8_9RHIZ	34.4689	26.4339	0	9.78993	30.0922	6.81656	22.0129	7.77498	8.31755	9.98738	20.132	10.956	0	6.57047	43.2147	10.7081	6.91378	4.73387	11.5782	13.7186	6.55342	31.7453	16.3349	9.8359
H7Scaff_Prokka_353	RUG11413_prot_985	Not found	rpm:RSPPHO_03258 Putative uncharacterized protein	UniRef100_A4EB58 Uncharacterized protein n=1 Tax=Collinsella aerofaciens ATCC 25986 TaxID=411903 RepID=A4EB58_9ACTN	8.61724	13.217	13.8017	7.34245	7.52304	6.81656	14.6753	17.4937	0	7.9899	10.9811	8.7648	8.62962	6.57047	21.6074	0	1.72844	2.36694	3.85941	22.8644	8.7379	7.32583	8.16745	9.8359
L10_plass_100769	RUG12683_prot_594	Not found	Not found	UniRef100_A0A1B2YTP2 Uncharacterized protein n=1 Tax=uncultured bacterium TaxID=77133 RepID=A0A1B2YTP2_9BACT	12.9259	35.2452	9.20111	9.78993	7.52304	0	14.6753	15.55	24.9527	5.99243	18.3018	10.956	28.7654	26.2819	25.2086	3.56935	1.72844	0	3.85941	13.7186	17.4758	43.955	10.2093	22.9504
L5_plass_77124	WP_037278960.1	Not found	Not found	Not found	60.3206	17.6226	43.7053	4.89497	15.0461	6.81656	25.6818	11.6625	13.8626	3.99495	29.2829	6.5736	5.75308	55.849	43.2147	0	10.3707	2.36694	0	137.186	10.9224	24.4194	22.4605	13.1145
H5_plass_138081	RUG10014_prot_2206	WP_072290400.1 MULTISPECIES: 50S ribosomal protein L14 [Prevotella]	pru:PRU_2105 rplN; ribosomal protein L14	UniRef100_A0A1I5H3V4 50S ribosomal protein L14 n=4 Tax=Prevotellaceae TaxID=171552 RepID=A0A1I5H3V4_9BACT	8.61724	8.81131	0	22.0273	12.5384	9.08874	7.33765	11.6625	22.1801	15.9798	7.32072	15.3384	8.62962	9.85571	21.6074	19.6314	12.0991	30.7702	42.4535	0	32.7671	7.32583	18.3768	19.6718
L6_plass_132502	RUG14918_prot_2028	Not found	rpm:RSPPHO_03243 Putative uncharacterized protein	UniRef100_E7ABD3 Uncharacterized protein n=1 Tax=Helicobacter felis (strain ATCC 49179 / NCTC 12436 / CS1) TaxID=936155 RepID=E7ABD3_HELFC	25.8517	44.0566	4.60056	2.44748	12.5384	4.54437	11.0065	3.88749	8.31755	9.98738	16.4716	6.5736	17.2592	9.85571	18.0061	1.78468	0	0	3.85941	32.0101	8.7379	17.0936	4.08372	6.55727
H6_plass_58081	WP_093242420.1	Not found	Not found	Not found	4.30862	8.81131	2.30028	2.44748	17.5538	0	3.66882	1.94374	38.8152	5.99243	3.66036	6.5736	8.62962	3.28524	10.8037	10.7081	0	9.46775	3.85941	6.09716	8.7379	14.6517	10.2093	9.8359
L5_plass_253347	RUG12081_prot_1722	WP_109641794.1 fucose isomerase [Ruminococcaceae bacterium R-25]	rho:RHOM_05845 L-fucose isomerase-like protein	UniRef100_UPI000D6B16A0 fucose isomerase n=1 Tax=Ruminococcaceae bacterium R-25 TaxID=2202136 RepID=UPI000D6B16A0	8.61724	0	6.90084	4.89497	7.52304	4.54437	3.66882	5.83123	13.8626	13.9823	3.66036	2.1912	2.87654	19.7114	18.0061	7.1387	3.45689	2.36694	1.9297	36.583	4.36895	9.76777	2.04186	0
H1_plass_8498	RUG10302_prot_722	WP_073042786.1 DUF1015 domain-containing protein [Prevotella ruminicola]	pru:PRU_1034 conserved hypothetical protein	UniRef100_A0A1M7DBD4 Uncharacterized conserved protein, DUF1015 family n=1 Tax=Prevotella ruminicola TaxID=839 RepID=A0A1M7DBD4_PRERU	12.9259	8.81131	0	7.34245	2.50768	2.27219	11.0065	1.94374	2.77252	7.9899	1.83018	2.1912	11.5062	3.28524	3.60123	7.1387	6.91378	23.6694	21.2268	0	2.18447	2.44194	10.2093	22.9504
L2_plass_91406	RUG14918_prot_2028	Not found	rpm:RSPPHO_03243 Putative uncharacterized protein	UniRef100_E7ABD3 Uncharacterized protein n=1 Tax=Helicobacter felis (strain ATCC 49179 / NCTC 12436 / CS1) TaxID=936155 RepID=E7ABD3_HELFC	17.2345	4.40566	2.30028	2.44748	15.0461	6.81656	29.3506	3.88749	22.1801	3.99495	25.6225	8.7648	0	6.57047	3.60123	5.35403	6.91378	11.8347	1.9297	4.57287	0	12.2097	12.2512	9.8359
L3_plass_134500	RUG14786_prot_834	WP_005835720.1 MULTISPECIES: phosphoribosylformylglycinamidine synthase [Bacteria]	bvs:BARVI_02430 phosphoribosylformylglycinamidine synthase	UniRef100_A0A132GUY8 Phosphoribosylformylglycinamidine synthase n=1 Tax=bacterium P201 TaxID=1768112 RepID=A0A132GUY8_9BACT	0	8.81131	0	7.34245	5.01536	2.27219	18.3441	5.83123	8.31755	11.9849	5.49054	8.7648	2.87654	3.28524	7.20246	3.56935	5.18533	37.871	9.64852	0	15.2913	4.88389	24.5023	6.55727
L1_plass_87510	RUG12066_prot_2152	WP_079583443.1 50S ribosomal protein L13 [Bacteroidales bacterium WCE2008]	tdi:AUW17_01680 50S ribosomal protein L13	UniRef100_A0A132GW64 50S ribosomal protein L13 n=1 Tax=bacterium P201 TaxID=1768112 RepID=A0A132GW64_9BACT	0	8.81131	0	14.6849	5.01536	2.27219	33.0194	1.94374	2.77252	9.98738	5.49054	13.1472	5.75308	3.28524	3.60123	10.7081	10.3707	7.10081	1.9297	0	6.55342	7.32583	10.2093	9.8359
L3_plass_90969	RUG10570_prot_1859	Not found	hmo:HM1_3150 hypothetical protein	UniRef100_A5ZLI5 Uncharacterized protein n=2 Tax=Bacteroides TaxID=816 RepID=A5ZLI5_9BACE	4.30862	8.81131	0	19.5799	0	4.54437	25.6818	3.88749	5.54504	5.99243	3.66036	4.3824	2.87654	16.4262	7.20246	23.2008	8.64222	7.10081	13.5079	0	6.55342	17.0936	22.4605	3.27863
L12_plass_99054	RUG12537_prot_76	Not found	aap:NT05HA_0444 cell wall-associated hydrolase	UniRef100_M7YUG8 Uncharacterized protein n=1 Tax=Methylobacterium mesophilicum SR1.6/6 TaxID=908290 RepID=M7YUG8_9RHIZ	30.1603	92.5188	29.9036	7.34245	5.01536	0	33.0194	3.88749	33.2702	5.99243	51.2451	8.7648	0	22.9967	43.2147	10.7081	5.18533	0	1.9297	67.0688	4.36895	17.0936	6.12559	3.27863
L12_plass_92015	RUG10382_prot_52	WP_016273374.1 MULTISPECIES: tryptophanase [Bacteria]	pit:PIN17_A1377 beta-eliminating lyase	UniRef100_A0A132HWA2 Tryptophanase n=1 Tax=bacterium F083 TaxID=1768114 RepID=A0A132HWA2_9BACT	4.30862	22.0283	0	56.2921	5.01536	36.355	47.6947	7.77498	2.77252	25.9672	3.66036	59.1624	34.5185	0	21.6074	17.8468	44.9395	28.4032	25.0862	0	26.2137	31.7453	20.4186	36.065
H7_plass_15092	RUG10153_prot_819	WP_091818801.1 MULTISPECIES: peptide chain release factor 2 [Prevotella]	pru:PRU_2491 prfB; peptide chain release factor 2	UniRef100_A0A255R874 Peptide chain release factor 2 n=2 Tax=Prevotella TaxID=838 RepID=A0A255R874_9BACT	0	4.40566	0	22.0273	5.01536	6.81656	11.0065	1.94374	5.54504	25.9672	3.66036	13.1472	5.75308	16.4262	7.20246	8.92338	8.64222	18.9355	19.297	0	6.55342	2.44194	14.293	13.1145
L1_plass_11798	RUG12000_prot_524	WP_091851251.1 glutamate synthase large subunit [Prevotella sp. BP1-145]	pru:PRU_1960 gltA_2; glutamate synthase (NADPH), large subunit	UniRef100_A0A1H0D4Y1 Glutamate synthase (NADPH/NADH) large chain n=1 Tax=Prevotella sp. BP1-145 TaxID=645273 RepID=A0A1H0D4Y1_9BACT	4.30862	4.40566	0	19.5799	5.01536	9.08874	7.33765	17.4937	5.54504	19.9748	3.66036	10.956	5.75308	0	7.20246	42.8322	19.0129	16.5686	9.64852	0	6.55342	24.4194	20.4186	16.3932
L4_plass_125357	RUG10562_prot_1426	WP_090166065.1 group II intron reverse transcriptase/maturase [Pseudobutyrivibrio sp. 49]	rho:RHOM_02430 reverse transcriptase/maturase, group II introns	UniRef100_A0A1G8BFL4 Group II intron reverse transcriptase/maturase n=1 Tax=Pseudobutyrivibrio sp. 49 TaxID=1855344 RepID=A0A1G8BFL4_9FIRM	21.5431	0	32.2039	7.34245	5.01536	0	3.66882	9.71872	2.77252	11.9849	1.83018	0	11.5062	9.85571	14.4049	3.56935	12.0991	4.73387	7.71882	13.7186	6.55342	2.44194	4.08372	3.27863
L11_plass_33449	RUG12201_prot_1446	WP_034449121.1 fucose isomerase [Butyrivibrio sp. AE2032]	rho:RHOM_05845 L-fucose isomerase-like protein	UniRef100_UPI00054E63FC fucose isomerase n=1 Tax=Butyrivibrio sp. AE2032 TaxID=1458463 RepID=UPI00054E63FC	12.9259	13.217	9.20111	2.44748	15.0461	2.27219	3.66882	7.77498	5.54504	7.9899	14.6414	0	5.75308	16.4262	18.0061	5.35403	0	7.10081	0	28.9615	8.7379	2.44194	6.12559	9.8359
L4_plass_125784	RUG12758_prot_1795	WP_028903115.1 MULTISPECIES: methylmalonyl-CoA mutase [Prevotella]	pru:PRU_1639 mutB; methylmalonyl-CoA mutase, large subunit	UniRef100_UPI00048F755E methylmalonyl-CoA mutase n=1 Tax=Prevotella TaxID=838 RepID=UPI00048F755E	8.61724	4.40566	0	17.1324	7.52304	20.4497	66.0388	15.55	13.8626	41.947	0	21.912	20.1358	55.849	39.6135	107.081	41.4827	59.1734	44.3832	0	32.7671	65.9325	36.7535	36.065
L4_plass_9030	RUG10439_prot_2677	WP_002558075.1 MULTISPECIES: 30S ribosomal protein S10 [Bacteroides]	blq:L21SP5_03041 rpsJ; 30S ribosomal protein S10	UniRef100_A0A132H418 30S ribosomal protein S10 n=1 Tax=bacterium P201 TaxID=1768112 RepID=A0A132H418_9BACT	8.61724	17.6226	0	19.5799	2.50768	13.6331	3.66882	1.94374	5.54504	19.9748	0	6.5736	40.2715	6.57047	28.8098	3.56935	34.5689	16.5686	23.1565	0	32.7671	14.6517	20.4186	26.2291
L7_plass_47425	RUG14699_prot_878	WP_018359262.1 methylmalonyl-CoA mutase [Porphyromonas levii]	ppn:Palpr_1031 heterodimeric methylmalonyl-CoA mutase large subunit precursor	UniRef100_A0A132H214 Methylmalonyl-CoA mutase n=1 Tax=bacterium P201 TaxID=1768112 RepID=A0A132H214_9BACT	4.30862	13.217	0	44.0547	0	59.0768	29.3506	1.94374	16.6351	53.9318	3.66036	78.8832	80.5431	36.1376	14.4049	26.7701	46.668	26.0363	48.2426	0	72.0877	56.1647	34.7117	36.065
L9_plass_18438	RUG14786_prot_2896	WP_071135989.1 threonine--tRNA ligase [Petrimonas mucosa]	bvs:BARVI_03380 threonyl-tRNA synthetase	UniRef100_A0A132HY48 Threonine--tRNA ligase n=1 Tax=bacterium F083 TaxID=1768114 RepID=A0A132HY48_9BACT	4.30862	13.217	0	39.1597	2.50768	20.4497	40.357	3.88749	8.31755	29.9621	0	26.2944	20.1358	32.8524	3.60123	1.78468	44.9395	18.9355	13.5079	0	39.3205	31.7453	36.7535	65.5727
L8_plass_123167	RUG12266_prot_281	WP_022785690.1 elongation factor G [Clostridiales bacterium NK3B98]	nis:NIS_0272 fusA; translation elongation factor G	UniRef100_A0A132H0U2 Elongation factor G n=1 Tax=bacterium P201 TaxID=1768112 RepID=A0A132H0U2_9BACT	17.2345	13.217	0	31.8173	2.50768	18.1775	29.3506	1.94374	8.31755	41.947	0	46.0152	34.5185	19.7114	28.8098	23.2008	24.1982	14.2016	9.64852	0	21.8447	7.32583	53.0884	13.1145
L3_plass_107826	RUG10439_prot_2868	WP_018357944.1 hypothetical protein [Porphyromonas levii]	bacc:BRDCF_p1067 L-beta-lysine 5,6-aminomutase beta subunit	UniRef100_A0A132HG01 Cobalamin B12-binding domain-containing protein n=1 Tax=bacterium F083 TaxID=1768114 RepID=A0A132HG01_9BACT	0	13.217	0	31.8173	2.50768	29.5384	55.0323	1.94374	16.6351	13.9823	3.66036	26.2944	40.2715	16.4262	14.4049	10.7081	17.2844	26.0363	3.85941	0	13.1068	12.2097	30.6279	26.2291
L4_plass_77354	RUG10763_prot_246	WP_091816950.1 MULTISPECIES: acyl-CoA dehydrogenase [Prevotella]	pru:PRU_2034 acyl-CoA dehydrogenase	UniRef100_A0A132H3N2 Acyl-CoA dehydrogenase n=1 Tax=bacterium P201 TaxID=1768112 RepID=A0A132H3N2_9BACT	4.30862	17.6226	0	24.4748	5.01536	13.6331	14.6753	1.94374	8.31755	17.9773	0	41.6328	25.8889	3.28524	7.20246	7.1387	39.7542	16.5686	30.8753	0	37.1361	21.9775	26.5442	16.3932
H10_plass_27902	RUG12201_prot_262	WP_093240714.1 glutamine--tRNA ligase/YqeY domain fusion protein [Ruminococcaceae bacterium YAD3003]	rbr:RBR_07740 glutaminyl-tRNA synthetase	UniRef100_A0A1H3DKY9 Glutamine--tRNA ligase n=1 Tax=Ruminococcaceae bacterium YAD3003 TaxID=1520816 RepID=A0A1H3DKY9_9FIRM	68.9379	8.81131	4.60056	0	12.5384	4.54437	18.3441	9.71872	5.54504	1.99748	0	0	11.5062	9.85571	7.20246	7.1387	12.0991	9.46775	1.9297	18.2915	17.4758	12.2097	4.08372	6.55727
H1_plass_158521	RUG12683_prot_594	Not found	Not found	UniRef100_A0A1B2YTP2 Uncharacterized protein n=1 Tax=uncultured bacterium TaxID=77133 RepID=A0A1B2YTP2_9BACT	8.61724	0	0	46.5022	5.01536	6.81656	58.7012	7.77498	5.54504	15.9798	1.83018	15.3384	11.5062	13.1409	14.4049	67.8177	20.7413	44.9718	17.3673	0	24.0292	34.1872	38.7954	13.1145
L9Scaff_Prokka_282	RUG14521_prot_913	WP_093242206.1 30S ribosomal protein S2 [Ruminococcaceae bacterium YAD3003]	clo:HMPREF0868_0945 rpsB; ribosomal protein S2	UniRef100_A0A1H3FEY3 30S ribosomal protein S2 n=1 Tax=Ruminococcaceae bacterium YAD3003 TaxID=1520816 RepID=A0A1H3FEY3_9FIRM	12.9259	13.217	2.30028	4.89497	7.52304	4.54437	0	0	5.54504	3.99495	3.66036	0	5.75308	3.28524	7.20246	7.1387	1.72844	9.46775	3.85941	22.8644	8.7379	4.88389	4.08372	19.6718
L3_plass_161732	RUG13543_prot_1999	WP_073210236.1 pyruvate:ferredoxin (flavodoxin) oxidoreductase [Prevotella ruminicola]	pru:PRU_1235 nifJ; pyruvate:ferredoxin (flavodoxin) oxidoreductase	UniRef100_A0A1M6XEW9 Pyruvate-flavodoxin oxidoreductase n=1 Tax=Prevotella ruminicola TaxID=839 RepID=A0A1M6XEW9_PRERU	4.30862	0	0	41.6072	7.52304	9.08874	25.6818	17.4937	2.77252	27.9647	7.32072	32.868	8.62962	9.85571	25.2086	82.0951	31.112	59.1734	40.5238	0	21.8447	29.3033	42.8791	29.5077
L3_plass_28419	RUG13469_prot_2092	WP_013063102.1 argininosuccinate synthase [Prevotella ruminicola]	pru:PRU_2199 argG; argininosuccinate synthase	UniRef100_D5EV22 Argininosuccinate synthase n=2 Tax=Prevotella ruminicola TaxID=839 RepID=D5EV22_PRER2	4.30862	4.40566	0	12.2374	0	9.08874	11.0065	3.88749	5.54504	1.99748	3.66036	10.956	11.5062	6.57047	3.60123	24.9855	12.0991	21.3024	25.0862	0	13.1068	21.9775	10.2093	22.9504
H7_plass_90581	RUG12556_prot_1141	Not found	poy:PAM_250 conserved hypothetical protein	UniRef100_A0A0H5Q3I1 Uncharacterized protein n=1 Tax=uncultured prokaryote TaxID=198431 RepID=A0A0H5Q3I1_9ZZZZ	4.30862	0	0	2.44748	10.0307	6.81656	3.66882	3.88749	19.4076	11.9849	1.83018	8.7648	5.75308	3.28524	7.20246	8.92338	5.18533	7.10081	11.5782	0	4.36895	2.44194	2.04186	16.3932
L5_plass_184420	RUG13042_prot_1216	Not found	cthi:THC_1126 hypothetical protein	UniRef100_B6G1S6 Uncharacterized protein n=1 Tax=[Clostridium] hiranonis DSM 13275 TaxID=500633 RepID=B6G1S6_9FIRM	21.5431	22.0283	32.2039	2.44748	22.5691	0	22.0129	19.4374	13.8626	7.9899	56.7356	13.1472	2.87654	29.5671	50.4172	21.4161	0	7.10081	3.85941	53.3502	10.9224	19.5355	20.4186	0
H3_plass_141971	RUG11423_prot_1745	WP_092068677.1 acyl-CoA dehydrogenase [Prevotella sp. tf2-5]	pru:PRU_2034 acyl-CoA dehydrogenase	UniRef100_A0A1I5IF54 Acyl-CoA dehydrogenase n=1 Tax=Prevotella sp. tf2-5 TaxID=1761889 RepID=A0A1I5IF54_9BACT	21.5431	8.81131	0	46.5022	5.01536	45.4437	25.6818	33.0437	13.8626	25.9672	7.32072	28.4856	14.3827	42.7081	0	62.4636	10.3707	47.3387	28.9456	0	13.1068	17.0936	65.3396	9.8359
L2_plass_17084	RUG14369_prot_2306	WP_018358688.1 UDP-glucose 4-epimerase [Porphyromonas levii]	bth:BT_1370 NAD dependent nucleotide-diphosphate-sugar epimerase	UniRef100_A0A132GXW0 NAD dependent epimerase/dehydratase family protein n=1 Tax=bacterium P201 TaxID=1768112 RepID=A0A132GXW0_9BACT	4.30862	8.81131	0	7.34245	7.52304	6.81656	18.3441	3.88749	0	15.9798	3.66036	21.912	20.1358	6.57047	7.20246	14.2774	20.7413	14.2016	11.5782	0	10.9224	26.8614	28.5861	32.7863
L4_plass_36447	RUG10086_prot_598	WP_091842770.1 glycine--tRNA ligase [Prevotella sp. ne3005]	pru:PRU_2876 glyS; glycine--tRNA ligase	UniRef100_A0A1H8EDB4 Glycine--tRNA ligase n=1 Tax=Prevotella sp. ne3005 TaxID=1761887 RepID=A0A1H8EDB4_9BACT	4.30862	4.40566	0	17.1324	5.01536	6.81656	0	5.83123	11.0901	21.9722	7.32072	15.3384	5.75308	9.85571	3.60123	28.5548	13.8276	33.1371	25.0862	0	13.1068	7.32583	10.2093	16.3932
L2_plass_140037	RUG12944_prot_1707	WP_028507157.1 translational GTPase TypA [Ruminococcaceae bacterium AB4001]	clo:HMPREF0868_0456 typA; GTP-binding protein TypA	UniRef100_UPI00049194D1 translational GTPase TypA n=1 Tax=Ruminococcaceae bacterium AB4001 TaxID=1410638 RepID=UPI00049194D1	17.2345	22.0283	2.30028	7.34245	5.01536	0	3.66882	3.88749	2.77252	5.99243	3.66036	2.1912	2.87654	3.28524	3.60123	0	19.0129	2.36694	3.85941	1.52429	6.55342	0	6.12559	9.8359
L1_plass_136354	RUG10107_prot_2557	WP_091843844.1 electron transfer flavoprotein subunit beta [Prevotella sp. ne3005]	pru:PRU_2037 etfB; electron transfer flavoprotein, beta subunit	UniRef100_A0A1H8FNP3 Electron transfer flavoprotein beta subunit n=2 Tax=Prevotella sp. ne3005 TaxID=1761887 RepID=A0A1H8FNP3_9BACT	12.9259	0	0	4.89497	5.01536	2.27219	18.3441	7.77498	2.77252	3.99495	3.66036	13.1472	8.62962	9.85571	7.20246	41.0475	8.64222	35.5041	13.5079	0	13.1068	2.44194	32.6698	19.6718
L7_plass_35421	RUG10176_prot_1202	WP_048120965.1 MULTISPECIES: deoxyhypusine synthase [Methanosarcina]	bacc:BRDCF_p1197 Deoxyhypusine synthase-like protein	UniRef100_A0A132GYR4 Deoxyhypusine synthase-like protein n=1 Tax=bacterium P201 TaxID=1768112 RepID=A0A132GYR4_9BACT	4.30862	22.0283	0	22.0273	5.01536	22.7219	11.0065	0	5.54504	27.9647	9.15091	37.2504	37.395	13.1409	3.60123	5.35403	29.3836	14.2016	23.1565	0	21.8447	39.0711	36.7535	29.5077
H3_plass_10745	RUG12683_prot_594	Not found	Not found	UniRef100_A0A1B2YTP2 Uncharacterized protein n=1 Tax=uncultured bacterium TaxID=77133 RepID=A0A1B2YTP2_9BACT	4.30862	8.81131	0	14.6849	7.52304	27.2662	11.0065	0	11.0901	21.9722	5.49054	21.912	11.5062	55.849	28.8098	35.6935	10.3707	33.1371	21.2268	0	13.1068	24.4194	42.8791	19.6718
L4_plass_126007	RUG10402_prot_176	WP_091843358.1 GNAT family N-acetyltransferase [Prevotella sp. ne3005]	pru:PRU_2198 conserved hypothetical protein	UniRef100_A0A1H8F2S5 Uncharacterized protein n=1 Tax=Prevotella sp. ne3005 TaxID=1761887 RepID=A0A1H8F2S5_9BACT	17.2345	4.40566	0	9.78993	7.52304	2.27219	18.3441	3.88749	2.77252	3.99495	3.66036	2.1912	2.87654	3.28524	0	1.78468	1.72844	7.10081	11.5782	0	6.55342	7.32583	12.2512	13.1145
L6Scaff_Prokka_102	RUG14463_prot_2333	Not found	hmo:HM1_3149 conserved hypothetical protein	UniRef100_A4EB57 Uncharacterized protein n=1 Tax=Collinsella aerofaciens ATCC 25986 TaxID=411903 RepID=A4EB57_9ACTN	21.5431	4.40566	2.30028	0	7.52304	13.6331	18.3441	13.6062	2.77252	3.99495	5.49054	4.3824	0	13.1409	7.20246	8.92338	3.45689	2.36694	0	32.0101	8.7379	14.6517	8.16745	3.27863
L1_plass_103129	RUG12556_prot_1141	Not found	poy:PAM_250 conserved hypothetical protein	UniRef100_A0A0H5Q3I1 Uncharacterized protein n=1 Tax=uncultured prokaryote TaxID=198431 RepID=A0A0H5Q3I1_9ZZZZ	8.61724	4.40566	6.90084	7.34245	7.52304	0	7.33765	7.77498	16.6351	7.9899	60.396	2.1912	14.3827	26.2819	18.0061	8.92338	0	2.36694	1.9297	6.09716	0	7.32583	4.08372	3.27863
H4_plass_28989	RUG10677_prot_45	WP_048118656.1 MULTISPECIES: Glu-tRNA(Gln) amidotransferase GatDE subunit E [Methanosarcina]	blq:L21SP5_01863 gatB; Aspartyl/glutamyl-tRNA(Asn/Gln) amidotransferase subunit B	UniRef100_A0A132H156 Glutamyl-tRNA(Gln) amidotransferase subunit E n=1 Tax=bacterium P201 TaxID=1768112 RepID=A0A132H156_9BACT	0	30.8396	0	26.9223	2.50768	15.9053	55.0323	3.88749	0	23.9697	5.49054	28.4856	28.7654	3.28524	3.60123	5.35403	20.7413	16.5686	7.71882	0	2.18447	34.1872	38.7954	6.55727
L4_plass_72722	RUG10616_prot_139	WP_091963770.1 KR domain-containing protein [Prevotella sp. tc2-28]	pru:PRU_2301 idnO; gluconate 5-dehydrogenase	UniRef100_A0A1H4EQJ4 Gluconate 5-dehydrogenase n=1 Tax=Prevotella sp. tc2-28 TaxID=1761888 RepID=A0A1H4EQJ4_9BACT	12.9259	4.40566	0	7.34245	7.52304	9.08874	11.0065	3.88749	5.54504	15.9798	0	13.1472	0	6.57047	7.20246	16.0621	3.45689	4.73387	23.1565	0	2.18447	4.88389	6.12559	9.8359
L7_plass_140946	RUG14786_prot_337	WP_019538434.1 GTPase HflX [Proteiniphilum acetatigenes]	pdi:BDI_3288 GTP-binding protein HflX	UniRef100_A0A132H0S3 GTPase HflX n=1 Tax=bacterium P201 TaxID=1768112 RepID=A0A132H0S3_9BACT	0	4.40566	0	7.34245	0	36.355	33.0194	5.83123	11.0901	23.9697	3.66036	41.6328	34.5185	13.1409	7.20246	10.7081	10.3707	23.6694	28.9456	0	45.874	36.6291	42.8791	26.2291
L12_plass_90642	RUG14706_prot_1331	Not found	Not found	Not found	17.2345	39.6509	27.6033	7.34245	7.52304	9.08874	7.33765	7.77498	16.6351	5.99243	67.7167	10.956	5.75308	22.9967	68.4233	0	0	0	0	51.8259	2.18447	12.2097	6.12559	9.8359
L2_plass_199138	RUG12234_prot_1754	WP_013063255.1 glutamate synthase large subunit [Prevotella ruminicola]	pru:PRU_1960 gltA_2; glutamate synthase (NADPH), large subunit	UniRef100_D5EUD5 Glutamate synthase (NADPH), large subunit n=2 Tax=Prevotella ruminicola TaxID=839 RepID=D5EUD5_PRER2	0	4.40566	0	2.44748	2.50768	18.1775	3.66882	3.88749	0	1.99748	1.83018	13.1472	5.75308	9.85571	21.6074	23.2008	20.7413	4.73387	23.1565	0	6.55342	17.0936	8.16745	3.27863
H2_plass_175785	RUG10085_prot_1194	WP_109642232.1 glucosamine-6-phosphate deaminase [Ruminococcaceae bacterium R-25]	bprm:CL3_15610 glucosamine-6-phosphate isomerase	UniRef100_UPI000D6B012A glucosamine-6-phosphate deaminase n=1 Tax=Ruminococcaceae bacterium R-25 TaxID=2202136 RepID=UPI000D6B012A	30.1603	0	13.8017	9.78993	20.0614	0	11.0065	1.94374	11.0901	1.99748	1.83018	2.1912	8.62962	3.28524	10.8037	0	3.45689	4.73387	1.9297	18.2915	8.7379	7.32583	0	3.27863
H2_plass_124506	WP_044995765.1	Not found	Not found	Not found	4.30862	8.81131	9.20111	2.44748	12.5384	4.54437	3.66882	11.6625	19.4076	1.99748	10.9811	4.3824	5.75308	3.28524	0	0	6.91378	2.36694	3.85941	6.09716	4.36895	0	2.04186	0
L9_plass_78381	WP_091841738.1	Not found	Not found	Not found	8.61724	8.81131	0	7.34245	5.01536	15.9053	7.33765	5.83123	5.54504	9.98738	0	8.7648	0	6.57047	7.20246	10.7081	19.0129	26.0363	9.64852	0	6.55342	14.6517	18.3768	19.6718
L11_plass_51554	RUG10041_prot_1255	WP_091961828.1 redox-regulated ATPase YchF [Prevotella sp. tc2-28]	pru:PRU_2502 ychF; GTP-binding protein YchF	UniRef100_A0A1H4CW35 Ribosome-binding ATPase YchF n=2 Tax=Prevotella sp. tc2-28 TaxID=1761888 RepID=A0A1H4CW35_9BACT	4.30862	0	0	14.6849	12.5384	11.3609	3.66882	1.94374	13.8626	3.99495	0	17.5296	20.1358	16.4262	7.20246	41.0475	32.8404	28.4032	19.297	0	2.18447	24.4194	16.3349	13.1145
H5Scaff_Prokka_10007	RUG10107_prot_2163	WP_091842735.1 triose-phosphate isomerase [Prevotella sp. ne3005]	pru:PRU_1859 putative membrane protein	UniRef100_A0A1H8E1Y6 Triosephosphate isomerase n=1 Tax=Prevotella sp. ne3005 TaxID=1761887 RepID=A0A1H8E1Y6_9BACT	4.30862	8.81131	0	22.0273	0	4.54437	44.0259	15.55	11.0901	21.9722	0	19.7208	2.87654	26.2819	10.8037	21.4161	17.2844	16.5686	15.4376	0	13.1068	26.8614	18.3768	13.1145
L2_plass_194136	RUG10439_prot_1165	WP_029451708.1 lysine 2,3-aminomutase [Clostridium algidicarnis]	bacc:BRDCF_p1071 L-lysine 2,3-aminomutase	UniRef100_A0A132HF55 Lysine 2,3-aminomutase n=1 Tax=bacterium F083 TaxID=1768114 RepID=A0A132HF55_9BACT	8.61724	22.0283	0	7.34245	0	11.3609	18.3441	3.88749	2.77252	9.98738	0	43.824	25.8889	3.28524	7.20246	10.7081	19.0129	11.8347	5.78911	0	19.6603	2.44194	36.7535	3.27863
H9Scaff_Prokka_64	RUG14613_prot_1518	WP_081657198.1 DUF134 domain-containing protein [Prevotella albensis]	bbay:A4V04_03965 hypothetical protein	UniRef100_UPI0009DBAADC DUF134 domain-containing protein n=1 Tax=Prevotella albensis TaxID=77768 RepID=UPI0009DBAADC	0	8.81131	0	19.5799	5.01536	11.3609	14.6753	0	19.4076	17.9773	3.66036	17.5296	17.2592	3.28524	3.60123	1.78468	15.556	16.5686	13.5079	0	8.7379	19.5355	20.4186	6.55727
L12_plass_102540	RUG13647_prot_1736	WP_093241367.1 pyruvate:ferredoxin (flavodoxin) oxidoreductase [Ruminococcaceae bacterium YAD3003]	cthd:CDO33_11060 nifJ; pyruvate:ferredoxin (flavodoxin) oxidoreductase	UniRef100_A0A1H3EDW7 Pyruvate-flavodoxin oxidoreductase n=1 Tax=Ruminococcaceae bacterium YAD3003 TaxID=1520816 RepID=A0A1H3EDW7_9FIRM	34.4689	13.217	32.2039	9.78993	0	2.27219	3.66882	5.83123	30.4977	1.99748	3.66036	0	8.62962	0	36.0123	10.7081	3.45689	0	5.78911	44.2044	10.9224	12.2097	4.08372	9.8359
H6_plass_125850	RUG11952_prot_1274	WP_016273374.1 MULTISPECIES: tryptophanase [Bacteria]	pit:PIN17_A1377 beta-eliminating lyase	UniRef100_A0A132HWA2 Tryptophanase n=1 Tax=bacterium F083 TaxID=1768114 RepID=A0A132HWA2_9BACT	0	8.81131	0	9.78993	0	15.9053	18.3441	1.94374	13.8626	1.99748	3.66036	15.3384	8.62962	9.85571	3.60123	14.2774	6.91378	14.2016	3.85941	0	19.6603	4.88389	4.08372	19.6718
L2_plass_147459	RUG11511_prot_1140	WP_074637693.1 AcrB/AcrD/AcrF family protein [Bacteroides ovatus]	pdi:BDI_0790 AcrB/AcrD/AcrF family transporter	UniRef100_A0A132GWR7 AcrB/AcrD/AcrF family transporter n=1 Tax=bacterium P201 TaxID=1768112 RepID=A0A132GWR7_9BACT	0	13.217	0	7.34245	0	2.27219	3.66882	3.88749	5.54504	3.99495	3.66036	13.1472	17.2592	3.28524	3.60123	3.56935	43.2111	11.8347	1.9297	0	4.36895	9.76777	16.3349	9.8359
H9Scaff_Prokka_531	RUG10408_prot_914	WP_092121988.1 ornithine--oxo-acid transaminase [Porphyromonadaceae bacterium KH3CP3RA]	osp:Odosp_1414 ornithine aminotransferase	UniRef100_A0A132GU99 Ornithine--oxo-acid transaminase n=1 Tax=bacterium P201 TaxID=1768112 RepID=A0A132GU99_9BACT	8.61724	13.217	0	7.34245	10.0307	6.81656	25.6818	1.94374	0	7.9899	0	19.7208	20.1358	3.28524	10.8037	8.92338	8.64222	9.46775	11.5782	0	10.9224	12.2097	32.6698	3.27863
H8_plass_85444	RUG10877_prot_2072	WP_093957588.1 DNA gyrase subunit A [Clostridiales bacterium]	mas:Mahau_0007 DNA gyrase subunit A	UniRef100_A0A239QLX1 DNA gyrase subunit A n=1 Tax=Clostridiales bacterium TaxID=1898207 RepID=A0A239QLX1_9FIRM	12.9259	17.6226	6.90084	0	2.50768	2.27219	0	5.83123	2.77252	3.99495	34.7734	4.3824	2.87654	3.28524	3.60123	3.56935	3.45689	0	5.78911	9.14574	0	4.88389	2.04186	3.27863
L1_plass_168046	RUG14378_prot_1692	WP_091960542.1 FAD-binding protein [Prevotella sp. tc2-28]	pru:PRU_2432 succinate dehydrogenase/fumarate reductase, flavoprotein subunit	UniRef100_A0A1H4BCX8 Succinate dehydrogenase subunit A n=1 Tax=Prevotella sp. tc2-28 TaxID=1761888 RepID=A0A1H4BCX8_9BACT	25.8517	0	0	22.0273	5.01536	9.08874	7.33765	11.6625	8.31755	33.9571	0	15.3384	11.5062	13.1409	14.4049	55.3249	31.112	18.9355	27.0159	0	17.4758	34.1872	18.3768	29.5077
L10_plass_13332	RUG14679_prot_1790	WP_028897771.1 glutamate formimidoyltransferase [Prevotella sp. HUN102]	osp:Odosp_0734 glutamate formiminotransferase	UniRef100_A0A132H6G1 Glutamate formiminotransferase / formiminotetrahydrofolate cyclodeaminase n=1 Tax=bacterium P201 TaxID=1768112 RepID=A0A132H6G1_9BACT	0	8.81131	0	2.44748	2.50768	13.6331	29.3506	3.88749	5.54504	11.9849	3.66036	41.6328	51.7777	6.57047	7.20246	0	15.556	21.3024	40.5238	0	26.2137	14.6517	28.5861	26.2291
H8Scaff_Prokka_5158	RUG12185_prot_668	Not found	ntt:TAO_1400 hypothetical conserved protein	UniRef100_N0E094 Uncharacterized protein n=1 Tax=Tetrasphaera elongata Lp2 TaxID=1193181 RepID=N0E094_9MICO	56.012	13.217	20.7025	0	2.50768	2.27219	11.0065	3.88749	5.54504	5.99243	34.7734	4.3824	5.75308	19.7114	14.4049	5.35403	0	0	3.85941	62.4959	0	12.2097	2.04186	3.27863
H5_plass_114680	RUG12087_prot_246	WP_091818664.1 F0F1 ATP synthase subunit alpha [Prevotella sp. BP1-148]	pru:PRU_1192 atpA; ATP synthase F1, alpha subunit	UniRef100_A0A1G7Z7U1 ATP synthase subunit alpha n=1 Tax=Prevotella sp. BP1-148 TaxID=645274 RepID=A0A1G7Z7U1_9BACT	0	8.81131	0	24.4748	12.5384	9.08874	40.357	13.6062	5.54504	25.9672	0	24.1032	14.3827	6.57047	10.8037	33.9088	10.3707	14.2016	25.0862	0	4.36895	36.6291	30.6279	6.55727
L3_plass_67884	RUG11958_prot_1236	WP_092120037.1 leucine--tRNA ligase [Porphyromonadaceae bacterium KH3CP3RA]	asx:CDL62_10940 leucine--tRNA ligase	UniRef100_A0A2N3A866 Leucine--tRNA ligase n=1 Tax=Bacteroidetes bacterium HGW-Bacteroidetes-1 TaxID=2013677 RepID=A0A2N3A866_9BACT	4.30862	8.81131	0	26.9223	0	11.3609	11.0065	1.94374	8.31755	17.9773	3.66036	15.3384	17.2592	16.4262	0	3.56935	12.0991	30.7702	15.4376	0	8.7379	43.955	32.6698	39.3436
L8_plass_106164	WP_091899545.1	Not found	Not found	Not found	0	0	0	14.6849	2.50768	2.27219	3.66882	3.88749	5.54504	7.9899	3.66036	8.7648	5.75308	3.28524	7.20246	17.8468	6.91378	21.3024	3.85941	0	4.36895	41.513	24.5023	22.9504
L1_plass_137720	WP_091841270.1	Not found	Not found	Not found	8.61724	8.81131	0	14.6849	2.50768	11.3609	18.3441	5.83123	0	21.9722	0	19.7208	11.5062	13.1409	25.2086	55.3249	15.556	18.9355	38.5941	0	13.1068	12.2097	22.4605	9.8359
H3_plass_195553	RUG11071_prot_990	WP_072289390.1 translational GTPase TypA [Prevotellaceae bacterium HUN156]	pru:PRU_0123 typA; GTP-binding protein TypA	UniRef100_A0A1K1MWZ8 GTP-binding protein n=1 Tax=Prevotellaceae bacterium HUN156 TaxID=1520830 RepID=A0A1K1MWZ8_9BACT	4.30862	8.81131	0	7.34245	0	15.9053	22.0129	3.88749	11.0901	0	7.32072	10.956	11.5062	6.57047	18.0061	39.2629	15.556	28.4032	15.4376	0	10.9224	9.76777	22.4605	19.6718
L8_plass_36491	RUG10439_prot_2645	WP_004297416.1 MULTISPECIES: 2-oxoglutarate oxidoreductase [Bacteroides]	dori:FH5T_16495 2-oxoglutarate oxidoreductase	UniRef100_A0A132H3Q7 2-oxoglutarate ferredoxin oxidoreductase subunit beta n=1 Tax=bacterium P201 TaxID=1768112 RepID=A0A132H3Q7_9BACT	0	22.0283	0	34.2648	5.01536	13.6331	22.0129	0	5.54504	25.9672	3.66036	30.6768	17.2592	6.57047	14.4049	10.7081	17.2844	11.8347	7.71882	0	8.7379	34.1872	22.4605	26.2291
L4_plass_164115	RUG11373_prot_430	WP_092031560.1 DNA-directed RNA polymerase subunit beta' [Porphyromonadaceae bacterium KHP3R9]	pdi:BDI_2263 DNA-directed RNA polymerase, beta' chain	UniRef100_A0A132H3T5 DNA-directed RNA polymerase subunit beta' n=1 Tax=bacterium P201 TaxID=1768112 RepID=A0A132H3T5_9BACT	12.9259	13.217	0	19.5799	0	15.9053	25.6818	5.83123	11.0901	31.9596	0	17.5296	34.5185	6.57047	10.8037	5.35403	24.1982	23.6694	15.4376	0	15.2913	9.76777	28.5861	32.7863
H7_plass_180663	RUG10176_prot_2658	WP_005953112.1 CoA transferase subunit A [Fusobacterium necrophorum]	osp:Odosp_3169 3-oxoacid CoA-transferase, A subunit	UniRef100_R5HXG8 3-oxoacid CoA-transferase A subunit n=1 Tax=Alistipes sp. CAG:831 TaxID=1262698 RepID=R5HXG8_9BACT	0	13.217	0	12.2374	5.01536	4.54437	29.3506	1.94374	2.77252	17.9773	3.66036	15.3384	23.0123	0	7.20246	3.56935	1.72844	4.73387	11.5782	0	10.9224	9.76777	16.3349	16.3932
H9_plass_901	RUG10458_prot_825	WP_032938884.1 DNA mismatch repair protein MutS [Bacteroides vulgatus]	psn:Pedsa_1141 DNA mismatch repair protein MutS	UniRef100_A0A132H6F9 DNA mismatch repair protein MutS n=1 Tax=bacterium P201 TaxID=1768112 RepID=A0A132H6F9_9BACT	0	13.217	0	7.34245	2.50768	9.08874	18.3441	3.88749	16.6351	11.9849	3.66036	17.5296	23.0123	0	3.60123	1.78468	15.556	11.8347	15.4376	0	4.36895	9.76777	20.4186	6.55727
L10_plass_27203	RUG10461_prot_1208	WP_091816427.1 MULTISPECIES: DNA topoisomerase (ATP-hydrolyzing) subunit B [Prevotella]	pru:PRU_2340 gyrB; DNA gyrase, B subunit	UniRef100_A0A1G7VJW4 DNA gyrase subunit B n=2 Tax=Prevotella TaxID=838 RepID=A0A1G7VJW4_9BACT	4.30862	13.217	0	9.78993	5.01536	4.54437	11.0065	1.94374	13.8626	7.9899	0	8.7648	25.8889	16.4262	0	12.4927	5.18533	14.2016	9.64852	0	8.7379	7.32583	8.16745	6.55727
L6_plass_67547	RUG12011_prot_1256	Not found	lip:LI1148 hypothetical protein	UniRef100_K0WTB3 Uncharacterized protein n=2 Tax=Barnesiella intestinihominis YIT 11860 TaxID=742726 RepID=K0WTB3_9BACT	4.30862	0	0	14.6849	2.50768	0	14.6753	5.83123	8.31755	19.9748	1.83018	13.1472	2.87654	6.57047	7.20246	16.0621	8.64222	14.2016	27.0159	0	15.2913	2.44194	8.16745	9.8359
L6_plass_81136	RUG12508_prot_430	WP_109644142.1 elongation factor G [Ruminococcaceae bacterium R-25]	clo:HMPREF0868_1246 fusA; translation elongation factor G	UniRef100_UPI000D6DA96E elongation factor G n=1 Tax=Ruminococcaceae bacterium R-25 TaxID=2202136 RepID=UPI000D6DA96E	12.9259	4.40566	13.8017	2.44748	0	0	7.33765	1.94374	2.77252	11.9849	18.3018	6.5736	8.62962	9.85571	25.2086	1.78468	0	0	1.9297	39.6315	24.0292	9.76777	2.04186	3.27863
L8_plass_48793	RUG10346_prot_1269	WP_091842770.1 glycine--tRNA ligase [Prevotella sp. ne3005]	pru:PRU_2876 glyS; glycine--tRNA ligase	UniRef100_A0A1H8EDB4 Glycine--tRNA ligase n=1 Tax=Prevotella sp. ne3005 TaxID=1761887 RepID=A0A1H8EDB4_9BACT	8.61724	8.81131	0	7.34245	2.50768	4.54437	11.0065	0	2.77252	5.99243	0	6.5736	5.75308	19.7114	7.20246	17.8468	15.556	18.9355	9.64852	0	8.7379	9.76777	36.7535	6.55727
H1_plass_141920	RUG10176_prot_588	WP_091910109.1 adenosylhomocysteinase [Porphyromonadaceae bacterium KH3R12]	tfo:BFO_1130 ahcY; adenosylhomocysteinase	UniRef100_A0A132HQZ4 Adenosylhomocysteinase n=1 Tax=bacterium F083 TaxID=1768114 RepID=A0A132HQZ4_9BACT	8.61724	17.6226	0	14.6849	2.50768	13.6331	18.3441	9.71872	0	15.9798	0	13.1472	23.0123	3.28524	18.0061	3.56935	10.3707	7.10081	7.71882	0	8.7379	4.88389	8.16745	26.2291
L5Scaff_Prokka_829	RUG12081_prot_1518	WP_034448837.1 NADP-specific glutamate dehydrogenase [Butyrivibrio sp. AE2032]	cth:Cthe_0374 Glu/Leu/Phe/Val dehydrogenase	UniRef100_UPI00055761C3 NADP-specific glutamate dehydrogenase n=1 Tax=Butyrivibrio sp. AE2032 TaxID=1458463 RepID=UPI00055761C3	17.2345	4.40566	23.0028	0	0	4.54437	3.66882	1.94374	2.77252	3.99495	7.32072	6.5736	2.87654	26.2819	10.8037	10.7081	0	2.36694	3.85941	92.9817	0	12.2097	2.04186	6.55727
L4_plass_136728	RUG12066_prot_199	WP_074858466.1 methionine--tRNA ligase [Bacteroides thetaiotaomicron]	bth:BT_2933 metG; methionyl-tRNA synthetase	UniRef100_A0A132H1W9 Methionine--tRNA ligase n=1 Tax=bacterium P201 TaxID=1768112 RepID=A0A132H1W9_9BACT	4.30862	4.40566	0	12.2374	2.50768	27.2662	33.0194	1.94374	5.54504	27.9647	0	21.912	17.2592	3.28524	0	8.92338	6.91378	9.46775	25.0862	0	17.4758	17.0936	28.5861	13.1145
H3_plass_47391	RUG14679_prot_1961	WP_071136872.1 glycine dehydrogenase (aminomethyl-transferring) [Petrimonas mucosa]	blq:L21SP5_03498 gcvP; Glycine dehydrogenase (decarboxylating)	UniRef100_A0A132H212 Glycine dehydrogenase (aminomethyl-transferring) n=1 Tax=bacterium P201 TaxID=1768112 RepID=A0A132H212_9BACT	0	8.81131	0	14.6849	2.50768	13.6331	44.0259	1.94374	8.31755	5.99243	1.83018	21.912	11.5062	16.4262	0	19.6314	25.9267	7.10081	3.85941	0	8.7379	12.2097	18.3768	6.55727
L8_plass_48569	RUG13769_prot_2100	Not found	Not found	UniRef100_B1A1E2 Uncharacterized protein n=1 Tax=Flammeovirga yaeyamensis TaxID=367791 RepID=B1A1E2_9BACT	0	13.217	0	7.34245	5.01536	18.1775	25.6818	1.94374	2.77252	7.9899	3.66036	28.4856	23.0123	6.57047	10.8037	0	12.0991	28.4032	11.5782	0	21.8447	19.5355	28.5861	9.8359
L8_plass_109248	RUG11697_prot_1986	WP_036916231.1 ATPase AAA [Prevotella sp. P6B4]	pdi:BDI_0304 transposase	UniRef100_A0A0H5Q0J2 Uncharacterized protein n=1 Tax=uncultured prokaryote TaxID=198431 RepID=A0A0H5Q0J2_9ZZZZ	4.30862	0	0	19.5799	2.50768	27.2662	18.3441	3.88749	5.54504	37.952	0	8.7648	5.75308	9.85571	10.8037	14.2774	12.0991	11.8347	32.805	0	28.3982	7.32583	18.3768	19.6718
L2_plass_111943	RUG10439_prot_1071	WP_071137960.1 molecular chaperone HtpG [Petrimonas mucosa]	pmuc:ING2E5A_2931 htpG; Chaperone protein HtpG {ECO:0000255|HAMAP-Rule:MF_00505}	UniRef100_A0A2N3ACK2 Chaperone protein HtpG n=1 Tax=Bacteroidetes bacterium HGW-Bacteroidetes-1 TaxID=2013677 RepID=A0A2N3ACK2_9BACT	0	13.217	0	31.8173	0	20.4497	18.3441	1.94374	24.9527	9.98738	5.49054	10.956	43.1481	26.2819	7.20246	7.1387	31.112	16.5686	28.9456	0	24.0292	26.8614	18.3768	9.8359
H4_plass_23140	RUG10439_prot_996	WP_019538504.1 RNA polymerase sigma factor RpoD/SigA [Proteiniphilum acetatigenes]	fbu:UJ101_00147 RNA polymerase sigma factor RpoS	UniRef100_A0A132GTT1 Sigma-70 family RNA polymerase sigma factor n=1 Tax=bacterium P201 TaxID=1768112 RepID=A0A132GTT1_9BACT	4.30862	4.40566	0	9.78993	2.50768	9.08874	7.33765	0	5.54504	11.9849	0	6.5736	17.2592	3.28524	3.60123	3.56935	19.0129	9.46775	9.64852	0	8.7379	7.32583	16.3349	29.5077
H1_plass_27799	RUG10433_prot_2045	WP_073211480.1 ammonia-forming cytochrome c nitrite reductase [Prevotella ruminicola]	pmz:HMPREF0659_A5771 nrfA; nitrite reductase	UniRef100_A0A1M6YUT4 Nitrite reductase (cytochrome; ammonia-forming) n=1 Tax=Prevotella ruminicola TaxID=839 RepID=A0A1M6YUT4_PRERU	4.30862	0	0	34.2648	10.0307	11.3609	14.6753	5.83123	0	9.98738	3.66036	17.5296	8.62962	6.57047	14.4049	23.2008	22.4698	18.9355	13.5079	0	10.9224	26.8614	36.7535	9.8359
L2_plass_143105	RUG12553_prot_267	WP_109645104.1 carbamoyl phosphate synthase large subunit [Ruminococcaceae bacterium R-25]	css:Cst_c08260 carB1; carbamoyl-phosphate synthase large chain	UniRef100_UPI000D6B8F5D carbamoyl-phosphate synthase large subunit n=1 Tax=Ruminococcaceae bacterium R-25 TaxID=2202136 RepID=UPI000D6B8F5D	17.2345	8.81131	0	2.44748	17.5538	6.81656	0	11.6625	5.54504	5.99243	0	0	2.87654	3.28524	18.0061	1.78468	10.3707	2.36694	3.85941	3.04858	6.55342	4.88389	8.16745	19.6718
L9_plass_97408	RUG10346_prot_2806	WP_027450262.1 NADP-specific glutamate dehydrogenase [Prevotella brevis]	pru:PRU_1214 gdhA; glutamate dehydrogenase, NADP-specific	UniRef100_UPI0004863438 NADP-specific glutamate dehydrogenase n=1 Tax=Prevotella brevis TaxID=83231 RepID=UPI0004863438	8.61724	0	0	24.4748	10.0307	2.27219	7.33765	1.94374	8.31755	13.9823	0	8.7648	2.87654	29.5671	14.4049	26.7701	25.9267	21.3024	27.0159	0	15.2913	19.5355	36.7535	19.6718
H1_plass_144235	RUG14726_prot_2499	WP_091902211.1 MULTISPECIES: DNA-directed RNA polymerase subunit beta [Prevotella]	pru:PRU_2135 rpoB; DNA-directed RNA polymerase, beta subunit	UniRef100_A0A1I0P7F2 DNA-directed RNA polymerase subunit beta n=1 Tax=Prevotella aff. ruminicola Tc2-24 TaxID=81582 RepID=A0A1I0P7F2_9BACT	12.9259	4.40566	0	26.9223	2.50768	4.54437	3.66882	1.94374	2.77252	9.98738	0	4.3824	8.62962	0	14.4049	8.92338	6.91378	9.46775	30.8753	0	10.9224	2.44194	6.12559	13.1145
L6_plass_88094	RUG12066_prot_717	WP_031532532.1 MULTISPECIES: glycine--tRNA ligase [Bacteroides]	bacc:BRDCF_p2299 glyQS; Glycyl-tRNA synthetase	UniRef100_A0A132H0E8 Glycine--tRNA ligase n=1 Tax=bacterium P201 TaxID=1768112 RepID=A0A132H0E8_9BACT	8.61724	0	0	19.5799	7.52304	15.9053	11.0065	1.94374	0	15.9798	5.49054	15.3384	17.2592	6.57047	7.20246	7.1387	20.7413	9.46775	21.2268	0	24.0292	36.6291	12.2512	9.8359
H7_plass_157541	RUG13515_prot_1413	WP_019540597.1 asparagine--tRNA ligase [Proteiniphilum acetatigenes]	osp:Odosp_2689 Asparaginyl-tRNA synthetase	UniRef100_A0A132GUD4 Asparagine--tRNA ligase n=1 Tax=bacterium P201 TaxID=1768112 RepID=A0A132GUD4_9BACT	0	17.6226	0	31.8173	10.0307	11.3609	18.3441	7.77498	5.54504	21.9722	5.49054	30.6768	17.2592	13.1409	0	7.1387	10.3707	18.9355	17.3673	0	13.1068	34.1872	10.2093	19.6718
H8_plass_162345	RUG11754_prot_1656	WP_084094912.1 ATP-dependent Clp protease ATP-binding subunit [Clostridiales bacterium]	lba:Lebu_0996 ATPase AAA-2 domain protein	UniRef100_A0A1W1Z6H0 C-terminal, D2-small domain-containing protein, of ClpB protein n=1 Tax=Clostridiales bacterium TaxID=1898207 RepID=A0A1W1Z6H0_9FIRM	8.61724	4.40566	16.1019	2.44748	2.50768	2.27219	3.66882	1.94374	8.31755	3.99495	34.7734	8.7648	0	3.28524	10.8037	1.78468	0	4.73387	1.9297	6.09716	6.55342	0	0	6.55727
L2_plass_38583	RUG11071_prot_379	WP_091843490.1 fucose isomerase [Prevotella sp. ne3005]	pru:PRU_2525 conserved hypothetical protein	UniRef100_A0A1H8F883 L-fucose isomerase n=1 Tax=Prevotella sp. ne3005 TaxID=1761887 RepID=A0A1H8F883_9BACT	8.61724	0	0	14.6849	5.01536	13.6331	3.66882	9.71872	2.77252	13.9823	0	6.5736	2.87654	9.85571	3.60123	32.1242	10.3707	23.6694	13.5079	0	10.9224	24.4194	8.16745	9.8359
H3_plass_23556	RUG14032_prot_2696	WP_074761143.1 UDP-glucose 4-epimerase [Prevotella ruminicola]	pru:PRU_0101 polysaccharide biosynthesis family protein	UniRef100_A0A1H4C5K6 UDP-glucose 4-epimerase n=1 Tax=Prevotella ruminicola TaxID=839 RepID=A0A1H4C5K6_PRERU	0	8.81131	0	14.6849	2.50768	18.1775	14.6753	3.88749	5.54504	5.99243	0	6.5736	28.7654	13.1409	3.60123	16.0621	25.9267	11.8347	27.0159	0	17.4758	12.2097	10.2093	6.55727
L6_plass_57147	RUG11373_prot_956	WP_019541334.1 30S ribosomal protein S3 [Proteiniphilum acetatigenes]	asl:Aeqsu_1913 SSU ribosomal protein S3P	UniRef100_A0A132H3X9 30S ribosomal protein S3 n=1 Tax=bacterium P201 TaxID=1768112 RepID=A0A132H3X9_9BACT	8.61724	13.217	0	2.44748	0	13.6331	18.3441	0	2.77252	7.9899	7.32072	21.912	17.2592	6.57047	3.60123	3.56935	12.0991	4.73387	1.9297	0	15.2913	7.32583	16.3349	9.8359
L5Scaff_Prokka_11644	WP_022786836.1	Not found	Not found	Not found	21.5431	4.40566	9.20111	4.89497	17.5538	4.54437	7.33765	9.71872	5.54504	3.99495	10.9811	0	0	19.7114	32.4111	1.78468	10.3707	0	3.85941	10.67	2.18447	4.88389	0	13.1145
L1_plass_9301	RUG10170_prot_2281	WP_013063092.1 MULTISPECIES: F0F1 ATP synthase subunit beta [Prevotella]	pru:PRU_1199 atpD; ATP synthase F1, beta subunit	UniRef100_D5ESB3 ATP synthase subunit beta n=3 Tax=Prevotella TaxID=838 RepID=D5ESB3_PRER2	4.30862	22.0283	0	7.34245	0	4.54437	22.0129	1.94374	5.54504	25.9672	0	10.956	14.3827	13.1409	10.8037	39.2629	8.64222	4.73387	15.4376	0	17.4758	9.76777	12.2512	13.1145
L2_plass_192986	RUG10439_prot_458	WP_079585368.1 glycine C-acetyltransferase [Bacteroidales bacterium WCE2008]	ppn:Palpr_0301 2-amino-3-ketobutyrate coenzyme A ligase	UniRef100_A0A132HTH8 2-amino-3-ketobutyrate coenzyme A ligase n=1 Tax=bacterium F083 TaxID=1768114 RepID=A0A132HTH8_9BACT	4.30862	26.4339	0	17.1324	0	6.81656	7.33765	5.83123	5.54504	5.99243	0	15.3384	8.62962	6.57047	14.4049	1.78468	36.2973	26.0363	7.71882	0	19.6603	26.8614	32.6698	19.6718
L6_plass_24361	RUG11279_prot_122	WP_091840553.1 GDP-L-fucose synthase [Prevotella sp. ne3005]	pru:PRU_1378 fcl; GDP-L-fucose synthase	UniRef100_A0A1H8AAU8 GDP-L-fucose synthase n=1 Tax=Prevotella sp. ne3005 TaxID=1761887 RepID=A0A1H8AAU8_9BACT	4.30862	4.40566	0	4.89497	2.50768	0	3.66882	1.94374	8.31755	5.99243	0	8.7648	11.5062	26.2819	3.60123	17.8468	5.18533	9.46775	9.64852	0	17.4758	2.44194	4.08372	13.1145
L12_plass_95139	RUG13648_prot_2181	WP_028897771.1 glutamate formimidoyltransferase [Prevotella sp. HUN102]	osp:Odosp_0734 glutamate formiminotransferase	UniRef100_A0A132H6G1 Glutamate formiminotransferase / formiminotetrahydrofolate cyclodeaminase n=1 Tax=bacterium P201 TaxID=1768112 RepID=A0A132H6G1_9BACT	0	13.217	0	14.6849	5.01536	4.54437	18.3441	3.88749	11.0901	5.99243	3.66036	15.3384	37.395	9.85571	21.6074	3.56935	13.8276	14.2016	7.71882	0	13.1068	12.2097	8.16745	0
L5_plass_298496	RUG14766_prot_2471	WP_109645732.1 NADH-quinone oxidoreductase subunit NuoF [Ruminococcaceae bacterium R-25]	tur:AT726_09500 NADH dehydrogenase	UniRef100_UPI000D6C4FAD NADH-quinone oxidoreductase subunit NuoF n=1 Tax=Ruminococcaceae bacterium R-25 TaxID=2202136 RepID=UPI000D6C4FAD	21.5431	0	16.1019	4.89497	12.5384	0	3.66882	3.88749	5.54504	11.9849	5.49054	15.3384	11.5062	3.28524	7.20246	0	8.64222	7.10081	5.78911	76.2145	10.9224	7.32583	0	3.27863
L5_plass_132034	WP_084097561.1	Not found	Not found	Not found	8.61724	13.217	9.20111	2.44748	2.50768	2.27219	7.33765	7.77498	0	1.99748	12.8113	2.1912	2.87654	6.57047	10.8037	3.56935	0	2.36694	0	24.3886	0	2.44194	2.04186	3.27863
H9_plass_97888	RUG12683_prot_594	Not found	Not found	UniRef100_A0A1B2YTP2 Uncharacterized protein n=1 Tax=uncultured bacterium TaxID=77133 RepID=A0A1B2YTP2_9BACT	0	8.81131	0	12.2374	2.50768	2.27219	3.66882	3.88749	8.31755	15.9798	1.83018	17.5296	2.87654	3.28524	14.4049	19.6314	5.18533	11.8347	13.5079	0	6.55342	19.5355	16.3349	0
H9_plass_118980	RUG10465_prot_187	WP_091899893.1 MULTISPECIES: peptide chain release factor 1 [Prevotella]	pru:PRU_0711 prfA; peptide chain release factor 1	UniRef100_A0A1I0M0H2 Peptide chain release factor 1 n=2 Tax=Prevotellaceae TaxID=171552 RepID=A0A1I0M0H2_9BACT	4.30862	0	0	7.34245	12.5384	2.27219	14.6753	7.77498	11.0901	7.9899	0	17.5296	8.62962	9.85571	10.8037	16.0621	5.18533	16.5686	3.85941	0	6.55342	9.76777	20.4186	9.8359
H1_plass_79021	RUG12683_prot_594	Not found	Not found	UniRef100_A0A1B2YTP2 Uncharacterized protein n=1 Tax=uncultured bacterium TaxID=77133 RepID=A0A1B2YTP2_9BACT	4.30862	8.81131	0	22.0273	5.01536	9.08874	11.0065	5.83123	5.54504	31.9596	0	19.7208	8.62962	0	14.4049	41.0475	10.3707	26.0363	30.8753	0	6.55342	9.76777	20.4186	9.8359
H4_plass_12556	RUG11958_prot_407	WP_028897772.1 urocanate hydratase [Prevotella sp. HUN102]	osp:Odosp_0398 urocanate hydratase	UniRef100_A0A132H1K8 Urocanate hydratase n=1 Tax=bacterium P201 TaxID=1768112 RepID=A0A132H1K8_9BACT	8.61724	26.4339	0	24.4748	2.50768	38.6271	55.0323	0	0	19.9748	3.66036	37.2504	43.1481	6.57047	10.8037	12.4927	17.2844	26.0363	11.5782	0	17.4758	19.5355	67.3815	19.6718
L5_plass_271657	RUG12081_prot_213	WP_093240036.1 ferredoxin [Ruminococcaceae bacterium YAD3003]	css:Cst_c09440 Fe only hydrogenase 1	UniRef100_A0A1H3CM33 NADP-reducing hydrogenase subunit HndD n=1 Tax=Ruminococcaceae bacterium YAD3003 TaxID=1520816 RepID=A0A1H3CM33_9FIRM	12.9259	17.6226	18.4022	4.89497	10.0307	0	3.66882	5.83123	2.77252	3.99495	7.32072	0	5.75308	13.1409	3.60123	5.35403	6.91378	0	3.85941	56.3987	8.7379	19.5355	4.08372	0
L11_plass_105972	RUG11463_prot_1309	WP_073210236.1 pyruvate:ferredoxin (flavodoxin) oxidoreductase [Prevotella ruminicola]	pru:PRU_1235 nifJ; pyruvate:ferredoxin (flavodoxin) oxidoreductase	UniRef100_A0A1M6XEW9 Pyruvate-flavodoxin oxidoreductase n=1 Tax=Prevotella ruminicola TaxID=839 RepID=A0A1M6XEW9_PRERU	12.9259	0	0	31.8173	2.50768	20.4497	7.33765	1.94374	11.0901	15.9798	7.32072	17.5296	14.3827	32.8524	0	32.1242	13.8276	47.3387	36.6644	0	8.7379	14.6517	30.6279	9.8359
H4Scaff_Prokka_165	RUG12479_prot_1448	WP_091958588.1 type I glyceraldehyde-3-phosphate dehydrogenase [Prevotella sp. tc2-28]	pru:PRU_1674 gap; glyceraldehyde-3-phosphate dehydrogenase, type I	UniRef100_A0A1H3Z2K0 Glyceraldehyde-3-phosphate dehydrogenase n=1 Tax=Prevotella sp. tc2-28 TaxID=1761888 RepID=A0A1H3Z2K0_9BACT	12.9259	0	0	26.9223	12.5384	15.9053	22.0129	3.88749	11.0901	15.9798	0	13.1472	11.5062	3.28524	10.8037	37.4782	25.9267	26.0363	27.0159	0	19.6603	12.2097	20.4186	19.6718
H9_plass_153640	RUG10527_prot_2228	WP_028912976.1 elongation factor 4 [Prevotella sp. MA2016]	pru:PRU_0824 lepA; GTP-binding protein LepA	UniRef100_UPI00048DDC61 elongation factor 4 n=1 Tax=Prevotella sp. MA2016 TaxID=1408310 RepID=UPI00048DDC61	4.30862	0	0	12.2374	7.52304	13.6331	7.33765	7.77498	2.77252	15.9798	0	26.2944	8.62962	3.28524	3.60123	19.6314	5.18533	7.10081	17.3673	0	8.7379	7.32583	6.12559	22.9504
H5_plass_170873	RUG13341_prot_513	WP_072288548.1 polyribonucleotide nucleotidyltransferase [Prevotellaceae bacterium HUN156]	pru:PRU_2633 pnp; polyribonucleotide nucleotidyltransferase	UniRef100_A0A1K1LMF2 Polyribonucleotide nucleotidyltransferase n=1 Tax=Prevotellaceae bacterium HUN156 TaxID=1520830 RepID=A0A1K1LMF2_9BACT	0	8.81131	0	12.2374	0	2.27219	33.0194	15.55	5.54504	5.99243	3.66036	19.7208	14.3827	3.28524	10.8037	42.8322	13.8276	23.6694	11.5782	0	19.6603	9.76777	4.08372	6.55727
L7_plass_71	RUG14786_prot_1312	WP_071136536.1 aspartate--tRNA ligase [Petrimonas mucosa]	ruf:TH63_00285 aspartyl-tRNA synthetase	UniRef100_A0A132H0T9 Aspartate--tRNA ligase n=1 Tax=bacterium P201 TaxID=1768112 RepID=A0A132H0T9_9BACT	4.30862	0	0	9.78993	0	13.6331	3.66882	5.83123	5.54504	5.99243	10.9811	19.7208	25.8889	3.28524	21.6074	5.35403	8.64222	4.73387	1.9297	0	4.36895	12.2097	8.16745	6.55727
H1_plass_152333	RUG12633_prot_641	WP_031532532.1 MULTISPECIES: glycine--tRNA ligase [Bacteroides]	tfo:BFO_1215 glyS; glycine--tRNA ligase	UniRef100_A0A132I1G7 Glycine--tRNA ligase n=1 Tax=bacterium F083 TaxID=1768114 RepID=A0A132I1G7_9BACT	8.61724	13.217	0	22.0273	5.01536	2.27219	7.33765	3.88749	16.6351	5.99243	0	17.5296	40.2715	0	7.20246	10.7081	10.3707	4.73387	9.64852	0	26.2137	36.6291	16.3349	13.1145
L2_plass_124107	RUG12234_prot_2866	WP_049100003.1 MULTISPECIES: IS1380-like element IS614 family transposase [Bacteroides]	bvs:BARVI_02805 transposase	UniRef100_A0A132GPX6 Transposase IS4 family protein n=1 Tax=bacterium P201 TaxID=1768112 RepID=A0A132GPX6_9BACT	0	4.40566	0	7.34245	10.0307	6.81656	18.3441	0	8.31755	1.99748	5.49054	26.2944	2.87654	9.85571	14.4049	14.2774	10.3707	23.6694	5.78911	0	2.18447	24.4194	2.04186	22.9504
H3_plass_193413	RUG10880_prot_2341	WP_013063255.1 glutamate synthase large subunit [Prevotella ruminicola]	pru:PRU_1960 gltA_2; glutamate synthase (NADPH), large subunit	UniRef100_D5EUD5 Glutamate synthase (NADPH), large subunit n=2 Tax=Prevotella ruminicola TaxID=839 RepID=D5EUD5_PRER2	4.30862	22.0283	0	29.3698	12.5384	22.7219	22.0129	13.6062	0	21.9722	0	28.4856	17.2592	3.28524	3.60123	41.0475	17.2844	26.0363	38.5941	0	10.9224	19.5355	36.7535	19.6718
L10_plass_53143	RUG10458_prot_2000	WP_092121507.1 DNA-directed RNA polymerase subunit beta [Porphyromonadaceae bacterium KH3CP3RA]	psn:Pedsa_2264 DNA-directed RNA polymerase subunit beta	UniRef100_A0A132H434 DNA-directed RNA polymerase subunit beta n=1 Tax=bacterium P201 TaxID=1768112 RepID=A0A132H434_9BACT	0	17.6226	0	14.6849	0	2.27219	3.66882	0	5.54504	13.9823	1.83018	8.7648	31.6419	6.57047	3.60123	1.78468	12.0991	4.73387	5.78911	0	6.55342	2.44194	4.08372	6.55727
H1_plass_58932	RUG14786_prot_284	WP_092154380.1 elongation factor G [Desulfovibrio legallii]	nis:NIS_0272 fusA; translation elongation factor G	UniRef100_C0K071 Elongation factor G n=1 Tax=uncultured bacterium Rlip1 TaxID=581114 RepID=C0K071_9BACT	0	22.0283	0	44.0547	0	9.08874	18.3441	0	5.54504	19.9748	3.66036	37.2504	23.0123	13.1409	28.8098	7.1387	13.8276	21.3024	23.1565	0	13.1068	31.7453	44.921	29.5077
L5_plass_134439	RUG10348_prot_1647	WP_084096122.1 hypothetical protein [Clostridiales bacterium]	coo:CCU_00360 NifU homolog involved in Fe-S cluster formation	UniRef100_A0A1W2BHL5 NifU homolog involved in Fe-S cluster formation n=1 Tax=Clostridiales bacterium TaxID=1898207 RepID=A0A1W2BHL5_9FIRM	12.9259	13.217	6.90084	0	7.52304	2.27219	0	7.77498	8.31755	1.99748	20.132	2.1912	2.87654	9.85571	7.20246	5.35403	0	0	1.9297	6.09716	0	2.44194	4.08372	3.27863
L3_plass_170017	RUG13491_prot_957	WP_028904103.1 MULTISPECIES: glutamine synthetase [Prevotella]	pru:PRU_1957 glnA_2; glutamine synthetase, type III	UniRef100_UPI00048FDB00 glutamine synthetase n=1 Tax=Prevotella TaxID=838 RepID=UPI00048FDB00	8.61724	0	0	12.2374	2.50768	2.27219	14.6753	0	16.6351	15.9798	0	17.5296	8.62962	6.57047	21.6074	16.0621	17.2844	14.2016	21.2268	0	8.7379	17.0936	6.12559	6.55727
H9_plass_171420	RUG12531_prot_637	WP_005843280.1 MULTISPECIES: energy-dependent translational throttle protein EttA [Bacteroides]	ppn:Palpr_0128 ABC transporter related protein	UniRef100_A0A132H5R2 ABC transporter ATP-binding protein n=1 Tax=bacterium P201 TaxID=1768112 RepID=A0A132H5R2_9BACT	4.30862	17.6226	0	12.2374	0	9.08874	18.3441	5.83123	11.0901	11.9849	0	30.6768	8.62962	13.1409	0	14.2774	13.8276	7.10081	11.5782	0	4.36895	9.76777	20.4186	3.27863
L3_plass_150591	RUG10617_prot_394	WP_005843162.1 MULTISPECIES: glutamine--tRNA ligase/YqeY domain fusion protein [Bacteroides]	pdi:BDI_1388 glutaminyl-tRNA synthetase	UniRef100_R5VF88 Glutamine--tRNA ligase n=1 Tax=Bacteroides plebeius CAG:211 TaxID=1263052 RepID=R5VF88_9BACE	0	4.40566	0	24.4748	0	38.6271	44.0259	7.77498	11.0901	19.9748	0	35.0592	25.8889	9.85571	14.4049	16.0621	19.0129	18.9355	1.9297	0	32.7671	24.4194	20.4186	6.55727
L8_plass_74575	RUG10128_prot_1870	WP_018357943.1 D-lysine 5,6-aminomutase subunit alpha [Porphyromonas levii]	bacc:BRDCF_p1068 L-beta-lysine 5,6-aminomutase alpha subunit	UniRef100_A0A132HDZ4 Beta-lysine 5,6-aminomutase n=1 Tax=bacterium F083 TaxID=1768114 RepID=A0A132HDZ4_9BACT	8.61724	17.6226	0	19.5799	2.50768	13.6331	47.6947	0	16.6351	11.9849	0	26.2944	28.7654	13.1409	28.8098	0	17.2844	4.73387	13.5079	0	32.7671	9.76777	22.4605	9.8359
H1_plass_5672	RUG10461_prot_2131	WP_091902211.1 MULTISPECIES: DNA-directed RNA polymerase subunit beta [Prevotella]	pru:PRU_2135 rpoB; DNA-directed RNA polymerase, beta subunit	UniRef100_A0A1I0P7F2 DNA-directed RNA polymerase subunit beta n=1 Tax=Prevotella aff. ruminicola Tc2-24 TaxID=81582 RepID=A0A1I0P7F2_9BACT	0	4.40566	0	24.4748	5.01536	9.08874	11.0065	11.6625	2.77252	7.9899	0	6.5736	2.87654	3.28524	10.8037	23.2008	5.18533	26.0363	17.3673	0	8.7379	0	8.16745	19.6718
L10_plass_82314	RUG13766_prot_1412	WP_079593494.1 V-type ATP synthase subunit A [Bacteroidales bacterium WCE2004]	bacc:BRDCF_p1214 V-type ATP synthase subunit A	UniRef100_A0A132GYH5 ATP synthase subunit A n=1 Tax=bacterium P201 TaxID=1768112 RepID=A0A132GYH5_9BACT	4.30862	0	0	2.44748	2.50768	13.6331	3.66882	0	8.31755	7.9899	3.66036	24.1032	34.5185	6.57047	3.60123	0	6.91378	4.73387	15.4376	0	19.6603	2.44194	18.3768	3.27863
L4_plass_8121	RUG10122_prot_1914	WP_027448978.1 50S ribosomal protein L16 [Prevotella brevis]	pru:PRU_2108 rplP; ribosomal protein L16	UniRef100_UPI0004857FB6 50S ribosomal protein L16 n=1 Tax=Prevotella brevis TaxID=83231 RepID=UPI0004857FB6	4.30862	4.40566	0	14.6849	0	6.81656	3.66882	0	5.54504	7.9899	7.32072	10.956	5.75308	3.28524	0	35.6935	15.556	4.73387	17.3673	0	6.55342	9.76777	26.5442	6.55727
H7_plass_9329	RUG13766_prot_1412	WP_079593494.1 V-type ATP synthase subunit A [Bacteroidales bacterium WCE2004]	bacc:BRDCF_p1214 V-type ATP synthase subunit A	UniRef100_A0A132GYH5 ATP synthase subunit A n=1 Tax=bacterium P201 TaxID=1768112 RepID=A0A132GYH5_9BACT	0	22.0283	0	14.6849	2.50768	22.7219	29.3506	3.88749	5.54504	25.9672	0	48.2064	54.6542	16.4262	7.20246	0	13.8276	7.10081	15.4376	0	21.8447	26.8614	22.4605	16.3932
L3Scaff_Prokka_1108	RUG10439_prot_472	WP_002513871.1 MULTISPECIES: type I glyceraldehyde-3-phosphate dehydrogenase [Propionibacteriaceae]	blq:L21SP5_02517 gap; Glyceraldehyde-3-phosphate dehydrogenase	UniRef100_A0A132GW06 Glyceraldehyde-3-phosphate dehydrogenase n=1 Tax=bacterium P201 TaxID=1768112 RepID=A0A132GW06_9BACT	12.9259	30.8396	0	24.4748	0	13.6331	44.0259	0	8.31755	17.9773	3.66036	21.912	28.7654	9.85571	7.20246	0	22.4698	30.7702	17.3673	0	13.1068	24.4194	40.8372	9.8359
L8_plass_13446	RUG10176_prot_1953	WP_071136196.1 30S ribosomal protein S18 [Petrimonas mucosa]	coc:Coch_1667 ribosomal protein S18	UniRef100_A0A132H325 30S ribosomal protein S18 n=1 Tax=bacterium P201 TaxID=1768112 RepID=A0A132H325_9BACT	0	8.81131	0	7.34245	5.01536	27.2662	22.0129	0	5.54504	3.99495	0	6.5736	11.5062	3.28524	3.60123	5.35403	8.64222	7.10081	9.64852	0	10.9224	7.32583	14.293	3.27863
H7_plass_159119	RUG10350_prot_1342	WP_018357943.1 D-lysine 5,6-aminomutase subunit alpha [Porphyromonas levii]	bacc:BRDCF_p1068 L-beta-lysine 5,6-aminomutase alpha subunit	UniRef100_A0A132HDZ4 Beta-lysine 5,6-aminomutase n=1 Tax=bacterium F083 TaxID=1768114 RepID=A0A132HDZ4_9BACT	8.61724	8.81131	0	14.6849	0	6.81656	7.33765	0	2.77252	15.9798	3.66036	28.4856	17.2592	3.28524	14.4049	0	5.18533	2.36694	7.71882	0	15.2913	4.88389	10.2093	9.8359
L2_plass_156880	RUG12303_prot_2370	WP_028903587.1 MULTISPECIES: acyl-CoA carboxylase subunit beta [Prevotella]	pru:PRU_1231 carboxyl transferase domain protein	UniRef100_UPI00048B9316 acyl-CoA carboxylase subunit beta n=1 Tax=Prevotella TaxID=838 RepID=UPI00048B9316	0	8.81131	0	22.0273	5.01536	4.54437	18.3441	1.94374	0	9.98738	0	17.5296	8.62962	0	7.20246	7.1387	8.64222	21.3024	19.297	1.52429	13.1068	12.2097	10.2093	6.55727
L8_plass_31269	RUG14786_prot_2908	WP_025514941.1 methylcrotonoyl-CoA carboxylase [Bordetella trematum]	nso:NIASO_10090 acetyl-CoA carboxylase subunit beta	UniRef100_A0A132H0R0 Methylcrotonoyl-CoA carboxylase n=1 Tax=bacterium P201 TaxID=1768112 RepID=A0A132H0R0_9BACT	0	13.217	0	14.6849	5.01536	4.54437	18.3441	1.94374	0	11.9849	0	19.7208	28.7654	13.1409	10.8037	1.78468	8.64222	18.9355	7.71882	0	17.4758	12.2097	10.2093	19.6718
L5_plass_114509	RUG12201_prot_1127	WP_109645822.1 indolepyruvate ferredoxin oxidoreductase subunit alpha [Ruminococcaceae bacterium R-25]	ruk:A4V00_04915 indolepyruvate ferredoxin oxidoreductase subunit alpha	UniRef100_UPI000D6BA220 indolepyruvate ferredoxin oxidoreductase subunit alpha n=1 Tax=Ruminococcaceae bacterium R-25 TaxID=2202136 RepID=UPI000D6BA220	8.61724	0	16.1019	4.89497	17.5538	0	11.0065	9.71872	5.54504	1.99748	31.1131	2.1912	5.75308	3.28524	0	14.2774	6.91378	0	0	88.4088	4.36895	12.2097	4.08372	6.55727
L1_plass_161897	RUG12193_prot_1666	Not found	lip:LI1146 Unknown	UniRef100_A0A132GPZ6 Uncharacterized protein n=2 Tax=bacterium P201 TaxID=1768112 RepID=A0A132GPZ6_9BACT	0	4.40566	0	12.2374	2.50768	2.27219	11.0065	0	2.77252	9.98738	1.83018	2.1912	0	6.57047	7.20246	8.92338	3.45689	16.5686	11.5782	0	2.18447	4.88389	4.08372	6.55727
L8_plass_94033	RUG10085_prot_1057	WP_093242489.1 rod shape-determining protein MreB [Ruminococcaceae bacterium YAD3003]	css:Cst_c00860 mbl; MreB-like protein Mbl	UniRef100_A0A1H3FVH1 Rod shape-determining protein MreB n=1 Tax=Ruminococcaceae bacterium YAD3003 TaxID=1520816 RepID=A0A1H3FVH1_9FIRM	17.2345	13.217	9.20111	2.44748	12.5384	0	3.66882	1.94374	11.0901	7.9899	5.49054	2.1912	0	0	21.6074	3.56935	3.45689	2.36694	0	28.9615	4.36895	7.32583	6.12559	0
L2_plass_201036	RUG14786_prot_834	WP_005835720.1 MULTISPECIES: phosphoribosylformylglycinamidine synthase [Bacteria]	bvs:BARVI_02430 phosphoribosylformylglycinamidine synthase	UniRef100_A0A132GUY8 Phosphoribosylformylglycinamidine synthase n=1 Tax=bacterium P201 TaxID=1768112 RepID=A0A132GUY8_9BACT	4.30862	4.40566	0	7.34245	2.50768	2.27219	0	3.88749	5.54504	5.99243	0	8.7648	28.7654	0	3.60123	5.35403	29.3836	14.2016	5.78911	0	4.36895	12.2097	4.08372	9.8359
H5_plass_220747	RUG10086_prot_486	WP_004336902.1 MULTISPECIES: 50S ribosomal protein L34 [Prevotella]	pru:PRU_2238 rpmH; ribosomal protein L34	UniRef100_A0A096BLZ7 50S ribosomal protein L34 n=9 Tax=Prevotellaceae TaxID=171552 RepID=A0A096BLZ7_9BACT	8.61724	13.217	0	9.78993	0	0	3.66882	7.77498	13.8626	3.99495	0	6.5736	11.5062	6.57047	10.8037	14.2774	6.91378	11.8347	7.71882	0	8.7379	17.0936	14.293	22.9504
L2_plass_17776	RUG12946_prot_98	WP_052334661.1 hypothetical protein [Methanobrevibacter wolinii]	dap:Dacet_2220 uncharacterized phage protein	UniRef100_D3DZW1 Terminase large subunit n=1 Tax=Methanobrevibacter ruminantium (strain ATCC 35063 / DSM 1093 / JCM 13430 / OCM 146 / M1) TaxID=634498 RepID=D3DZW1_METRM	17.2345	0	11.5014	14.6849	7.52304	6.81656	3.66882	9.71872	11.0901	3.99495	0	0	8.62962	42.7081	0	5.35403	69.1378	4.73387	13.5079	9.14574	2.18447	4.88389	0	6.55727
L9_plass_100476	RUG12320_prot_559	WP_005843280.1 MULTISPECIES: energy-dependent translational throttle protein EttA [Bacteroides]	ppn:Palpr_0128 ABC transporter related protein	UniRef100_A0A132H5R2 ABC transporter ATP-binding protein n=1 Tax=bacterium P201 TaxID=1768112 RepID=A0A132H5R2_9BACT	8.61724	17.6226	0	24.4748	0	15.9053	18.3441	1.94374	5.54504	5.99243	0	24.1032	5.75308	0	7.20246	12.4927	22.4698	21.3024	21.2268	0	6.55342	2.44194	30.6279	29.5077
L2_plass_186649	RUG12011_prot_1256	Not found	lip:LI1148 hypothetical protein	UniRef100_K0WTB3 Uncharacterized protein n=2 Tax=Barnesiella intestinihominis YIT 11860 TaxID=742726 RepID=K0WTB3_9BACT	0	8.81131	0	9.78993	0	4.54437	7.33765	3.88749	2.77252	13.9823	3.66036	2.1912	8.62962	0	7.20246	12.4927	12.0991	26.0363	15.4376	0	15.2913	12.2097	10.2093	16.3932
L1_plass_123066	RUG14357_prot_820	WP_091843185.1 peptide deformylase [Prevotella sp. ne3005]	pru:PRU_0591 def; peptide deformylase	UniRef100_A0A1H8EUT6 Peptide deformylase n=1 Tax=Prevotella sp. ne3005 TaxID=1761887 RepID=A0A1H8EUT6_9BACT	0	4.40566	0	12.2374	2.50768	9.08874	14.6753	1.94374	2.77252	3.99495	0	4.3824	2.87654	9.85571	3.60123	23.2008	8.64222	14.2016	3.85941	0	2.18447	0	4.08372	6.55727
L6_plass_66714	RUG11337_prot_2151	WP_074761645.1 hypothetical protein [Prevotella ruminicola]	Not found	UniRef100_A0A132GPV6 Uncharacterized protein n=1 Tax=bacterium P201 TaxID=1768112 RepID=A0A132GPV6_9BACT	0	8.81131	0	2.44748	5.01536	9.08874	7.33765	1.94374	8.31755	7.9899	0	10.956	11.5062	6.57047	10.8037	0	12.0991	4.73387	15.4376	0	21.8447	4.88389	8.16745	6.55727
L2_plass_105953	RUG11307_prot_1797	WP_091902283.1 MULTISPECIES: elongation factor G [Prevotella]	dori:FH5T_12700 elongation factor G	UniRef100_A0A132GW53 Elongation factor G n=1 Tax=bacterium P201 TaxID=1768112 RepID=A0A132GW53_9BACT	0	22.0283	0	9.78993	2.50768	2.27219	18.3441	0	5.54504	11.9849	0	6.5736	8.62962	6.57047	3.60123	7.1387	12.0991	7.10081	9.64852	0	4.36895	24.4194	8.16745	6.55727
L12_plass_87011	RUG13092_prot_961	WP_091906417.1 RNA polymerase subunit sigma-24 [Porphyromonadaceae bacterium KH3R12]	oho:Oweho_0766 RNA polymerase sigma factor, sigma-70 family	UniRef100_A0A2N3ADS2 RNA polymerase subunit sigma-24 n=1 Tax=Bacteroidetes bacterium HGW-Bacteroidetes-1 TaxID=2013677 RepID=A0A2N3ADS2_9BACT	4.30862	17.6226	0	12.2374	0	6.81656	7.33765	3.88749	0	5.99243	3.66036	17.5296	20.1358	0	3.60123	3.56935	19.0129	11.8347	21.2268	0	17.4758	14.6517	6.12559	32.7863
L5Scaff_Prokka_949	RUG10673_prot_398	WP_051688907.1 type IV pili twitching motility protein PilT [Butyrivibrio sp. AE2032]	ded:DHBDCA_p2034 pilT; Twitching motility protein PilT	UniRef100_UPI00068D3EDD type IV pilus twitching motility protein PilT n=1 Tax=Butyrivibrio sp. AE2032 TaxID=1458463 RepID=UPI00068D3EDD	21.5431	22.0283	6.90084	2.44748	0	0	0	1.94374	11.0901	5.99243	5.49054	4.3824	2.87654	3.28524	28.8098	1.78468	1.72844	2.36694	3.85941	45.7287	2.18447	9.76777	0	0
L7_plass_115634	RUG13196_prot_1914	Not found	Not found	UniRef100_A4VC44 Uncharacterized protein n=2 Tax=Bacteroides TaxID=816 RepID=A4VC44_BACUN	0	8.81131	0	9.78993	0	4.54437	14.6753	0	11.0901	7.9899	3.66036	13.1472	17.2592	13.1409	7.20246	5.35403	17.2844	7.10081	3.85941	0	4.36895	9.76777	12.2512	6.55727
L7_plass_130811	RUG11373_prot_648	WP_018357945.1 succinyl-CoA--3-ketoacid-CoA transferase [Porphyromonas levii]	osp:Odosp_3178 3-oxoacid CoA-transferase, B subunit	UniRef100_A0A132HDS4 Acetate CoA-transferase beta subunit n=1 Tax=bacterium F083 TaxID=1768114 RepID=A0A132HDS4_9BACT	0	13.217	0	48.9497	0	22.7219	29.3506	0	2.77252	23.9697	3.66036	39.4416	40.2715	6.57047	7.20246	8.92338	12.0991	9.46775	11.5782	0	8.7379	36.6291	10.2093	13.1145
L7_plass_118664	RUG14786_prot_2439	WP_079593867.1 oligopeptide transporter, OPT family [Bacteroidales bacterium WCE2004]	bacc:BRDCF_p431 Putative oligopeptide transporter	UniRef100_A0A132H2K2 Peptide transporter n=1 Tax=bacterium P201 TaxID=1768112 RepID=A0A132H2K2_9BACT	0	4.40566	0	4.89497	5.01536	4.54437	18.3441	3.88749	11.0901	21.9722	0	6.5736	8.62962	0	3.60123	1.78468	12.0991	4.73387	5.78911	0	10.9224	31.7453	18.3768	16.3932
L2_plass_132746	RUG10408_prot_332	WP_079585368.1 glycine C-acetyltransferase [Bacteroidales bacterium WCE2008]	ppn:Palpr_0301 2-amino-3-ketobutyrate coenzyme A ligase	UniRef100_A0A132HTH8 2-amino-3-ketobutyrate coenzyme A ligase n=1 Tax=bacterium F083 TaxID=1768114 RepID=A0A132HTH8_9BACT	0	8.81131	0	29.3698	0	9.08874	11.0065	5.83123	19.4076	7.9899	1.83018	19.7208	14.3827	0	3.60123	1.78468	17.2844	4.73387	15.4376	0	24.0292	17.0936	26.5442	22.9504
L5_plass_79021	RUG12537_prot_76	Not found	aap:NT05HA_0444 cell wall-associated hydrolase	UniRef100_M7YUG8 Uncharacterized protein n=1 Tax=Methylobacterium mesophilicum SR1.6/6 TaxID=908290 RepID=M7YUG8_9RHIZ	34.4689	110.141	41.405	4.89497	5.01536	0	22.0129	7.77498	44.3603	5.99243	53.0753	8.7648	0	32.8524	64.8221	1.78468	0	0	1.9297	86.8845	0	26.8614	6.12559	13.1145
L11_plass_17477	RUG10021_prot_2049	WP_005844895.1 MULTISPECIES: 30S ribosomal protein S13 [Bacteroides]	osp:Odosp_2310 30S ribosomal protein S13	UniRef100_A0A132H3R3 30S ribosomal protein S13 n=1 Tax=bacterium P201 TaxID=1768112 RepID=A0A132H3R3_9BACT	4.30862	0	0	29.3698	5.01536	13.6331	18.3441	1.94374	0	33.9571	0	10.956	40.2715	19.7114	18.0061	5.35403	8.64222	21.3024	9.64852	0	32.7671	58.6066	14.293	32.7863
H8_plass_155835	RUG14374_prot_505	Not found	pdi:BDI_3952 conserved hypothetical protein	UniRef100_A0A1X7DDR0 Uncharacterized protein n=1 Tax=Rhizobium oryzae TaxID=464029 RepID=A0A1X7DDR0_9RHIZ	25.8517	44.0566	16.1019	2.44748	0	0	3.66882	5.83123	5.54504	7.9899	21.9622	2.1912	2.87654	3.28524	68.4233	1.78468	0	7.10081	0	16.7672	4.36895	9.76777	0	9.8359
L1_plass_107287	RUG10107_prot_2572	WP_091841558.1 GGGtGRT protein [Prevotella sp. ne3005]	pru:PRU_0687 conserved hypothetical protein	UniRef100_A0A1H8CDA7 GGGtGRT protein n=1 Tax=Prevotella sp. ne3005 TaxID=1761887 RepID=A0A1H8CDA7_9BACT	0	4.40566	0	2.44748	0	4.54437	14.6753	5.83123	5.54504	7.9899	0	6.5736	5.75308	6.57047	10.8037	19.6314	8.64222	9.46775	3.85941	0	4.36895	7.32583	6.12559	3.27863
L7_plass_10493	RUG10617_prot_1183	WP_048698472.1 indolepyruvate ferredoxin oxidoreductase [Bacteroides thetaiotaomicron]	ial:IALB_2768 iorA; Indolepyruvate ferredoxin oxidoreductase subunit alpha	UniRef100_A0A132H147 Indolepyruvate oxidoreductase subunit IorA n=1 Tax=bacterium P201 TaxID=1768112 RepID=A0A132H147_9BACT	0	8.81131	0	9.78993	2.50768	13.6331	44.0259	0	11.0901	17.9773	1.83018	15.3384	17.2592	9.85571	0	3.56935	6.91378	7.10081	13.5079	0	8.7379	26.8614	28.5861	13.1145
H6_plass_28166	RUG14932_prot_2065	Not found	poy:PAM_250 conserved hypothetical protein	UniRef100_A0A174MIR8 Uncharacterized protein n=1 Tax=Bacteroides xylanisolvens TaxID=371601 RepID=A0A174MIR8_9BACE	30.1603	39.6509	27.6033	0	0	2.27219	0	3.88749	36.0427	1.99748	7.32072	2.1912	11.5062	6.57047	18.0061	0	3.45689	0	1.9297	54.8745	4.36895	29.3033	8.16745	6.55727
L7_plass_29345	RUG10763_prot_1877	WP_092027573.1 signal recognition particle protein [Porphyromonadaceae bacterium NLAE-zl-C104]	psac:PSM36_1022 ffh; Signal recognition particle protein	UniRef100_A0A132H4A2 Signal recognition particle protein n=1 Tax=bacterium P201 TaxID=1768112 RepID=A0A132H4A2_9BACT	4.30862	17.6226	0	39.1597	7.52304	11.3609	22.0129	1.94374	0	49.9369	0	10.956	20.1358	0	3.60123	8.92338	12.0991	9.46775	13.5079	0	10.9224	31.7453	12.2512	22.9504
L6_plass_19742	RUG14613_prot_1102	WP_025514941.1 methylcrotonoyl-CoA carboxylase [Bordetella trematum]	nso:NIASO_10090 acetyl-CoA carboxylase subunit beta	UniRef100_A0A132H0R0 Methylcrotonoyl-CoA carboxylase n=1 Tax=bacterium P201 TaxID=1768112 RepID=A0A132H0R0_9BACT	25.8517	17.6226	0	31.8173	0	18.1775	14.6753	0	0	25.9672	3.66036	43.824	25.8889	29.5671	7.20246	5.35403	29.3836	28.4032	23.1565	0	32.7671	24.4194	40.8372	6.55727
H9_plass_191819	RUG12526_prot_1139	WP_091957693.1 transketolase [Prevotella sp. tc2-28]	pru:PRU_0393 putative transketolase	UniRef100_I6XP12 Transketolase n=1 Tax=uncultured bacterium r_02 TaxID=1132277 RepID=I6XP12_9BACT	4.30862	0	0	9.78993	0	2.27219	33.0194	3.88749	11.0901	17.9773	0	35.0592	8.62962	16.4262	10.8037	42.8322	46.668	23.6694	44.3832	0	6.55342	12.2097	30.6279	3.27863
L1_plass_114874	RUG10461_prot_1715	WP_091841738.1 glutamate synthase (NADPH), homotetrameric [Prevotella sp. ne3005]	pru:PRU_0699 gltA_1; glutamate synthase (NADPH), homotetrameric	UniRef100_A0A1H8CKQ1 Glutamate synthase (NADPH/NADH) small chain n=1 Tax=Prevotella sp. ne3005 TaxID=1761887 RepID=A0A1H8CKQ1_9BACT	0	13.217	0	7.34245	0	15.9053	33.0194	3.88749	0	21.9722	3.66036	15.3384	5.75308	19.7114	18.0061	41.0475	12.0991	16.5686	11.5782	0	21.8447	9.76777	24.5023	9.8359
H9_plass_187402	RUG12048_prot_1180	WP_005852958.1 histidine ammonia-lyase [Bacteroides vulgatus]	afd:Alfi_3021 histidine ammonia-lyase	UniRef100_A0A132H2C8 Histidine ammonia-lyase n=1 Tax=bacterium P201 TaxID=1768112 RepID=A0A132H2C8_9BACT	8.61724	22.0283	0	19.5799	0	15.9053	18.3441	3.88749	5.54504	11.9849	0	13.1472	11.5062	0	10.8037	1.78468	15.556	11.8347	11.5782	0	10.9224	39.0711	20.4186	22.9504
H7_plass_109838	RUG10032_prot_1654	WP_079583594.1 succinate dehydrogenase/fumarate reductase iron-sulfur subunit [Bacteroidales bacterium WCE2008]	bacc:BRDCF_p10 sdhB; Succinate dehydrogenase iron-sulfur subunit	UniRef100_A0A1Q6FXA9 Succinate dehydrogenase n=1 Tax=Bacteroides sp. CAG:1060_57_27 TaxID=1896975 RepID=A0A1Q6FXA9_9BACE	0	8.81131	0	29.3698	2.50768	6.81656	29.3506	5.83123	5.54504	31.9596	3.66036	10.956	0	0	10.8037	23.2008	1.72844	14.2016	21.2268	0	4.36895	12.2097	6.12559	6.55727
H3Scaff_Prokka_2492	RUG10128_prot_737	WP_026327193.1 molecular chaperone DnaK [Proteiniphilum acetatigenes]	dori:FH5T_03450 molecular chaperone DnaK	UniRef100_A0A132GWI7 Chaperone protein DnaK n=1 Tax=bacterium P201 TaxID=1768112 RepID=A0A132GWI7_9BACT	0	8.81131	0	4.89497	5.01536	11.3609	3.66882	1.94374	0	5.99243	0	19.7208	25.8889	6.57047	3.60123	3.56935	8.64222	7.10081	19.297	0	8.7379	9.76777	18.3768	19.6718
H1_plass_70643	RUG10439_prot_2868	WP_018357944.1 hypothetical protein [Porphyromonas levii]	bacc:BRDCF_p1067 L-beta-lysine 5,6-aminomutase beta subunit	UniRef100_A0A132HG01 Cobalamin B12-binding domain-containing protein n=1 Tax=bacterium F083 TaxID=1768114 RepID=A0A132HG01_9BACT	0	0	0	39.1597	5.01536	18.1775	40.357	7.77498	5.54504	19.9748	0	24.1032	43.1481	9.85571	21.6074	1.78468	20.7413	21.3024	15.4376	0	26.2137	46.3969	44.921	19.6718
H1_plass_34582	RUG10458_prot_2043	WP_004297416.1 MULTISPECIES: 2-oxoglutarate oxidoreductase [Bacteroides]	pary:A4V02_02510 2-oxoglutarate oxidoreductase	UniRef100_A0A132H3Q7 2-oxoglutarate ferredoxin oxidoreductase subunit beta n=1 Tax=bacterium P201 TaxID=1768112 RepID=A0A132H3Q7_9BACT	0	35.2452	0	12.2374	5.01536	11.3609	33.0194	0	2.77252	17.9773	0	43.824	37.395	13.1409	10.8037	1.78468	6.91378	9.46775	19.297	0	8.7379	17.0936	24.5023	6.55727
L2_plass_199365	RUG12537_prot_76	Not found	aap:NT05HA_0444 cell wall-associated hydrolase	UniRef100_M7YUG8 Uncharacterized protein n=1 Tax=Methylobacterium mesophilicum SR1.6/6 TaxID=908290 RepID=M7YUG8_9RHIZ	4.30862	0	0	14.6849	7.52304	6.81656	33.0194	1.94374	0	7.9899	0	13.1472	17.2592	3.28524	3.60123	17.8468	13.8276	11.8347	19.297	0	4.36895	19.5355	20.4186	6.55727
H9_plass_110002	RUG13515_prot_1834	WP_018358855.1 1-pyrroline-5-carboxylate dehydrogenase [Porphyromonas levii]	pdi:BDI_2252 delta-1-pyrroline-5-carboxylate dehydrogenase	UniRef100_A0A132H540 1-pyrroline-5-carboxylate dehydrogenase n=1 Tax=bacterium P201 TaxID=1768112 RepID=A0A132H540_9BACT	0	8.81131	0	7.34245	5.01536	13.6331	7.33765	0	0	5.99243	3.66036	21.912	2.87654	9.85571	7.20246	10.7081	13.8276	7.10081	7.71882	0	8.7379	2.44194	6.12559	3.27863
H3_plass_6858	RUG11296_prot_2459	WP_031532532.1 MULTISPECIES: glycine--tRNA ligase [Bacteroides]	bacc:BRDCF_p2299 glyQS; Glycyl-tRNA synthetase	UniRef100_A0A132H0E8 Glycine--tRNA ligase n=1 Tax=bacterium P201 TaxID=1768112 RepID=A0A132H0E8_9BACT	0	13.217	0	7.34245	5.01536	24.994	11.0065	3.88749	0	17.9773	3.66036	46.0152	31.6419	0	3.60123	7.1387	22.4698	16.5686	15.4376	0	10.9224	21.9775	16.3349	22.9504
L7_plass_146565	RUG13196_prot_725	WP_031534431.1 MULTISPECIES: DUF58 domain-containing protein [Bacillus]	dori:FH5T_04830 hypothetical protein	UniRef100_A0A132HRF2 Uncharacterized protein n=1 Tax=bacterium F083 TaxID=1768114 RepID=A0A132HRF2_9BACT	0	26.4339	0	22.0273	0	4.54437	7.33765	0	5.54504	35.9546	3.66036	6.5736	31.6419	9.85571	18.0061	14.2774	17.2844	7.10081	15.4376	0	13.1068	34.1872	30.6279	32.7863
L4_plass_132574	RUG12545_prot_147	WP_028897772.1 urocanate hydratase [Prevotella sp. HUN102]	osp:Odosp_0398 urocanate hydratase	UniRef100_A0A132H1K8 Urocanate hydratase n=1 Tax=bacterium P201 TaxID=1768112 RepID=A0A132H1K8_9BACT	0	4.40566	0	17.1324	0	9.08874	18.3441	1.94374	5.54504	15.9798	0	30.6768	20.1358	22.9967	7.20246	3.56935	8.64222	4.73387	25.0862	0	8.7379	21.9775	20.4186	13.1145
L1_plass_140166	RUG11903_prot_2819	WP_036612535.1 nitroreductase [Oribacterium sp. P6A1]	fpr:FP2_19170 Nitroreductase	UniRef100_A0A132H696 Nitroreductase n=1 Tax=bacterium F083 TaxID=1768114 RepID=A0A132H696_9BACT	4.30862	0	0	7.34245	5.01536	18.1775	18.3441	0	8.31755	13.9823	0	4.3824	2.87654	6.57047	10.8037	21.4161	22.4698	18.9355	19.297	0	8.7379	2.44194	8.16745	29.5077
H9_plass_94171	RUG14369_prot_873	WP_074559629.1 DNA gyrase subunit A [Bacteroides ovatus]	sbx:CA265_09445 DNA gyrase subunit A	UniRef100_A0A132HQ40 DNA gyrase subunit A n=1 Tax=bacterium F083 TaxID=1768114 RepID=A0A132HQ40_9BACT	4.30862	13.217	0	7.34245	7.52304	6.81656	7.33765	0	8.31755	3.99495	3.66036	26.2944	0	0	3.60123	3.56935	3.45689	2.36694	1.9297	0	6.55342	12.2097	2.04186	9.8359
H9_plass_11725	RUG13842_prot_1578	Not found	ccel:CCDG5_0096 hypothetical protein	UniRef100_K0WTB3 Uncharacterized protein n=2 Tax=Barnesiella intestinihominis YIT 11860 TaxID=742726 RepID=K0WTB3_9BACT	0	17.6226	0	14.6849	5.01536	4.54437	18.3441	1.94374	2.77252	7.9899	0	21.912	28.7654	6.57047	0	5.35403	8.64222	11.8347	5.78911	0	6.55342	9.76777	20.4186	3.27863
L4_plass_93677	RUG10967_prot_1682	WP_028911546.1 electron transfer flavoprotein subunit alpha/FixB family protein [Prevotella sp. MA2016]	pru:PRU_2036 etfA; electron transfer flavoprotein, alpha subunit	UniRef100_A0A132H1R4 Electron transfer flavoprotein alpha subunit n=1 Tax=bacterium P201 TaxID=1768112 RepID=A0A132H1R4_9BACT	0	4.40566	0	22.0273	2.50768	18.1775	11.0065	1.94374	8.31755	7.9899	0	26.2944	11.5062	6.57047	0	8.92338	3.45689	7.10081	15.4376	0	10.9224	21.9775	8.16745	6.55727
H1_plass_116550	RUG10439_prot_137	WP_005840435.1 MULTISPECIES: uracil-DNA glycosylase [Bacteroides]	fla:SY85_00205 uracil-DNA glycosylase	UniRef100_A0A132H2H8 Uracil-DNA glycosylase n=1 Tax=bacterium P201 TaxID=1768112 RepID=A0A132H2H8_9BACT	4.30862	4.40566	0	9.78993	0	4.54437	7.33765	1.94374	2.77252	7.9899	0	15.3384	5.75308	3.28524	0	5.35403	6.91378	4.73387	7.71882	0	2.18447	4.88389	12.2512	9.8359
H1_plass_151686	RUG12066_prot_77	WP_019541397.1 4Fe-4S dicluster domain-containing protein [Proteiniphilum acetatigenes]	psac:PSM36_3020 hndD; [FeFe] hydrogenase	UniRef100_A0A132I061 NADH-quinone oxidoreductase subunit G n=1 Tax=bacterium F083 TaxID=1768114 RepID=A0A132I061_9BACT	0	0	0	22.0273	0	6.81656	11.0065	3.88749	2.77252	27.9647	3.66036	37.2504	25.8889	3.28524	3.60123	7.1387	10.3707	4.73387	19.297	0	13.1068	9.76777	16.3349	6.55727
H5_plass_28519	RUG10369_prot_3046	WP_013063973.1 MULTISPECIES: 30S ribosomal protein S12 [Prevotella]	pru:PRU_2133 rpsL; ribosomal protein S12	UniRef100_D5EUW6 30S ribosomal protein S12 n=8 Tax=Prevotella TaxID=838 RepID=D5EUW6_PRER2	8.61724	4.40566	0	7.34245	2.50768	9.08874	3.66882	5.83123	0	13.9823	0	4.3824	2.87654	0	3.60123	8.92338	10.3707	4.73387	11.5782	0	2.18447	17.0936	8.16745	16.3932
L10_plass_119880	RUG10342_prot_2291	WP_091816950.1 MULTISPECIES: acyl-CoA dehydrogenase [Prevotella]	pru:PRU_2034 acyl-CoA dehydrogenase	UniRef100_A0A132H3N2 Acyl-CoA dehydrogenase n=1 Tax=bacterium P201 TaxID=1768112 RepID=A0A132H3N2_9BACT	0	0	0	17.1324	5.01536	11.3609	25.6818	1.94374	13.8626	13.9823	0	10.956	31.6419	9.85571	3.60123	7.1387	12.0991	11.8347	19.297	0	4.36895	2.44194	14.293	16.3932
H9_plass_66247	RUG14460_prot_2243	WP_005840690.1 MULTISPECIES: phosphate acetyltransferase [Bacteroides]	tfo:BFO_1346 pta; phosphate acetyltransferase	UniRef100_A0A132GZW3 Phosphate acetyltransferase n=1 Tax=bacterium P201 TaxID=1768112 RepID=A0A132GZW3_9BACT	8.61724	17.6226	0	2.44748	0	6.81656	14.6753	3.88749	2.77252	1.99748	0	10.956	0	19.7114	3.60123	3.56935	6.91378	7.10081	1.9297	0	10.9224	12.2097	16.3349	13.1145
L3_plass_80424	RUG13766_prot_2077	WP_079584794.1 alpha-glucosidase [Bacteroidales bacterium WCE2008]	tfo:BFO_2272 hypothetical protein	UniRef100_A0A132HPT8 Glycoside hydrolase 97 n=1 Tax=bacterium F083 TaxID=1768114 RepID=A0A132HPT8_9BACT	8.61724	8.81131	0	2.44748	0	6.81656	7.33765	0	0	19.9748	7.32072	13.1472	14.3827	6.57047	10.8037	3.56935	12.0991	21.3024	7.71882	0	4.36895	12.2097	6.12559	13.1145
L2_plass_50897	RUG10383_prot_769	WP_036911888.1 MULTISPECIES: GGGtGRT protein [Prevotella]	pru:PRU_0687 conserved hypothetical protein	UniRef100_A0A1H5X5K2 GGGtGRT protein n=2 Tax=Prevotella TaxID=838 RepID=A0A1H5X5K2_PRERU	4.30862	0	0	12.2374	2.50768	4.54437	3.66882	1.94374	2.77252	5.99243	0	2.1912	0	3.28524	14.4049	17.8468	10.3707	4.73387	5.78911	0	2.18447	9.76777	6.12559	6.55727
L8_plass_102284	RUG12066_prot_938	WP_005840213.1 MULTISPECIES: DNA helicase RecQ [Bacteroides]	osp:Odosp_1675 ATP-dependent DNA helicase RecQ	UniRef100_A0A132GZ65 ATP-dependent DNA helicase RecQ n=1 Tax=bacterium P201 TaxID=1768112 RepID=A0A132GZ65_9BACT	0	4.40566	0	19.5799	0	18.1775	7.33765	5.83123	5.54504	13.9823	0	17.5296	48.9012	9.85571	14.4049	3.56935	8.64222	18.9355	17.3673	0	10.9224	17.0936	59.214	16.3932
H4_plass_49220	RUG12856_prot_1370	WP_028233978.1 dihydrolipoyl dehydrogenase [Pseudochrobactrum sp. AO18b]	dori:FH5T_12570 dihydrolipoamide dehydrogenase	UniRef100_A0A132H404 Dihydrolipoyl dehydrogenase n=1 Tax=bacterium P201 TaxID=1768112 RepID=A0A132H404_9BACT	0	13.217	0	7.34245	0	2.27219	25.6818	1.94374	5.54504	3.99495	0	10.956	23.0123	9.85571	10.8037	5.35403	10.3707	4.73387	5.78911	0	6.55342	7.32583	12.2512	6.55727
L4_plass_123223	RUG10018_prot_1451	WP_028903592.1 SPFH/Band 7/PHB domain protein [Prevotella sp. P6B4]	pru:PRU_1225 SPFH/Band 7 domain protein	UniRef100_UPI00048F8CFD SPFH/Band 7/PHB domain protein n=1 Tax=Prevotella sp. P6B4 TaxID=1410614 RepID=UPI00048F8CFD	0	0	0	2.44748	2.50768	6.81656	7.33765	3.88749	5.54504	11.9849	0	17.5296	8.62962	13.1409	10.8037	7.1387	6.91378	11.8347	23.1565	0	13.1068	17.0936	4.08372	16.3932
H1_plass_121974	WP_091961460.1	Not found	Not found	Not found	4.30862	0	0	22.0273	0	2.27219	0	3.88749	13.8626	9.98738	7.32072	6.5736	11.5062	6.57047	3.60123	12.4927	8.64222	18.9355	17.3673	0	6.55342	7.32583	4.08372	9.8359
L6_plass_120630	RUG13113_prot_851	WP_091816274.1 MULTISPECIES: TrpB-like pyridoxal phosphate-dependent enzyme [Prevotella]	pru:PRU_1351 pyridoxal-phosphate dependent TrpB-like protein	UniRef100_A0A1G7V8L3 Tryptophan synthase beta chain n=2 Tax=Prevotella TaxID=838 RepID=A0A1G7V8L3_9BACT	0	0	0	9.78993	2.50768	2.27219	7.33765	11.6625	5.54504	15.9798	0	2.1912	2.87654	16.4262	18.0061	8.92338	10.3707	28.4032	11.5782	0	15.2913	9.76777	8.16745	6.55727
L5_plass_311456	RUG10721_prot_1164	Not found	abao:BEQ56_00720 terminase	UniRef100_A0A255T5L2 Uncharacterized protein n=1 Tax=Prevotella sp. P3-122 TaxID=2024223 RepID=A0A255T5L2_9BACT	30.1603	4.40566	34.5042	2.44748	10.0307	0	7.33765	44.7061	0	0	20.132	2.1912	0	6.57047	7.20246	5.35403	6.91378	4.73387	1.9297	25.9129	0	4.88389	8.16745	6.55727
H1_plass_115808	RUG11407_prot_1654	WP_079594229.1 DNA-directed RNA polymerase subunit beta [Bacteroidales bacterium WCE2004]	bacc:BRDCF_p1542 rpoB; DNA-directed RNA polymerase subunit beta	UniRef100_A0A1T5KGR8 DNA-directed RNA polymerase subunit beta n=1 Tax=Bacteroidales bacterium WCE2004 TaxID=1945890 RepID=A0A1T5KGR8_9BACT	0	13.217	0	14.6849	0	2.27219	3.66882	1.94374	2.77252	3.99495	1.83018	8.7648	0	9.85571	10.8037	7.1387	3.45689	2.36694	13.5079	0	6.55342	2.44194	2.04186	22.9504
H3_plass_73795	RUG10471_prot_619	WP_008761416.1 MULTISPECIES: aspartate carbamoyltransferase [Bacteroides]	blq:L21SP5_03001 pyrB; Aspartate carbamoyltransferase	UniRef100_A0A132H4X0 Aspartate carbamoyltransferase n=1 Tax=bacterium P201 TaxID=1768112 RepID=A0A132H4X0_9BACT	0	8.81131	0	29.3698	0	27.2662	25.6818	3.88749	5.54504	5.99243	3.66036	10.956	0	13.1409	3.60123	3.56935	22.4698	4.73387	3.85941	0	15.2913	14.6517	22.4605	3.27863
L7_plass_78027	RUG10617_prot_1852	WP_092031560.1 DNA-directed RNA polymerase subunit beta' [Porphyromonadaceae bacterium KHP3R9]	oho:Oweho_1469 DNA-directed RNA polymerase, beta' subunit, predominant form	UniRef100_A0A132H3T5 DNA-directed RNA polymerase subunit beta' n=1 Tax=bacterium P201 TaxID=1768112 RepID=A0A132H3T5_9BACT	17.2345	4.40566	0	22.0273	5.01536	13.6331	14.6753	0	5.54504	23.9697	0	30.6768	25.8889	16.4262	0	10.7081	15.556	11.8347	3.85941	0	19.6603	24.4194	26.5442	3.27863
H9_plass_52284	RUG11307_prot_2537	WP_091906803.1 MULTISPECIES: YgiQ family radical SAM protein [unclassified Porphyromonadaceae]	rsi:Runsl_1283 Radical SAM domain protein	UniRef100_A0A132H1H8 UPF0313 protein AUK64_683 n=1 Tax=bacterium P201 TaxID=1768112 RepID=A0A132H1H8_9BACT	4.30862	13.217	0	4.89497	5.01536	4.54437	0	0	5.54504	5.99243	3.66036	19.7208	5.75308	6.57047	3.60123	0	10.3707	2.36694	1.9297	3.04858	0	26.8614	8.16745	9.8359
H10_plass_63103	RUG10862_prot_1480	WP_034447501.1 phosphoribosylamine--glycine ligase [Butyrivibrio sp. AE2032]	ibu:IB211_02122 Phosphoribosylamine--glycine ligase	UniRef100_UPI0005595874 phosphoribosylamine--glycine ligase n=1 Tax=Butyrivibrio sp. AE2032 TaxID=1458463 RepID=UPI0005595874	17.2345	17.6226	2.30028	7.34245	12.5384	2.27219	3.66882	7.77498	16.6351	3.99495	0	2.1912	5.75308	0	7.20246	3.56935	6.91378	2.36694	0	1.52429	4.36895	0	6.12559	0
L1_plass_26767	RUG13095_prot_1525	WP_073210236.1 pyruvate:ferredoxin (flavodoxin) oxidoreductase [Prevotella ruminicola]	pru:PRU_1235 nifJ; pyruvate:ferredoxin (flavodoxin) oxidoreductase	UniRef100_A0A1M6XEW9 Pyruvate-flavodoxin oxidoreductase n=1 Tax=Prevotella ruminicola TaxID=839 RepID=A0A1M6XEW9_PRERU	4.30862	13.217	0	9.78993	7.52304	4.54437	14.6753	21.3812	5.54504	7.9899	3.66036	6.5736	0	0	3.60123	35.6935	6.91378	21.3024	11.5782	0	4.36895	17.0936	24.5023	0
L6_plass_175140	RUG14460_prot_1874	WP_048120965.1 MULTISPECIES: deoxyhypusine synthase [Methanosarcina]	bacc:BRDCF_p1197 Deoxyhypusine synthase-like protein	UniRef100_A0A132GYR4 Deoxyhypusine synthase-like protein n=1 Tax=bacterium P201 TaxID=1768112 RepID=A0A132GYR4_9BACT	4.30862	8.81131	0	17.1324	0	9.08874	18.3441	0	11.0901	11.9849	1.83018	10.956	20.1358	9.85571	14.4049	0	10.3707	9.46775	11.5782	0	30.5826	24.4194	26.5442	3.27863
L5_plass_16933	RUG10863_prot_112	WP_028507046.1 acyl-CoA synthetase [Ruminococcaceae bacterium AB4001]	ruk:A4V00_09210 acyl-CoA synthetase	UniRef100_UPI00048AEBB5 cupin domain-containing protein n=1 Tax=Ruminococcaceae bacterium AB4001 TaxID=1410638 RepID=UPI00048AEBB5	38.7776	17.6226	25.3031	2.44748	5.01536	9.08874	25.6818	0	22.1801	7.9899	18.3018	4.3824	0	26.2819	18.0061	5.35403	1.72844	0	0	89.9331	6.55342	26.8614	8.16745	0
L8_plass_172843	RUG12989_prot_1440	WP_091841324.1 methionine--tRNA ligase [Prevotella sp. ne3005]	pru:PRU_2535 metG; methionine--tRNA ligase	UniRef100_A0A1H8BY68 Methionine--tRNA ligase n=2 Tax=Prevotella sp. ne3005 TaxID=1761887 RepID=A0A1H8BY68_9BACT	17.2345	0	0	34.2648	2.50768	13.6331	7.33765	1.94374	0	9.98738	1.83018	10.956	5.75308	0	7.20246	39.2629	8.64222	33.1371	42.4535	0	15.2913	26.8614	24.5023	9.8359
H7_plass_26898	RUG10677_prot_1498	WP_091907635.1 MULTISPECIES: 4Fe-4S dicluster domain-containing protein [unclassified Porphyromonadaceae]	mbas:ALGA_2627 NADH dehydrogenase	UniRef100_A0A132HV05 NADH dehydrogenase (Fragment) n=1 Tax=bacterium F083 TaxID=1768114 RepID=A0A132HV05_9BACT	0	4.40566	0	17.1324	0	4.54437	7.33765	1.94374	2.77252	7.9899	0	15.3384	2.87654	3.28524	3.60123	1.78468	8.64222	7.10081	13.5079	0	13.1068	2.44194	16.3349	13.1145
L8_plass_4373	RUG13988_prot_1645	WP_021852076.1 MULTISPECIES: DUF2795 domain-containing protein [Prevotella]	pru:PRU_2189 conserved hypothetical protein	UniRef100_A0A255TAB1 Uncharacterized protein n=1 Tax=Prevotella sp. P3-122 TaxID=2024223 RepID=A0A255TAB1_9BACT	0	4.40566	0	12.2374	0	2.27219	3.66882	11.6625	22.1801	17.9773	0	8.7648	11.5062	6.57047	7.20246	19.6314	10.3707	14.2016	15.4376	0	15.2913	7.32583	16.3349	9.8359
L2_plass_96340	RUG11691_prot_1979	Not found	Not found	Not found	0	17.6226	0	17.1324	5.01536	2.27219	18.3441	1.94374	5.54504	5.99243	0	13.1472	8.62962	6.57047	0	1.78468	13.8276	9.46775	15.4376	0	8.7379	7.32583	20.4186	3.27863
L2_plass_205803	RUG14699_prot_726	WP_005848791.1 MULTISPECIES: phosphoglycerate kinase [Bacteroides]	bvs:BARVI_01915 phosphoglycerate kinase	UniRef100_UPI000DC33507 phosphoglycerate kinase n=1 Tax=Alloprevotella sp. E39 TaxID=2133944 RepID=UPI000DC33507	4.30862	8.81131	0	17.1324	2.50768	15.9053	7.33765	0	0	1.99748	1.83018	10.956	14.3827	0	18.0061	3.56935	19.0129	11.8347	9.64852	0	8.7379	24.4194	4.08372	13.1145
L9_plass_30115	RUG10292_prot_2368	WP_091843448.1 acetate kinase [Prevotella sp. ne3005]	pru:PRU_2259 ackA; acetate kinase	UniRef100_A0A1H8F5E8 Acetate kinase n=1 Tax=Prevotella sp. ne3005 TaxID=1761887 RepID=A0A1H8F5E8_9BACT	8.61724	0	0	17.1324	0	9.08874	7.33765	3.88749	2.77252	15.9798	0	24.1032	5.75308	3.28524	7.20246	5.35403	6.91378	7.10081	21.2268	0	8.7379	12.2097	12.2512	19.6718
H11_plass_78954	RUG10346_prot_2857	WP_091842418.1 6,7-dimethyl-8-ribityllumazine synthase [Prevotella sp. ne3005]	pru:PRU_0203 ribH; 6,7-dimethyl-8-ribityllumazine synthase	UniRef100_A0A1H8DMJ7 6,7-dimethyl-8-ribityllumazine synthase n=1 Tax=Prevotella sp. ne3005 TaxID=1761887 RepID=A0A1H8DMJ7_9BACT	4.30862	17.6226	0	2.44748	5.01536	0	3.66882	5.83123	0	5.99243	3.66036	13.1472	20.1358	3.28524	0	17.8468	5.18533	2.36694	21.2268	0	6.55342	7.32583	2.04186	6.55727
L1_plass_116034	RUG11394_prot_2394	Not found	Not found	UniRef100_A0A174NV69 Uncharacterized protein n=1 Tax=Bacteroides vulgatus TaxID=821 RepID=A0A174NV69_BACVU	0	4.40566	0	2.44748	0	6.81656	33.0194	11.6625	0	21.9722	5.49054	10.956	2.87654	9.85571	10.8037	12.4927	6.91378	30.7702	13.5079	0	6.55342	4.88389	26.5442	6.55727
L5_plass_176504	RUG10175_prot_88	WP_027434857.1 pyruvate, phosphate dikinase [Lachnospiraceae bacterium AB2028]	rob:CK5_25200 pyruvate, phosphate dikinase	UniRef100_R6V5L4 Pyruvate, phosphate dikinase n=1 Tax=Clostridium sp. CAG:964 TaxID=1262848 RepID=R6V5L4_9CLOT	8.61724	22.0283	20.7025	2.44748	5.01536	0	0	1.94374	13.8626	1.99748	16.4716	4.3824	0	6.57047	0	3.56935	1.72844	2.36694	0	48.7773	8.7379	7.32583	4.08372	6.55727
L2_plass_176657	RUG10439_prot_321	WP_005845696.1 MULTISPECIES: methylmalonyl-CoA mutase [Bacteroides]	ppn:Palpr_1031 heterodimeric methylmalonyl-CoA mutase large subunit precursor	UniRef100_A0A132H214 Methylmalonyl-CoA mutase n=1 Tax=bacterium P201 TaxID=1768112 RepID=A0A132H214_9BACT	0	30.8396	0	7.34245	0	6.81656	22.0129	1.94374	0	13.9823	1.83018	39.4416	8.62962	9.85571	7.20246	1.78468	19.0129	18.9355	1.9297	0	4.36895	4.88389	14.293	22.9504
H9_plass_188221	RUG11373_prot_1002	WP_005845696.1 MULTISPECIES: methylmalonyl-CoA mutase [Bacteroides]	afd:Alfi_2389 methylmalonyl-CoA mutase	UniRef100_A0A132H214 Methylmalonyl-CoA mutase n=1 Tax=bacterium P201 TaxID=1768112 RepID=A0A132H214_9BACT	0	8.81131	0	9.78993	0	4.54437	7.33765	1.94374	5.54504	9.98738	0	26.2944	14.3827	3.28524	3.60123	1.78468	3.45689	2.36694	7.71882	0	6.55342	9.76777	8.16745	3.27863
L6_plass_163084	RUG10861_prot_2090	WP_079593495.1 V-type ATP synthase subunit B [Bacteroidales bacterium WCE2004]	bacc:BRDCF_p1215 V-type ATP synthase subunit B	UniRef100_A0A132GXG1 ATP synthase subunit B n=1 Tax=bacterium P201 TaxID=1768112 RepID=A0A132GXG1_9BACT	4.30862	4.40566	0	7.34245	7.52304	9.08874	18.3441	0	8.31755	3.99495	0	19.7208	28.7654	0	14.4049	3.56935	13.8276	16.5686	5.78911	0	28.3982	12.2097	30.6279	26.2291
H11_plass_12926	RUG10021_prot_2367	WP_008765197.1 MULTISPECIES: polyribonucleotide nucleotidyltransferase [Bacteroides]	pary:A4V02_13425 polyribonucleotide nucleotidyltransferase	UniRef100_A0A132GV40 Polyribonucleotide nucleotidyltransferase n=2 Tax=unclassified Bacteria (miscellaneous) TaxID=49928 RepID=A0A132GV40_9BACT	0	52.8679	0	12.2374	0	18.1775	7.33765	5.83123	8.31755	11.9849	10.9811	30.6768	28.7654	3.28524	10.8037	5.35403	12.0991	16.5686	5.78911	0	6.55342	12.2097	28.5861	0
H6_plass_80700	RUG12556_prot_1141	Not found	poy:PAM_250 conserved hypothetical protein	UniRef100_A0A0H5Q3I1 Uncharacterized protein n=1 Tax=uncultured prokaryote TaxID=198431 RepID=A0A0H5Q3I1_9ZZZZ	4.30862	17.6226	2.30028	2.44748	5.01536	0	3.66882	11.6625	8.31755	3.99495	25.6225	2.1912	2.87654	13.1409	39.6135	7.1387	0	0	0	19.8158	0	12.2097	2.04186	3.27863
L12_plass_97791	RUG11413_prot_985	Not found	rpm:RSPPHO_03258 Putative uncharacterized protein	UniRef100_A4EB58 Uncharacterized protein n=1 Tax=Collinsella aerofaciens ATCC 25986 TaxID=411903 RepID=A4EB58_9ACTN	8.61724	4.40566	0	17.1324	0	15.9053	11.0065	1.94374	2.77252	3.99495	3.66036	17.5296	25.8889	0	18.0061	0	1.72844	4.73387	3.85941	0	8.7379	4.88389	26.5442	3.27863
H9_plass_46467	RUG14699_prot_602	WP_035624787.1 phosphoenolpyruvate carboxykinase (ATP) [Lachnospiraceae bacterium C6A11]	fpr:FP2_13680 phosphoenolpyruvate carboxykinase (ATP)	UniRef100_A0A132HZC5 Phosphoenolpyruvate carboxykinase (ATP) n=1 Tax=bacterium F083 TaxID=1768114 RepID=A0A132HZC5_9BACT	0	4.40566	2.30028	7.34245	2.50768	2.27219	7.33765	1.94374	2.77252	7.9899	0	30.6768	28.7654	0	7.20246	0	29.3836	9.46775	5.78911	0	17.4758	4.88389	4.08372	19.6718
H1_plass_185945	RUG12537_prot_76	Not found	aap:NT05HA_0444 cell wall-associated hydrolase	UniRef100_M7YUG8 Uncharacterized protein n=1 Tax=Methylobacterium mesophilicum SR1.6/6 TaxID=908290 RepID=M7YUG8_9RHIZ	0	0	0	14.6849	2.50768	9.08874	25.6818	7.77498	8.31755	11.9849	3.66036	8.7648	11.5062	6.57047	14.4049	16.0621	8.64222	7.10081	3.85941	0	2.18447	17.0936	16.3349	0
L9_plass_85862	RUG10212_prot_596	WP_091961460.1 DNA-directed RNA polymerase subunit beta [Prevotella sp. tc2-28]	pru:PRU_2135 rpoB; DNA-directed RNA polymerase, beta subunit	UniRef100_UPI000B9699B2 DNA-directed RNA polymerase subunit beta n=1 Tax=Prevotella TaxID=838 RepID=UPI000B9699B2	4.30862	4.40566	0	9.78993	0	0	3.66882	7.77498	11.0901	13.9823	1.83018	2.1912	5.75308	0	3.60123	7.1387	8.64222	2.36694	7.71882	0	10.9224	7.32583	6.12559	19.6718
H11_plass_2578	RUG14855_prot_1209	WP_027110374.1 diphosphate--fructose-6-phosphate 1-phosphotransferase [Lachnospiraceae bacterium NC2008]	euc:EC1_05580 pyrophosphate-dependent phosphofructokinase	UniRef100_UPI00047FCFEA diphosphate--fructose-6-phosphate 1-phosphotransferase n=1 Tax=Lachnospiraceae bacterium NC2008 TaxID=1410627 RepID=UPI00047FCFEA	8.61724	48.4622	11.5014	0	2.50768	0	7.33765	1.94374	0	3.99495	7.32072	6.5736	2.87654	3.28524	18.0061	3.56935	3.45689	2.36694	3.85941	41.1558	4.36895	4.88389	0	0
H1_plass_70389	RUG10457_prot_2719	WP_091819253.1 MULTISPECIES: YjbQ family protein [Prevotella]	afd:Alfi_0591 secondary thiamine-phosphate synthase enzyme	UniRef100_A0A1G8C6R5 Secondary thiamine-phosphate synthase enzyme n=2 Tax=Prevotella TaxID=838 RepID=A0A1G8C6R5_9BACT	8.61724	0	0	9.78993	2.50768	4.54437	3.66882	0	0	5.99243	3.66036	2.1912	2.87654	6.57047	7.20246	14.2774	5.18533	16.5686	9.64852	0	4.36895	4.88389	6.12559	6.55727
L5_plass_254888	WP_034491807.1	Not found	Not found	Not found	21.5431	8.81131	29.9036	0	5.01536	0	7.33765	7.77498	5.54504	3.99495	3.66036	0	0	9.85571	18.0061	3.56935	1.72844	7.10081	1.9297	22.8644	4.36895	7.32583	0	26.2291
H4_plass_50725	RUG14918_prot_2028	Not found	rpm:RSPPHO_03243 Putative uncharacterized protein	UniRef100_E7ABD3 Uncharacterized protein n=1 Tax=Helicobacter felis (strain ATCC 49179 / NCTC 12436 / CS1) TaxID=936155 RepID=E7ABD3_HELFC	4.30862	4.40566	0	7.34245	15.0461	6.81656	22.0129	5.83123	8.31755	0	5.49054	13.1472	2.87654	0	25.2086	3.56935	1.72844	7.10081	0	0	6.55342	24.4194	8.16745	26.2291
H4_plass_34993	RUG12545_prot_1045	WP_019539000.1 chaperonin GroEL [Proteiniphilum acetatigenes]	bvs:BARVI_00765 groEL; molecular chaperone GroEL	UniRef100_A0A132GWK2 60 kDa chaperonin n=1 Tax=bacterium P201 TaxID=1768112 RepID=A0A132GWK2_9BACT	0	4.40566	0	14.6849	7.52304	15.9053	18.3441	3.88749	0	7.9899	1.83018	24.1032	31.6419	0	14.4049	3.56935	12.0991	9.46775	9.64852	0	24.0292	9.76777	6.12559	6.55727
H1_plass_165514	RUG11383_prot_782	WP_079594229.1 DNA-directed RNA polymerase subunit beta [Bacteroidales bacterium WCE2004]	bacc:BRDCF_p1542 rpoB; DNA-directed RNA polymerase subunit beta	UniRef100_R6X8A6 DNA-directed RNA polymerase subunit beta n=1 Tax=Alistipes sp. CAG:435 TaxID=1262695 RepID=R6X8A6_9BACT	0	26.4339	0	26.9223	0	6.81656	18.3441	3.88749	0	21.9722	1.83018	19.7208	2.87654	13.1409	7.20246	24.9855	6.91378	4.73387	17.3673	0	30.5826	4.88389	4.08372	6.55727
L3_plass_145569	RUG13196_prot_2097	WP_073115513.1 glyceraldehyde-3-phosphate dehydrogenase [Micrococcus luteus]	scn:Solca_1306 glyceraldehyde-3-phosphate dehydrogenase/erythrose-4-phosphate dehydrogenase	UniRef100_A0A132HN10 Glyceraldehyde-3-phosphate dehydrogenase n=2 Tax=unclassified Bacteria (miscellaneous) TaxID=49928 RepID=A0A132HN10_9BACT	4.30862	13.217	0	7.34245	0	9.08874	22.0129	3.88749	2.77252	9.98738	0	21.912	8.62962	13.1409	28.8098	1.78468	10.3707	14.2016	7.71882	0	0	12.2097	10.2093	6.55727
H1_plass_118666	RUG13310_prot_1228	WP_091907464.1 MULTISPECIES: thioredoxin-disulfide reductase [unclassified Porphyromonadaceae]	bacc:BRDCF_p1569 trxB; Thioredoxin reductase	UniRef100_A0A132GWL2 Thioredoxin reductase n=1 Tax=bacterium P201 TaxID=1768112 RepID=A0A132GWL2_9BACT	0	4.40566	0	22.0273	0	11.3609	14.6753	0	5.54504	13.9823	7.32072	17.5296	17.2592	19.7114	7.20246	8.92338	10.3707	14.2016	13.5079	0	13.1068	24.4194	22.4605	19.6718
L5_plass_203989	WP_084096522.1	Not found	Not found	Not found	0	17.6226	2.30028	0	5.01536	2.27219	7.33765	1.94374	5.54504	3.99495	7.32072	4.3824	2.87654	19.7114	21.6074	0	0	4.73387	1.9297	10.67	0	4.88389	2.04186	3.27863
L2_plass_227731	RUG11609_prot_854	WP_116592085.1 Glu-tRNA(Gln) amidotransferase GatDE subunit D [Methanobrevibacter thaueri]	blq:L21SP5_01864 ansA_2; L-asparaginase 1	UniRef100_A0A132H1Z4 Glutamyl-tRNA(Gln) amidotransferase subunit D n=1 Tax=bacterium P201 TaxID=1768112 RepID=A0A132H1Z4_9BACT	4.30862	0	0	4.89497	2.50768	11.3609	22.0129	0	8.31755	11.9849	0	10.956	17.2592	13.1409	10.8037	3.56935	12.0991	9.46775	9.64852	0	4.36895	4.88389	10.2093	6.55727
L1_plass_175583	RUG13884_prot_649	WP_054876777.1 elongation factor Tu [Oxobacter pfennigii]	mas:Mahau_2158 translation elongation factor 1A (EF-1A/EF-Tu)	UniRef100_W0FL29 Elongation factor Tu n=1 Tax=uncultured bacterium Contig1831 TaxID=1393521 RepID=W0FL29_9BACT	38.7776	17.6226	4.60056	0	2.50768	0	3.66882	11.6625	5.54504	0	36.6036	24.1032	5.75308	0	3.60123	5.35403	0	2.36694	1.9297	15.2429	6.55342	12.2097	6.12559	3.27863
L9_plass_95392	RUG14786_prot_867	WP_092121988.1 ornithine--oxo-acid transaminase [Porphyromonadaceae bacterium KH3CP3RA]	osp:Odosp_1414 ornithine aminotransferase	UniRef100_A0A132GU99 Ornithine--oxo-acid transaminase n=1 Tax=bacterium P201 TaxID=1768112 RepID=A0A132GU99_9BACT	0	26.4339	0	34.2648	15.0461	22.7219	18.3441	1.94374	0	35.9546	7.32072	32.868	54.6542	0	21.6074	8.92338	17.2844	42.6049	11.5782	0	43.6895	21.9775	40.8372	36.065
H9_plass_66170	RUG11974_prot_620	WP_092032434.1 leucine--tRNA ligase [Porphyromonadaceae bacterium KHP3R9]	osp:Odosp_2649 leucyl-tRNA synthetase	UniRef100_A0A2N3A866 Leucine--tRNA ligase n=1 Tax=Bacteroidetes bacterium HGW-Bacteroidetes-1 TaxID=2013677 RepID=A0A2N3A866_9BACT	8.61724	4.40566	0	7.34245	0	9.08874	11.0065	0	2.77252	1.99748	3.66036	21.912	5.75308	0	7.20246	7.1387	8.64222	2.36694	5.78911	0	10.9224	7.32583	2.04186	6.55727
L2_plass_110383	RUG10342_prot_2247	WP_098032448.1 transcription-repair coupling factor [Bacteroides sp. AR29]	asl:Aeqsu_1151 transcription-repair coupling factor Mfd	UniRef100_A0A132H401 Transcription-repair-coupling factor n=1 Tax=bacterium P201 TaxID=1768112 RepID=A0A132H401_9BACT	4.30862	13.217	0	4.89497	0	4.54437	3.66882	3.88749	2.77252	0	5.49054	10.956	8.62962	0	3.60123	7.1387	22.4698	4.73387	1.9297	0	6.55342	9.76777	18.3768	9.8359
L12Scaff_Prokka_96	RUG10034_prot_1847	WP_091206737.1 DUF4368 domain-containing protein [Oribacterium sp. WCC10]	pmic:NW74_05015 recombinase TnpX	UniRef100_A0A1I2RW09 Site-specific DNA recombinase n=1 Tax=Oribacterium sp. WCC10 TaxID=1855343 RepID=A0A1I2RW09_9FIRM	12.9259	17.6226	4.60056	2.44748	10.0307	0	18.3441	3.88749	8.31755	13.9823	0	0	8.62962	16.4262	21.6074	0	6.91378	4.73387	3.85941	10.67	13.1068	4.88389	0	9.8359
H8_plass_215295	RUG10951_prot_1948	WP_084095043.1 class I SAM-dependent methyltransferase [Clostridiales bacterium]	opr:Ocepr_0155 Methyltransferase type 11	UniRef100_A0A1W1ZLU2 Methyltransferase domain-containing protein n=1 Tax=Clostridiales bacterium TaxID=1898207 RepID=A0A1W1ZLU2_9FIRM	8.61724	17.6226	0	4.89497	2.50768	2.27219	11.0065	7.77498	5.54504	0	23.7924	4.3824	5.75308	13.1409	10.8037	3.56935	0	0	3.85941	6.09716	2.18447	12.2097	0	3.27863
L10_plass_17805	RUG10623_prot_1883	Not found	rpm:RSPPHO_03264 unnamed protein product	UniRef100_A0A132GPZ6 Uncharacterized protein n=2 Tax=bacterium P201 TaxID=1768112 RepID=A0A132GPZ6_9BACT	0	4.40566	0	12.2374	0	13.6331	3.66882	7.77498	13.8626	19.9748	0	24.1032	11.5062	3.28524	7.20246	19.6314	17.2844	44.9718	13.5079	0	15.2913	26.8614	16.3349	22.9504
H1_plass_177334	RUG13914_prot_213	WP_092032513.1 lysine--tRNA ligase [Porphyromonadaceae bacterium KHP3R9]	pmuc:ING2E5A_0845 lysS; Lysine-tRNA ligase {ECO:0000255|HAMAP-Rule:MF_00252}	UniRef100_A0A132GWM6 Lysine--tRNA ligase n=1 Tax=bacterium P201 TaxID=1768112 RepID=A0A132GWM6_9BACT	0	17.6226	0	22.0273	5.01536	9.08874	25.6818	1.94374	0	13.9823	0	13.1472	23.0123	6.57047	10.8037	8.92338	20.7413	9.46775	23.1565	0	8.7379	2.44194	18.3768	9.8359
L11_plass_83178	RUG10193_prot_1402	WP_092067575.1 acetate kinase [Prevotella sp. tf2-5]	pru:PRU_2259 ackA; acetate kinase	UniRef100_A0A1I5HFV1 Acetate kinase n=1 Tax=Prevotella sp. tf2-5 TaxID=1761889 RepID=A0A1I5HFV1_9BACT	0	0	0	17.1324	2.50768	13.6331	11.0065	1.94374	5.54504	7.9899	0	8.7648	5.75308	29.5671	7.20246	26.7701	17.2844	9.46775	9.64852	0	19.6603	12.2097	26.5442	3.27863
H6_plass_102121	RUG11394_prot_2394	Not found	Not found	UniRef100_A0A174NV69 Uncharacterized protein n=1 Tax=Bacteroides vulgatus TaxID=821 RepID=A0A174NV69_BACVU	8.61724	17.6226	2.30028	4.89497	5.01536	4.54437	0	5.83123	16.6351	1.99748	18.3018	6.5736	8.62962	6.57047	21.6074	0	0	0	0	30.4858	4.36895	9.76777	2.04186	6.55727
L8_plass_7472	RUG13515_prot_959	WP_071137385.1 DNA topoisomerase (ATP-hydrolyzing) subunit B [Petrimonas mucosa]	scn:Solca_0490 DNA gyrase, B subunit	UniRef100_A0A132GV86 DNA gyrase subunit B n=1 Tax=bacterium P201 TaxID=1768112 RepID=A0A132GV86_9BACT	0	17.6226	0	24.4748	2.50768	6.81656	14.6753	1.94374	0	33.9571	0	30.6768	28.7654	3.28524	10.8037	3.56935	25.9267	28.4032	13.5079	0	19.6603	26.8614	49.0047	39.3436
L4_plass_134512	RUG11906_prot_235	WP_079584666.1 DNA-directed RNA polymerase subunit beta' [Bacteroidales bacterium WCE2008]	bacc:BRDCF_p1543 rpoC; DNA-directed RNA polymerase subunit beta'	UniRef100_R5BAE7 DNA-directed RNA polymerase subunit beta' n=1 Tax=Alistipes sp. CAG:514 TaxID=1262696 RepID=R5BAE7_9BACT	0	17.6226	0	17.1324	2.50768	6.81656	3.66882	0	11.0901	13.9823	1.83018	6.5736	8.62962	6.57047	7.20246	8.92338	1.72844	9.46775	42.4535	0	4.36895	0	2.04186	6.55727
H6_plass_8292	WP_109643435.1	Not found	Not found	Not found	8.61724	17.6226	0	2.44748	2.50768	4.54437	0	0	24.9527	1.99748	1.83018	2.1912	14.3827	6.57047	7.20246	1.78468	10.3707	7.10081	0	3.04858	10.9224	2.44194	2.04186	0
H9_plass_51583	RUG10713_prot_2779	WP_072288959.1 NADH-quinone oxidoreductase subunit NuoB [Prevotellaceae bacterium HUN156]	pru:PRU_1720 putative proton-translocating NADH-quinone oxidoreductase, B subunit	UniRef100_A0A1K1M855 NADH-quinone oxidoreductase subunit B n=1 Tax=Prevotellaceae bacterium HUN156 TaxID=1520830 RepID=A0A1K1M855_9BACT	8.61724	0	0	17.1324	0	2.27219	7.33765	7.77498	2.77252	9.98738	0	21.912	11.5062	3.28524	3.60123	23.2008	10.3707	11.8347	21.2268	0	4.36895	4.88389	28.5861	6.55727
L8_plass_18832	RUG11307_prot_2924	WP_018358855.1 1-pyrroline-5-carboxylate dehydrogenase [Porphyromonas levii]	pdi:BDI_2252 delta-1-pyrroline-5-carboxylate dehydrogenase	UniRef100_A0A132H540 1-pyrroline-5-carboxylate dehydrogenase n=1 Tax=bacterium P201 TaxID=1768112 RepID=A0A132H540_9BACT	0	22.0283	0	7.34245	0	6.81656	11.0065	3.88749	5.54504	15.9798	3.66036	8.7648	8.62962	0	3.60123	5.35403	10.3707	4.73387	11.5782	0	4.36895	7.32583	26.5442	9.8359
L3_plass_7452	RUG10302_prot_2143	WP_028906515.1 succinate dehydrogenase [Prevotella ruminicola]	pru:PRU_2432 succinate dehydrogenase/fumarate reductase, flavoprotein subunit	UniRef100_UPI00048ABAB1 fumarate reductase/succinate dehydrogenase flavoprotein subunit n=1 Tax=Prevotella ruminicola TaxID=839 RepID=UPI00048ABAB1	0	0	0	24.4748	2.50768	9.08874	7.33765	9.71872	22.1801	15.9798	0	2.1912	8.62962	3.28524	7.20246	33.9088	12.0991	40.2379	19.297	0	15.2913	14.6517	18.3768	29.5077
H4_plass_98113	RUG10107_prot_501	WP_091841399.1 MULTISPECIES: succinate dehydrogenase/fumarate reductase iron-sulfur subunit [Prevotella]	pru:PRU_2431 succinate dehydrogenase/fumarate reductase, iron-sulfur protein	UniRef100_A0A1I0NAL1 Succinate dehydrogenase / fumarate reductase iron-sulfur subunit n=2 Tax=Prevotella TaxID=838 RepID=A0A1I0NAL1_9BACT	0	0	0	7.34245	2.50768	4.54437	11.0065	5.83123	13.8626	13.9823	0	6.5736	14.3827	13.1409	3.60123	24.9855	12.0991	35.5041	7.71882	0	26.2137	12.2097	18.3768	3.27863
H3_plass_133558	RUG14032_prot_2696	WP_074761143.1 UDP-glucose 4-epimerase [Prevotella ruminicola]	pru:PRU_0101 polysaccharide biosynthesis family protein	UniRef100_A0A1H4C5K6 UDP-glucose 4-epimerase n=1 Tax=Prevotella ruminicola TaxID=839 RepID=A0A1H4C5K6_PRERU	4.30862	0	0	9.78993	5.01536	81.7987	3.66882	0	2.77252	15.9798	0	10.956	23.0123	3.28524	3.60123	7.1387	13.8276	11.8347	3.85941	0	17.4758	7.32583	10.2093	26.2291
H10Scaff_Prokka_408	RUG12011_prot_1256	Not found	lip:LI1148 hypothetical protein	UniRef100_K0WTB3 Uncharacterized protein n=2 Tax=Barnesiella intestinihominis YIT 11860 TaxID=742726 RepID=K0WTB3_9BACT	4.30862	8.81131	0	9.78993	12.5384	2.27219	14.6753	0	0	13.9823	0	17.5296	23.0123	6.57047	7.20246	5.35403	6.91378	14.2016	1.9297	0	2.18447	4.88389	12.2512	3.27863
L9_plass_107205	RUG10176_prot_2351	WP_083373197.1 30S ribosomal protein S1 [Petrimonas mucosa]	pmuc:ING2E5A_1032 rpsA; 30S ribosomal protein S1	UniRef100_A0A132HUC4 Small subunit ribosomal protein S1 n=1 Tax=bacterium F083 TaxID=1768114 RepID=A0A132HUC4_9BACT	0	13.217	0	2.44748	0	11.3609	7.33765	5.83123	0	21.9722	3.66036	10.956	2.87654	6.57047	3.60123	3.56935	13.8276	4.73387	11.5782	0	24.0292	21.9775	16.3349	36.065
H7_plass_33927	RUG11906_prot_2333	WP_079584210.1 V-type ATP synthase subunit A [Bacteroidales bacterium WCE2008]	bacc:BRDCF_p1214 V-type ATP synthase subunit A	UniRef100_M4PWW8 Uncharacterized protein n=1 Tax=uncultured bacterium LAB20 TaxID=1204709 RepID=M4PWW8_9BACT	0	17.6226	0	19.5799	5.01536	2.27219	3.66882	7.77498	5.54504	35.9546	3.66036	4.3824	5.75308	3.28524	25.2086	10.7081	5.18533	0	21.2268	0	2.18447	12.2097	8.16745	0
L2_plass_222474	RUG14460_prot_1599	WP_005844616.1 molecular chaperone HtpG [Bacteroides vulgatus]	bvs:BARVI_01115 heat shock protein Hsp90	UniRef100_A0A2N3ACK2 Chaperone protein HtpG n=1 Tax=Bacteroidetes bacterium HGW-Bacteroidetes-1 TaxID=2013677 RepID=A0A2N3ACK2_9BACT	0	8.81131	0	9.78993	2.50768	2.27219	3.66882	3.88749	5.54504	1.99748	0	15.3384	8.62962	0	3.60123	1.78468	17.2844	4.73387	17.3673	0	8.7379	12.2097	6.12559	19.6718
L2_plass_95051	RUG10458_prot_36	WP_019540785.1 ATP-dependent chaperone ClpB [Proteiniphilum acetatigenes]	mbn:Mboo_1604 ATPase AAA-2 domain protein	UniRef100_A0A132GX19 Chaperone protein ClpB n=2 Tax=unclassified Bacteria (miscellaneous) TaxID=49928 RepID=A0A132GX19_9BACT	4.30862	8.81131	0	12.2374	5.01536	9.08874	22.0129	0	5.54504	13.9823	0	26.2944	8.62962	0	3.60123	7.1387	10.3707	16.5686	13.5079	0	4.36895	9.76777	4.08372	16.3932
L5_plass_177285	RUG13203_prot_1933	Not found	rpm:RSPPHO_03226 Putative uncharacterized protein	UniRef100_A0A1Z5KWI8 Uncharacterized protein (Fragment) n=1 Tax=Ornithodoros moubata TaxID=6938 RepID=A0A1Z5KWI8_ORNMO	25.8517	4.40566	9.20111	2.44748	7.52304	9.08874	11.0065	3.88749	11.0901	7.9899	23.7924	17.5296	0	6.57047	10.8037	0	0	0	5.78911	53.3502	0	14.6517	2.04186	6.55727
L4_plass_143464	RUG10021_prot_961	WP_079593730.1 2-oxoacid:acceptor oxidoreductase subunit alpha [Bacteroidales bacterium WCE2004]	mbas:ALGA_1072 MFS transporter	UniRef100_A0A132GV80 2-oxoacid:acceptor oxidoreductase subunit alpha (Fragment) n=1 Tax=bacterium F083 TaxID=1768114 RepID=A0A132GV80_9BACT	8.61724	13.217	0	9.78993	0	4.54437	14.6753	0	5.54504	7.9899	7.32072	24.1032	23.0123	0	3.60123	3.56935	19.0129	9.46775	23.1565	0	10.9224	21.9775	10.2093	19.6718
H4_plass_87916	RUG14786_prot_2147	WP_070750173.1 MULTISPECIES: valine--tRNA ligase [Bacteroides]	pdi:BDI_3795 valyl-tRNA synthetase	UniRef100_A0A132GWC9 Valine--tRNA ligase n=1 Tax=bacterium P201 TaxID=1768112 RepID=A0A132GWC9_9BACT	0	22.0283	0	12.2374	0	18.1775	55.0323	0	5.54504	17.9773	3.66036	26.2944	25.8889	6.57047	14.4049	14.2774	6.91378	9.46775	9.64852	0	17.4758	17.0936	30.6279	29.5077
H6_plass_13693	RUG14918_prot_2028	Not found	rpm:RSPPHO_03243 Putative uncharacterized protein	UniRef100_E7ABD3 Uncharacterized protein n=1 Tax=Helicobacter felis (strain ATCC 49179 / NCTC 12436 / CS1) TaxID=936155 RepID=E7ABD3_HELFC	0	0	0	14.6849	0	9.08874	18.3441	1.94374	2.77252	9.98738	1.83018	13.1472	11.5062	6.57047	3.60123	7.1387	1.72844	9.46775	11.5782	0	10.9224	4.88389	2.04186	6.55727
L10_plass_1236	RUG14786_prot_2147	WP_070750173.1 MULTISPECIES: valine--tRNA ligase [Bacteroides]	pdi:BDI_3795 valyl-tRNA synthetase	UniRef100_A0A132GWC9 Valine--tRNA ligase n=1 Tax=bacterium P201 TaxID=1768112 RepID=A0A132GWC9_9BACT	0	8.81131	0	9.78993	5.01536	9.08874	11.0065	1.94374	5.54504	9.98738	0	17.5296	43.1481	0	18.0061	10.7081	5.18533	11.8347	5.78911	0	26.2137	24.4194	14.293	6.55727
H9_plass_64922	RUG11307_prot_511	WP_031533033.1 MULTISPECIES: GTPase HflX [Bacteroides]	pdi:BDI_3288 GTP-binding protein HflX	UniRef100_A0A132H0S3 GTPase HflX n=1 Tax=bacterium P201 TaxID=1768112 RepID=A0A132H0S3_9BACT	0	8.81131	0	14.6849	0	6.81656	7.33765	1.94374	0	5.99243	0	17.5296	14.3827	6.57047	3.60123	8.92338	5.18533	18.9355	15.4376	3.04858	4.36895	7.32583	8.16745	6.55727
L12_plass_7275	RUG14918_prot_2028	Not found	rpm:RSPPHO_03243 Putative uncharacterized protein	UniRef100_E7ABD3 Uncharacterized protein n=1 Tax=Helicobacter felis (strain ATCC 49179 / NCTC 12436 / CS1) TaxID=936155 RepID=E7ABD3_HELFC	17.2345	4.40566	0	2.44748	2.50768	6.81656	3.66882	7.77498	0	3.99495	10.9811	4.3824	0	0	28.8098	7.1387	1.72844	2.36694	1.9297	7.62145	2.18447	12.2097	2.04186	0
L7_plass_28334	RUG10346_prot_2499	WP_092072739.1 ATP synthase F0 subunit A [Prevotella sp. tf2-5]	ppn:Palpr_2442 ATP synthase F0 subcomplex A subunit	UniRef100_A0A1I5LC29 ATP synthase subunit a n=1 Tax=Prevotella sp. tf2-5 TaxID=1761889 RepID=A0A1I5LC29_9BACT	0	0	0	9.78993	5.01536	11.3609	7.33765	5.83123	11.0901	11.9849	3.66036	2.1912	5.75308	9.85571	10.8037	8.92338	0	4.73387	7.71882	0	4.36895	21.9775	12.2512	3.27863
L7_plass_56493	WP_109726949.1	Not found	Not found	Not found	4.30862	8.81131	0	4.89497	0	2.27219	3.66882	0	8.31755	1.99748	3.66036	2.1912	8.62962	6.57047	7.20246	10.7081	0	2.36694	5.78911	3.04858	2.18447	26.8614	0	9.8359
L1_plass_176675	RUG10365_prot_530	WP_071138067.1 tryptophan--tRNA ligase [Petrimonas mucosa]	ppn:Palpr_2106 tryptophanyl-tRNA synthetase	UniRef100_A0A2I0Q9N2 Tryptophan--tRNA ligase n=1 Tax=Bacteroidetes bacterium HGW-Bacteroidetes-19 TaxID=2013687 RepID=A0A2I0Q9N2_9BACT	4.30862	13.217	0	22.0273	2.50768	2.27219	3.66882	5.83123	2.77252	5.99243	0	8.7648	2.87654	0	3.60123	10.7081	5.18533	2.36694	1.9297	0	0	9.76777	10.2093	3.27863
L4_plass_6827	RUG10369_prot_1587	WP_091840235.1 ABC-F family ATPase [Prevotella sp. ne3005]	pru:PRU_0431 ABC transporter, ATP-binding protein	UniRef100_A0A1H8A5S4 ATPase components of ABC transporters with duplicated ATPase domains n=1 Tax=Prevotella sp. ne3005 TaxID=1761887 RepID=A0A1H8A5S4_9BACT	4.30862	0	0	2.44748	0	4.54437	18.3441	3.88749	0	15.9798	3.66036	2.1912	2.87654	6.57047	10.8037	23.2008	5.18533	14.2016	17.3673	0	4.36895	2.44194	16.3349	9.8359
L4_plass_16440	RUG14807_prot_698	WP_098032448.1 transcription-repair coupling factor [Bacteroides sp. AR29]	asl:Aeqsu_1151 transcription-repair coupling factor Mfd	UniRef100_A0A132H401 Transcription-repair-coupling factor n=1 Tax=bacterium P201 TaxID=1768112 RepID=A0A132H401_9BACT	0	0	0	17.1324	2.50768	11.3609	22.0129	3.88749	13.8626	7.9899	1.83018	21.912	11.5062	6.57047	21.6074	14.2774	22.4698	7.10081	46.3129	0	17.4758	14.6517	26.5442	0
L6_plass_21091	RUG10916_prot_1276	WP_008782199.1 MULTISPECIES: threonine--tRNA ligase [Bacteroides]	ppn:Palpr_0267 Ser-tRNA(Thr) hydrolase; threonyl-tRNA synthetase	UniRef100_G5SLD4 Threonine--tRNA ligase n=2 Tax=Paraprevotella TaxID=577309 RepID=G5SLD4_9BACT	0	0	0	9.78993	2.50768	6.81656	3.66882	1.94374	13.8626	3.99495	3.66036	6.5736	2.87654	0	7.20246	7.1387	3.45689	14.2016	9.64852	0	13.1068	4.88389	8.16745	6.55727
L10_plass_11368	RUG13948_prot_2839	WP_002558070.1 MULTISPECIES: 30S ribosomal protein S19 [Bacteria]	orh:Ornrh_0470 SSU ribosomal protein S19P	UniRef100_A0A132H414 30S ribosomal protein S19 n=1 Tax=bacterium P201 TaxID=1768112 RepID=A0A132H414_9BACT	8.61724	13.217	0	12.2374	0	13.6331	18.3441	0	11.0901	9.98738	3.66036	21.912	46.0246	0	3.60123	3.56935	12.0991	7.10081	25.0862	0	24.0292	26.8614	10.2093	39.3436
L3_plass_118869	RUG10471_prot_2501	WP_079583585.1 4-hydroxybutyrate CoA-transferase [Bacteroidales bacterium WCE2008]	afd:Alfi_0089 acetyl-CoA hydrolase	UniRef100_A0A132GW88 Acetyl-CoA hydrolase n=1 Tax=bacterium P201 TaxID=1768112 RepID=A0A132GW88_9BACT	17.2345	13.217	0	4.89497	5.01536	18.1775	25.6818	3.88749	0	17.9773	0	15.3384	25.8889	16.4262	0	8.92338	22.4698	9.46775	7.71882	0	17.4758	2.44194	14.293	13.1145
L7_plass_139442	RUG12545_prot_1931	WP_074858466.1 methionine--tRNA ligase [Bacteroides thetaiotaomicron]	ppn:Palpr_1786 methionyl-tRNA synthetase	UniRef100_A0A132H1W9 Methionine--tRNA ligase n=1 Tax=bacterium P201 TaxID=1768112 RepID=A0A132H1W9_9BACT	0	4.40566	0	22.0273	5.01536	22.7219	40.357	1.94374	5.54504	7.9899	0	32.868	14.3827	0	10.8037	1.78468	15.556	18.9355	5.78911	0	24.0292	17.0936	8.16745	9.8359
H3_plass_162206	RUG13857_prot_196	WP_089868939.1 hypothetical protein [Lachnospiraceae bacterium G11]	cpy:Cphy_1217 hypothetical protein	UniRef100_A0A1G5XUC8 Uncharacterized conserved protein PhnB, glyoxalase superfamily n=1 Tax=Lachnospiraceae bacterium G11 TaxID=1200747 RepID=A0A1G5XUC8_9FIRM	4.30862	0	2.30028	9.78993	12.5384	9.08874	3.66882	0	94.2656	13.9823	5.49054	2.1912	2.87654	13.1409	7.20246	0	1.72844	2.36694	5.78911	4.57287	8.7379	0	0	9.8359
H9_plass_33847	RUG10125_prot_1173	WP_079585056.1 pyruvate:ferredoxin (flavodoxin) oxidoreductase [Bacteroidales bacterium WCE2008]	afd:Alfi_0159 pyruvate:ferredoxin (flavodoxin) oxidoreductase, homodimeric	UniRef100_A0A132GV15 Pyruvate-flavodoxin oxidoreductase n=1 Tax=bacterium P201 TaxID=1768112 RepID=A0A132GV15_9BACT	8.61724	8.81131	0	12.2374	0	18.1775	22.0129	0	0	13.9823	0	56.9712	8.62962	19.7114	7.20246	17.8468	24.1982	9.46775	9.64852	0	17.4758	7.32583	14.293	9.8359
H7_plass_17672	RUG12545_prot_1614	WP_027628515.1 YitT family protein [Ruminiclostridium cellobioparum]	osp:Odosp_2538 Protein of unknown function DUF2179	UniRef100_A0A132H3P2 Uncharacterized protein n=1 Tax=bacterium P201 TaxID=1768112 RepID=A0A132H3P2_9BACT	0	0	0	17.1324	7.52304	11.3609	7.33765	0	2.77252	19.9748	0	13.1472	25.8889	6.57047	21.6074	12.4927	6.91378	21.3024	1.9297	0	15.2913	17.0936	4.08372	29.5077
H7_plass_148852	RUG10617_prot_1851	WP_092121507.1 DNA-directed RNA polymerase subunit beta [Porphyromonadaceae bacterium KH3CP3RA]	psn:Pedsa_2264 DNA-directed RNA polymerase subunit beta	UniRef100_A0A132H434 DNA-directed RNA polymerase subunit beta n=1 Tax=bacterium P201 TaxID=1768112 RepID=A0A132H434_9BACT	0	13.217	0	9.78993	2.50768	9.08874	14.6753	0	5.54504	21.9722	0	15.3384	11.5062	3.28524	18.0061	0	15.556	7.10081	3.85941	0	13.1068	4.88389	14.293	3.27863
L4_plass_116109	RUG13978_prot_2922	WP_073211654.1 YccF domain-containing protein [Prevotella ruminicola]	pru:PRU_1184 conserved hypothetical protein	UniRef100_A0A1M6Z0X3 Uncharacterized membrane protein YccF, DUF307 family n=1 Tax=Prevotella ruminicola TaxID=839 RepID=A0A1M6Z0X3_PRERU	4.30862	0	0	14.6849	2.50768	4.54437	7.33765	3.88749	0	9.98738	3.66036	2.1912	2.87654	0	0	16.0621	6.91378	7.10081	15.4376	0	4.36895	12.2097	6.12559	6.55727
L4_plass_129125	RUG12301_prot_416	WP_072289677.1 ketol-acid reductoisomerase [Prevotellaceae bacterium HUN156]	pru:PRU_0551 ilvC; ketol-acid reductoisomerase	UniRef100_A0A1K1NAG5 Ketol-acid reductoisomerase (NADP(+)) n=1 Tax=Prevotellaceae bacterium HUN156 TaxID=1520830 RepID=A0A1K1NAG5_9BACT	8.61724	0	0	9.78993	2.50768	4.54437	3.66882	5.83123	0	5.99243	0	8.7648	8.62962	6.57047	10.8037	1.78468	8.64222	14.2016	7.71882	0	0	9.76777	6.12559	3.27863
H7_plass_97923	RUG10861_prot_1451	WP_071137011.1 3-oxoacyl-[acyl-carrier-protein] reductase [Petrimonas mucosa]	asx:CDL62_16365 fabG; 3-oxoacyl-[acyl-carrier-protein] reductase	UniRef100_A0A132H1N9 3-oxoacyl-(Acyl-carrier-protein) reductase n=1 Tax=bacterium P201 TaxID=1768112 RepID=A0A132H1N9_9BACT	0	4.40566	0	7.34245	5.01536	6.81656	3.66882	1.94374	0	13.9823	0	13.1472	11.5062	0	3.60123	5.35403	8.64222	11.8347	15.4376	0	4.36895	4.88389	22.4605	6.55727
L3_plass_139940	RUG10113_prot_559	WP_092068671.1 electron transfer flavoprotein subunit beta [Prevotella sp. tf2-5]	pru:PRU_2037 etfB; electron transfer flavoprotein, beta subunit	UniRef100_A0A255SID8 Electron transfer flavoprotein subunit beta n=1 Tax=Prevotella sp. P3-120 TaxID=2024220 RepID=A0A255SID8_9BACT	8.61724	17.6226	0	24.4748	2.50768	9.08874	3.66882	0	0	7.9899	0	10.956	17.2592	13.1409	14.4049	7.1387	6.91378	23.6694	5.78911	0	2.18447	12.2097	24.5023	0
L4_plass_52906	RUG12989_prot_2011	WP_091838539.1 glycosyltransferase family 1 protein [Prevotella sp. ne3005]	pru:PRU_1660 glycosyltransferase, group 1 family	UniRef100_A0A1H7YQS9 Glycosyltransferase involved in cell wall bisynthesis n=1 Tax=Prevotella sp. ne3005 TaxID=1761887 RepID=A0A1H7YQS9_9BACT	0	0	0	7.34245	2.50768	2.27219	22.0129	1.94374	2.77252	3.99495	3.66036	4.3824	8.62962	0	0	14.2774	3.45689	7.10081	38.5941	0	8.7379	7.32583	14.293	19.6718
L8_plass_179880	RUG13196_prot_1218	WP_091819282.1 MULTISPECIES: GTP-binding protein [Prevotella]	pary:A4V02_12365 GTP-binding protein	UniRef100_A0A132H2N8 CobW/P47K family protein n=1 Tax=bacterium P201 TaxID=1768112 RepID=A0A132H2N8_9BACT	0	0	0	7.34245	0	4.54437	3.66882	1.94374	2.77252	17.9773	0	21.912	5.75308	6.57047	0	8.92338	24.1982	16.5686	9.64852	3.04858	8.7379	9.76777	14.293	9.8359
L8_plass_132310	RUG12526_prot_2289	WP_091816950.1 MULTISPECIES: acyl-CoA dehydrogenase [Prevotella]	pru:PRU_2034 acyl-CoA dehydrogenase	UniRef100_A0A1G7W2M5 Acyl-CoA dehydrogenase n=2 Tax=Prevotella TaxID=838 RepID=A0A1G7W2M5_9BACT	4.30862	4.40566	0	22.0273	0	4.54437	14.6753	9.71872	5.54504	11.9849	0	13.1472	0	13.1409	0	37.4782	20.7413	18.9355	17.3673	0	19.6603	24.4194	34.7117	6.55727
H8Scaff_Prokka_1557	WP_084095069.1	Not found	Not found	Not found	8.61724	4.40566	0	2.44748	0	2.27219	0	1.94374	8.31755	1.99748	27.4527	4.3824	5.75308	13.1409	10.8037	7.1387	0	2.36694	1.9297	12.1943	0	4.88389	0	3.27863
L3_plass_117961	RUG10471_prot_2898	WP_080669339.1 MULTISPECIES: HD domain-containing protein [Bacteroides]	dori:FH5T_05710 tRNA nucleotidyltransferase	UniRef100_A0A132HRK2 Poly(A) polymerase n=1 Tax=bacterium F083 TaxID=1768114 RepID=A0A132HRK2_9BACT	0	4.40566	0	4.89497	0	2.27219	7.33765	0	5.54504	1.99748	1.83018	6.5736	2.87654	0	7.20246	1.78468	13.8276	23.6694	3.85941	0	8.7379	14.6517	8.16745	9.8359
L9_plass_45508	RUG12396_prot_246	Not found	aap:NT05HA_0444 cell wall-associated hydrolase	UniRef100_A0A0P5Y7A5 Uncharacterized protein n=1 Tax=Daphnia magna TaxID=35525 RepID=A0A0P5Y7A5_9CRUS	0	4.40566	0	7.34245	2.50768	11.3609	18.3441	0	0	1.99748	0	2.1912	8.62962	6.57047	3.60123	5.35403	3.45689	7.10081	3.85941	0	6.55342	4.88389	18.3768	19.6718
L12_plass_60207	RUG13842_prot_1578	Not found	ccel:CCDG5_0096 hypothetical protein	UniRef100_K0WTB3 Uncharacterized protein n=2 Tax=Barnesiella intestinihominis YIT 11860 TaxID=742726 RepID=K0WTB3_9BACT	4.30862	13.217	4.60056	0	2.50768	2.27219	0	3.88749	8.31755	5.99243	16.4716	6.5736	2.87654	6.57047	7.20246	3.56935	3.45689	0	0	41.1558	0	17.0936	4.08372	0
H4_plass_38679	RUG13967_prot_1792	WP_036912102.1 MULTISPECIES: 50S ribosomal protein L28 [Prevotella]	pru:PRU_0748 rpmB; ribosomal protein L28	UniRef100_A0A1H5VZJ5 50S ribosomal protein L28 n=2 Tax=Prevotella TaxID=838 RepID=A0A1H5VZJ5_PRERU	8.61724	0	0	0	0	2.27219	3.66882	5.83123	11.0901	9.98738	0	2.1912	8.62962	13.1409	7.20246	3.56935	15.556	14.2016	13.5079	0	8.7379	2.44194	4.08372	9.8359
H4_plass_28904	RUG10342_prot_1706	WP_092031560.1 DNA-directed RNA polymerase subunit beta' [Porphyromonadaceae bacterium KHP3R9]	oho:Oweho_1469 DNA-directed RNA polymerase, beta' subunit, predominant form	UniRef100_A0A132H3T5 DNA-directed RNA polymerase subunit beta' n=1 Tax=bacterium P201 TaxID=1768112 RepID=A0A132H3T5_9BACT	0	8.81131	0	22.0273	0	2.27219	55.0323	1.94374	5.54504	13.9823	0	8.7648	17.2592	6.57047	0	5.35403	12.0991	14.2016	11.5782	0	4.36895	7.32583	18.3768	6.55727
L6_plass_71648	RUG11691_prot_934	WP_079584965.1 glutamine-hydrolyzing GMP synthase [Bacteroidales bacterium WCE2008]	bacc:BRDCF_p848 guaA; GMP synthase	UniRef100_A0A132HY15 GMP synthase [glutamine-hydrolyzing] n=1 Tax=bacterium F083 TaxID=1768114 RepID=A0A132HY15_9BACT	0	17.6226	0	26.9223	2.50768	29.5384	25.6818	0	0	17.9773	0	17.5296	28.7654	13.1409	7.20246	7.1387	20.7413	16.5686	21.2268	0	34.9516	17.0936	28.5861	52.4582
L3Scaff_Prokka_11697	RUG11296_prot_173	WP_005840690.1 MULTISPECIES: phosphate acetyltransferase [Bacteroides]	tfo:BFO_1346 pta; phosphate acetyltransferase	UniRef100_A0A132GZW3 Phosphate acetyltransferase n=1 Tax=bacterium P201 TaxID=1768112 RepID=A0A132GZW3_9BACT	4.30862	13.217	0	14.6849	10.0307	2.27219	11.0065	0	0	1.99748	0	35.0592	17.2592	6.57047	7.20246	3.56935	10.3707	9.46775	1.9297	0	6.55342	21.9775	16.3349	0
H9_plass_194705	RUG13022_prot_1625	WP_054877265.1 3-hydroxybutyryl-CoA dehydrogenase [Oxobacter pfennigii]	cst:CLOST_1133 3-hydroxybutyryl-CoA dehydrogenase	UniRef100_A0A132HF60 3-hydroxybutyryl-CoA dehydrogenase n=1 Tax=bacterium F083 TaxID=1768114 RepID=A0A132HF60_9BACT	8.61724	4.40566	0	12.2374	0	24.994	7.33765	0	5.54504	13.9823	0	21.912	17.2592	0	3.60123	0	3.45689	14.2016	3.85941	1.52429	10.9224	4.88389	8.16745	6.55727
L8_plass_120260	RUG10302_prot_556	WP_013065512.1 MULTISPECIES: L-ribulose-5-phosphate 4-epimerase AraD [Prevotella]	pru:PRU_0421 putative L-ribulose-5-phosphate 4-epimerase	UniRef100_A0A1M7JKN0 L-ribulose-5-phosphate 4-epimerase n=3 Tax=Prevotella TaxID=838 RepID=A0A1M7JKN0_PRERU	0	8.81131	0	14.6849	0	4.54437	3.66882	0	5.54504	9.98738	0	6.5736	31.6419	6.57047	3.60123	16.0621	6.91378	11.8347	7.71882	0	13.1068	2.44194	10.2093	3.27863
L10_plass_68184	RUG11974_prot_1511	WP_071136186.1 S9 family peptidase [Petrimonas mucosa]	pko:PKOR_10790 prolyl tripeptidyl peptidase	UniRef100_A0A132GWS9 Dipeptidyl-peptidase 4 n=1 Tax=bacterium P201 TaxID=1768112 RepID=A0A132GWS9_9BACT	0	4.40566	0	17.1324	0	2.27219	22.0129	5.83123	5.54504	7.9899	0	19.7208	31.6419	6.57047	7.20246	3.56935	20.7413	0	17.3673	0	24.0292	9.76777	8.16745	16.3932
L6_plass_116517	RUG12257_prot_1964	WP_028902382.1 MULTISPECIES: elongation factor G [Prevotella]	pru:PRU_2131 fusA; translation elongation factor G	UniRef100_UPI00048F1EF4 elongation factor G n=1 Tax=Prevotella TaxID=838 RepID=UPI00048F1EF4	8.61724	0	0	17.1324	0	15.9053	0	0	5.54504	9.98738	3.66036	15.3384	2.87654	3.28524	3.60123	26.7701	20.7413	35.5041	50.1723	0	41.505	9.76777	6.12559	26.2291
H6_plass_102246	RUG10128_prot_368	WP_092111733.1 30S ribosomal protein S18 [Prevotella sp. KH2C16]	pgi:PG_0596 rpsR; ribosomal protein S18	UniRef100_A0A132H325 30S ribosomal protein S18 n=1 Tax=bacterium P201 TaxID=1768112 RepID=A0A132H325_9BACT	12.9259	22.0283	0	9.78993	0	6.81656	11.0065	1.94374	11.0901	9.98738	0	2.1912	8.62962	0	0	5.35403	29.3836	4.73387	7.71882	0	15.2913	24.4194	8.16745	3.27863
L11_plass_58929	RUG12181_prot_2124	WP_074832435.1 argininosuccinate synthase [Prevotella ruminicola]	pru:PRU_2199 argG; argininosuccinate synthase	UniRef100_UPI0008E237B0 argininosuccinate synthase n=1 Tax=Prevotella ruminicola TaxID=839 RepID=UPI0008E237B0	0	4.40566	0	9.78993	2.50768	6.81656	7.33765	0	5.54504	5.99243	0	10.956	8.62962	26.2819	0	8.92338	5.18533	16.5686	23.1565	0	6.55342	7.32583	16.3349	3.27863
L5_plass_173294	WP_093958535.1	Not found	Not found	Not found	8.61724	30.8396	2.30028	2.44748	2.50768	0	0	5.83123	2.77252	1.99748	10.9811	17.5296	5.75308	9.85571	14.4049	1.78468	0	0	0	21.3401	0	7.32583	6.12559	9.8359
L8_plass_102964	RUG11337_prot_1650	WP_094151026.1 glycosyl hydrolase family 10 [Prevotellaceae bacterium MN60]	pru:PRU_2728 glycosyl hydrolase, family 10/isoamylase domain/esterase family protein	UniRef100_A0A239QZ37 Beta-xylanase n=2 Tax=root TaxID=1 RepID=A0A239QZ37_9BACT	17.2345	0	0	12.2374	5.01536	4.54437	3.66882	1.94374	0	5.99243	1.83018	8.7648	0	6.57047	0	16.0621	15.556	2.36694	1.9297	0	4.36895	9.76777	18.3768	3.27863
H5_plass_82709	RUG12011_prot_1256	Not found	lip:LI1148 hypothetical protein	UniRef100_K0WTB3 Uncharacterized protein n=2 Tax=Barnesiella intestinihominis YIT 11860 TaxID=742726 RepID=K0WTB3_9BACT	4.30862	0	0	12.2374	0	6.81656	11.0065	9.71872	0	13.9823	0	28.4856	5.75308	6.57047	7.20246	3.56935	3.45689	4.73387	1.9297	0	21.8447	9.76777	4.08372	9.8359
L8_plass_131382	RUG13676_prot_1783	WP_005844844.1 MULTISPECIES: elongation factor G [Bacteroides]	bth:BT_2729 fusA; elongation factor G	UniRef100_F3QVY9 Elongation factor G n=1 Tax=Paraprevotella xylaniphila YIT 11841 TaxID=762982 RepID=F3QVY9_9BACT	12.9259	0	0	14.6849	2.50768	9.08874	3.66882	5.83123	0	17.9773	3.66036	13.1472	17.2592	6.57047	0	16.0621	3.45689	11.8347	19.297	0	2.18447	12.2097	36.7535	0
H5_plass_127587	RUG10128_prot_362	WP_074557941.1 MULTISPECIES: peptidase S41 [Bacteroides]	bth:BT_1408 Tricorn-like protease	UniRef100_A0A132H1R7 Tricorn protease homolog n=1 Tax=bacterium P201 TaxID=1768112 RepID=A0A132H1R7_9BACT	4.30862	8.81131	0	14.6849	2.50768	6.81656	0	9.71872	5.54504	5.99243	0	10.956	2.87654	0	10.8037	0	1.72844	11.8347	3.85941	0	4.36895	7.32583	4.08372	9.8359
L2_plass_100950	RUG12257_prot_1634	WP_073204574.1 1-deoxy-D-xylulose-5-phosphate reductoisomerase [Prevotella ruminicola]	pru:PRU_2925 dxr; 1-deoxy-D-xylulose 5-phosphate reductoisomerase	UniRef100_A0A1M6RZ06 1-deoxy-D-xylulose 5-phosphate reductoisomerase n=1 Tax=Prevotella ruminicola TaxID=839 RepID=A0A1M6RZ06_PRERU	0	0	0	4.89497	2.50768	6.81656	7.33765	0	5.54504	3.99495	3.66036	8.7648	5.75308	3.28524	0	10.7081	6.91378	4.73387	13.5079	0	4.36895	12.2097	18.3768	19.6718
L8_plass_37343	RUG14932_prot_2065	Not found	poy:PAM_250 conserved hypothetical protein	UniRef100_A0A174MIR8 Uncharacterized protein n=1 Tax=Bacteroides xylanisolvens TaxID=371601 RepID=A0A174MIR8_9BACE	4.30862	26.4339	6.90084	0	0	6.81656	3.66882	3.88749	11.0901	3.99495	14.6414	0	0	0	14.4049	3.56935	5.18533	2.36694	0	30.4858	4.36895	14.6517	4.08372	3.27863
L2_plass_191065	RUG11307_prot_261	WP_027132146.1 glutamate synthase (NADPH), homotetrameric [Fusobacterium necrophorum]	str:Sterm_0793 glutamate synthase (NADPH), homotetrameric	UniRef100_A0A132HRL0 Glutamate synthase (NADPH/NADH) small chain n=1 Tax=bacterium F083 TaxID=1768114 RepID=A0A132HRL0_9BACT	4.30862	8.81131	0	9.78993	0	9.08874	14.6753	1.94374	0	3.99495	3.66036	15.3384	8.62962	9.85571	0	1.78468	25.9267	9.46775	0	0	10.9224	7.32583	18.3768	6.55727
H7_plass_50382	RUG13049_prot_1435	WP_071135989.1 threonine--tRNA ligase [Petrimonas mucosa]	bvs:BARVI_03380 threonyl-tRNA synthetase	UniRef100_A0A132HY48 Threonine--tRNA ligase n=1 Tax=bacterium F083 TaxID=1768114 RepID=A0A132HY48_9BACT	8.61724	4.40566	0	9.78993	0	6.81656	14.6753	3.88749	2.77252	41.947	0	13.1472	20.1358	0	0	7.1387	20.7413	7.10081	11.5782	0	13.1068	17.0936	20.4186	13.1145
L5_plass_90388	WP_084097234.1	Not found	Not found	Not found	4.30862	4.40566	2.30028	0	5.01536	2.27219	3.66882	3.88749	0	5.99243	5.49054	6.5736	0	22.9967	7.20246	1.78468	0	4.73387	0	30.4858	4.36895	7.32583	6.12559	0
H1_plass_98552	RUG10242_prot_1062	WP_073044065.1 transcriptional regulator [Prevotella ruminicola]	tar:TALC_00221 hypothetical protein	UniRef100_A0A1M7GJ39 Uncharacterized protein n=1 Tax=Prevotella ruminicola TaxID=839 RepID=A0A1M7GJ39_PRERU	12.9259	4.40566	0	14.6849	0	4.54437	14.6753	0	11.0901	5.99243	0	8.7648	17.2592	6.57047	7.20246	8.92338	8.64222	21.3024	7.71882	0	17.4758	0	10.2093	13.1145
L2_plass_124014	RUG11373_prot_962	WP_076929092.1 50S ribosomal protein L5 [Proteiniphilum saccharofermentans]	shg:Sph21_1727 ribosomal protein L5	UniRef100_A0A2N3ACM1 50S ribosomal protein L5 n=1 Tax=Bacteroidetes bacterium HGW-Bacteroidetes-1 TaxID=2013677 RepID=A0A2N3ACM1_9BACT	0	22.0283	0	9.78993	0	4.54437	11.0065	1.94374	0	9.98738	0	2.1912	8.62962	3.28524	3.60123	3.56935	13.8276	9.46775	1.9297	0	6.55342	2.44194	10.2093	9.8359
L2_plass_205647	RUG12978_prot_2155	WP_028912843.1 ABC transporter permease [Prevotella sp. MA2016]	bth:BT_0564 ABC transporter permease	UniRef100_UPI00048A9F32 ABC transporter permease n=1 Tax=Prevotella sp. MA2016 TaxID=1408310 RepID=UPI00048A9F32	0	0	0	19.5799	5.01536	6.81656	0	3.88749	2.77252	9.98738	0	4.3824	2.87654	9.85571	3.60123	7.1387	10.3707	30.7702	5.78911	0	13.1068	2.44194	10.2093	13.1145
L8_plass_111761	RUG10439_prot_2392	WP_076928237.1 DEAD/DEAH box helicase [Proteiniphilum saccharofermentans]	pdi:BDI_2906 ATP-dependent RNA helicase	UniRef100_A0A132GWJ7 ATP-dependent RNA helicase DeaD n=1 Tax=bacterium P201 TaxID=1768112 RepID=A0A132GWJ7_9BACT	0	17.6226	0	14.6849	0	11.3609	14.6753	0	0	23.9697	3.66036	10.956	8.62962	6.57047	10.8037	3.56935	13.8276	4.73387	11.5782	0	15.2913	9.76777	32.6698	16.3932
L2_plass_160023	RUG12553_prot_587	WP_109644982.1 nicotinate phosphoribosyltransferase [Ruminococcaceae bacterium R-25]	cth:Cthe_1177 nicotinate phosphoribosyltransferase	UniRef100_UPI000D6CC899 nicotinate phosphoribosyltransferase n=1 Tax=Ruminococcaceae bacterium R-25 TaxID=2202136 RepID=UPI000D6CC899	0	13.217	4.60056	4.89497	5.01536	6.81656	7.33765	5.83123	16.6351	3.99495	9.15091	0	17.2592	0	14.4049	0	15.556	0	0	3.04858	6.55342	2.44194	2.04186	3.27863
L5_plass_225577	WP_024866158.1	Not found	Not found	Not found	4.30862	13.217	11.5014	0	5.01536	0	0	5.83123	5.54504	3.99495	7.32072	0	0	9.85571	21.6074	0	1.72844	2.36694	3.85941	19.8158	6.55342	7.32583	2.04186	3.27863
L8_plass_29733	RUG13448_prot_1824	WP_091842920.1 30S ribosomal protein S3 [Prevotella sp. ne3005]	pru:PRU_2109 rpsC; ribosomal protein S3	UniRef100_A0A1H8EIZ2 30S ribosomal protein S3 n=1 Tax=Prevotella sp. ne3005 TaxID=1761887 RepID=A0A1H8EIZ2_9BACT	4.30862	0	0	14.6849	5.01536	0	11.0065	0	2.77252	7.9899	0	6.5736	2.87654	9.85571	3.60123	24.9855	3.45689	11.8347	9.64852	0	4.36895	4.88389	24.5023	19.6718
H9_plass_159878	RUG10439_prot_209	WP_071137011.1 3-oxoacyl-[acyl-carrier-protein] reductase [Petrimonas mucosa]	asx:CDL62_16365 fabG; 3-oxoacyl-[acyl-carrier-protein] reductase	UniRef100_A0A132H1N9 3-oxoacyl-(Acyl-carrier-protein) reductase n=1 Tax=bacterium P201 TaxID=1768112 RepID=A0A132H1N9_9BACT	0	4.40566	0	14.6849	2.50768	6.81656	11.0065	0	0	21.9722	3.66036	10.956	11.5062	3.28524	0	3.56935	5.18533	4.73387	7.71882	0	10.9224	12.2097	6.12559	3.27863
L5_plass_9859	WP_093958225.1	Not found	Not found	Not found	8.61724	8.81131	6.90084	0	0	4.54437	11.0065	3.88749	5.54504	7.9899	9.15091	15.3384	2.87654	3.28524	7.20246	1.78468	0	0	0	15.2429	0	12.2097	2.04186	6.55727
L1_plass_79570	WP_028907352.1	Not found	Not found	Not found	8.61724	0	0	4.89497	7.52304	4.54437	14.6753	5.83123	0	1.99748	0	17.5296	8.62962	0	7.20246	21.4161	10.3707	16.5686	7.71882	0	17.4758	12.2097	20.4186	3.27863
L2_plass_39150	RUG10021_prot_2038	WP_079594355.1 50S ribosomal protein L14 [Bacteroidales bacterium WCE2004]	fte:Fluta_0769 LSU ribosomal protein L14P	UniRef100_A0A2J6HTF5 50S ribosomal protein L14 n=1 Tax=Marinilabiliales bacterium TaxID=2053303 RepID=A0A2J6HTF5_9BACT	0	4.40566	0	14.6849	5.01536	0	7.33765	1.94374	2.77252	3.99495	5.49054	10.956	5.75308	0	3.60123	0	8.64222	4.73387	3.85941	0	8.7379	9.76777	10.2093	9.8359
H5_plass_161055	RUG10867_prot_2841	WP_093958174.1 NADH-quinone oxidoreductase subunit NuoF [Clostridiales bacterium]	gfe:Gferi_20700 NADH dehydrogenase	UniRef100_A0A239QN58 NAD(P)-dependent iron-only hydrogenase diaphorase component flavoprotein n=1 Tax=Clostridiales bacterium TaxID=1898207 RepID=A0A239QN58_9FIRM	4.30862	17.6226	0	2.44748	0	0	3.66882	15.55	5.54504	3.99495	18.3018	10.956	0	9.85571	25.2086	1.78468	0	0	3.85941	10.67	4.36895	4.88389	4.08372	9.8359
H11_plass_40596	RUG10015_prot_1530	WP_026661951.1 activase [Butyrivibrio proteoclasticus]	bpb:bpr_I1766 hgdC; 2-hydroxyglutaryl-CoA dehydratase activator HgdC	UniRef100_A0A2V2CH28 Activase n=1 Tax=Clostridia bacterium TaxID=2044939 RepID=A0A2V2CH28_9FIRM	17.2345	44.0566	11.5014	4.89497	2.50768	0	3.66882	3.88749	5.54504	3.99495	20.132	8.7648	0	9.85571	14.4049	1.78468	0	0	1.9297	3.04858	4.36895	4.88389	0	0
L3_plass_57815	RUG14357_prot_2420	WP_036910642.1 MULTISPECIES: argininosuccinate lyase [Prevotella]	pru:PRU_2393 argH; argininosuccinate lyase	UniRef100_A0A1H5SZP5 Argininosuccinate lyase n=2 Tax=Prevotella TaxID=838 RepID=A0A1H5SZP5_PRERU	0	0	0	4.89497	2.50768	4.54437	3.66882	0	5.54504	1.99748	3.66036	8.7648	8.62962	6.57047	7.20246	3.56935	0	21.3024	13.5079	0	6.55342	17.0936	4.08372	6.55727
H1_plass_122070	RUG10342_prot_718	WP_079583884.1 elongation factor 4 [Bacteroidales bacterium WCE2008]	ash:AL1_05610 GTP-binding protein LepA	UniRef100_A0A132H1H1 Elongation factor 4 n=1 Tax=bacterium P201 TaxID=1768112 RepID=A0A132H1H1_9BACT	0	30.8396	0	22.0273	0	15.9053	11.0065	3.88749	19.4076	19.9748	0	35.0592	43.1481	0	18.0061	7.1387	10.3707	11.8347	5.78911	0	13.1068	9.76777	18.3768	16.3932
L8_plass_46787	RUG10554_prot_1616	WP_072288551.1 redox-regulated ATPase YchF [Prevotellaceae bacterium HUN156]	pru:PRU_2502 ychF; GTP-binding protein YchF	UniRef100_A0A1K1LMN7 Ribosome-binding ATPase YchF n=1 Tax=Prevotellaceae bacterium HUN156 TaxID=1520830 RepID=A0A1K1LMN7_9BACT	0	4.40566	0	4.89497	2.50768	0	11.0065	0	19.4076	17.9773	0	4.3824	5.75308	6.57047	10.8037	21.4161	5.18533	2.36694	7.71882	0	6.55342	2.44194	22.4605	9.8359
L7_plass_147369	RUG10471_prot_1312	WP_027449543.1 glycoside hydrolase family 92 protein [Prevotella brevis]	bth:BT_3130 hypothetical protein	UniRef100_A0A132GYU8 Uncharacterized protein n=1 Tax=bacterium P201 TaxID=1768112 RepID=A0A132GYU8_9BACT	8.61724	0	0	26.9223	2.50768	9.08874	14.6753	0	2.77252	25.9672	0	15.3384	8.62962	0	10.8037	3.56935	8.64222	2.36694	9.64852	0	13.1068	34.1872	20.4186	36.065
L2_plass_228977	RUG11364_prot_2080	WP_091843746.1 2-oxoglutarate oxidoreductase [Prevotella sp. ne3005]	bth:BT_0330 ketoisovalerate oxidoreductase subunit vorA	UniRef100_A0A1H8FKH7 2-oxoglutarate ferredoxin oxidoreductase subunit beta n=1 Tax=Prevotella sp. ne3005 TaxID=1761887 RepID=A0A1H8FKH7_9BACT	4.30862	0	0	19.5799	0	15.9053	18.3441	3.88749	0	25.9672	0	10.956	17.2592	9.85571	18.0061	32.1242	19.0129	16.5686	17.3673	0	15.2913	19.5355	32.6698	3.27863
L7_plass_62750	RUG14665_prot_1354	WP_109643582.1 biosynthetic-type acetolactate synthase large subunit [Ruminococcaceae bacterium R-25]	fro:AALO17_23770 acetolactate synthase large subunit biosynthetic type	UniRef100_UPI000D6D7D56 biosynthetic-type acetolactate synthase large subunit n=1 Tax=Ruminococcaceae bacterium R-25 TaxID=2202136 RepID=UPI000D6D7D56	8.61724	8.81131	0	4.89497	5.01536	2.27219	3.66882	3.88749	11.0901	5.99243	0	4.3824	14.3827	0	0	5.35403	0	2.36694	0	1.52429	4.36895	24.4194	8.16745	3.27863
H7_plass_5020	RUG10880_prot_1600	WP_091901253.1 DUF4332 domain-containing protein [Prevotella sp. lc2012]	pary:A4V02_09125 ferredoxin	UniRef100_UPI00089B93D5 DUF4332 domain-containing protein n=1 Tax=Prevotella sp. lc2012 TaxID=1761886 RepID=UPI00089B93D5	0	8.81131	0	7.34245	2.50768	6.81656	3.66882	5.83123	5.54504	9.98738	7.32072	28.4856	0	6.57047	3.60123	14.2774	1.72844	0	9.64852	0	0	12.2097	14.293	3.27863
H4_plass_83257	RUG12236_prot_471	WP_091818937.1 MULTISPECIES: 30S ribosomal protein S14 [Prevotella]	pru:PRU_2102 rpsN; ribosomal protein S14	UniRef100_A0A1G8ADU7 30S ribosomal protein S14 n=2 Tax=Prevotella TaxID=838 RepID=A0A1G8ADU7_9BACT	0	8.81131	0	14.6849	5.01536	9.08874	29.3506	3.88749	2.77252	11.9849	0	10.956	2.87654	0	14.4049	24.9855	3.45689	14.2016	11.5782	0	0	19.5355	14.293	16.3932
L9_plass_82964	RUG12426_prot_600	WP_090614864.1 ABC transporter ATP-binding protein [Bacteroides sp. AR20]	mbas:ALGA_2448 glycosyl transferase family 2	UniRef100_A0A132H505 ATP-binding cassette, subfamily F, member 3 n=1 Tax=bacterium P201 TaxID=1768112 RepID=A0A132H505_9BACT	4.30862	13.217	0	22.0273	0	9.08874	14.6753	0	11.0901	11.9849	0	13.1472	8.62962	9.85571	0	3.56935	8.64222	9.46775	1.9297	0	8.7379	17.0936	14.293	29.5077
L8_plass_57462	RUG10777_prot_2917	WP_005826809.1 MULTISPECIES: AraC family transcriptional regulator [Bacteria]	fjo:Fjoh_3096 transcriptional regulator, AraC family	UniRef100_A0A132HQA9 Helix-turn-helix domain-containing protein n=1 Tax=bacterium F083 TaxID=1768114 RepID=A0A132HQA9_9BACT	12.9259	13.217	0	7.34245	0	4.54437	3.66882	5.83123	5.54504	3.99495	0	0	2.87654	6.57047	0	12.4927	3.45689	4.73387	5.78911	0	2.18447	7.32583	14.293	9.8359
H4_plass_30141	RUG10471_prot_457	WP_008759884.1 MULTISPECIES: peptide chain release factor 1 [Bacteroides]	bvs:BARVI_01905 peptide chain release factor 1	UniRef100_A0A132HXS3 Peptide chain release factor 1 n=1 Tax=bacterium F083 TaxID=1768114 RepID=A0A132HXS3_9BACT	0	8.81131	0	9.78993	0	15.9053	25.6818	0	5.54504	13.9823	3.66036	15.3384	17.2592	6.57047	0	3.56935	3.45689	18.9355	1.9297	0	6.55342	9.76777	10.2093	3.27863
H10_plass_51264	RUG11749_prot_2023	WP_090683939.1 hypothetical protein [Bacteroidales bacterium KHT7]	oho:Oweho_0378 outer membrane protein/peptidoglycan-associated (lipo)protein	UniRef100_A0A2N2XYD9 Uncharacterized protein n=1 Tax=Bacteroidetes bacterium HGW-Bacteroidetes-20 TaxID=2013689 RepID=A0A2N2XYD9_9BACT	17.2345	0	4.60056	0	5.01536	0	7.33765	5.83123	5.54504	7.9899	5.49054	2.1912	8.62962	6.57047	18.0061	0	1.72844	2.36694	0	15.2429	6.55342	2.44194	2.04186	0
L10_plass_15329	RUG14679_prot_1263	WP_074859081.1 DNA polymerase III subunit alpha [Bacteroides thetaiotaomicron]	pdi:BDI_3484 DNA polymerase III alpha subunit	UniRef100_A0A132HQ02 DNA-directed DNA polymerase n=1 Tax=bacterium F083 TaxID=1768114 RepID=A0A132HQ02_9BACT	0	4.40566	0	9.78993	0	4.54437	14.6753	0	5.54504	1.99748	0	10.956	69.0369	6.57047	18.0061	7.1387	8.64222	7.10081	13.5079	0	15.2913	19.5355	20.4186	9.8359
H1Scaff_Prokka_93	RUG14499_prot_1027	Not found	Not found	UniRef100_A0A132GPZ6 Uncharacterized protein n=2 Tax=bacterium P201 TaxID=1768112 RepID=A0A132GPZ6_9BACT	4.30862	22.0283	0	14.6849	2.50768	2.27219	14.6753	1.94374	0	1.99748	0	10.956	8.62962	0	7.20246	0	10.3707	2.36694	3.85941	0	6.55342	4.88389	8.16745	13.1145
L8_plass_147885	RUG10458_prot_2451	WP_029451708.1 lysine 2,3-aminomutase [Clostridium algidicarnis]	bacc:BRDCF_p1071 L-lysine 2,3-aminomutase	UniRef100_A0A132HF55 Lysine 2,3-aminomutase n=1 Tax=bacterium F083 TaxID=1768114 RepID=A0A132HF55_9BACT	0	13.217	0	22.0273	0	4.54437	22.0129	3.88749	0	13.9823	0	37.2504	28.7654	6.57047	7.20246	3.56935	10.3707	9.46775	13.5079	0	15.2913	24.4194	59.214	36.065
L9_plass_3279	WP_051151092.1	Not found	Not found	Not found	4.30862	0	48.3058	2.44748	5.01536	0	0	1.94374	5.54504	1.99748	5.49054	6.5736	5.75308	6.57047	18.0061	1.78468	0	4.73387	0	12.1943	10.9224	2.44194	0	19.6718
L4_plass_50789	RUG10176_prot_731	WP_071138055.1 tRNA 2-thiouridine(34) synthase MnmA [Petrimonas mucosa]	pmuc:ING2E5A_3047 mnmA; tRNA-specific 2-thiouridylase MnmA {ECO:0000255|HAMAP-Rule:MF_00144}	UniRef100_A0A132H2Q3 tRNA-specific 2-thiouridylase n=1 Tax=bacterium P201 TaxID=1768112 RepID=A0A132H2Q3_9BACT	4.30862	0	0	24.4748	5.01536	9.08874	7.33765	5.83123	16.6351	3.99495	0	4.3824	40.2715	0	0	3.56935	15.556	9.46775	15.4376	0	8.7379	4.88389	10.2093	3.27863
L3_plass_192097	RUG10176_prot_2257	WP_026215729.1 30S ribosomal protein S14 [Porphyromonas levii]	blq:L21SP5_03055 rpsN2; Alternate 30S ribosomal protein S14	UniRef100_A0A2J6HTF7 30S ribosomal protein S14 n=1 Tax=Marinilabiliales bacterium TaxID=2053303 RepID=A0A2J6HTF7_9BACT	0	39.6509	0	9.78993	0	11.3609	3.66882	1.94374	0	11.9849	7.32072	13.1472	37.395	3.28524	3.60123	0	22.4698	11.8347	11.5782	0	10.9224	17.0936	8.16745	6.55727
H12_plass_153113	RUG10331_prot_1405	WP_028506265.1 N-acetyltransferase [Ruminococcus sp. FC2018]	ova:OBV_31990 putative acetyltransferase	UniRef100_UPI000A11A46C GNAT family N-acetyltransferase n=1 Tax=Anaerovibrio sp. JC8 TaxID=1240085 RepID=UPI000A11A46C	12.9259	8.81131	27.6033	0	10.0307	6.81656	0	0	13.8626	15.9798	3.66036	0	2.87654	13.1409	3.60123	5.35403	17.2844	0	3.85941	10.67	13.1068	4.88389	0	32.7863
L2_plass_125295	RUG11296_prot_2508	WP_027870221.1 pyridine nucleotide-disulfide oxidoreductase [[Eubacterium] cellulosolvens]	osp:Odosp_0244 FAD dependent oxidoreductase	UniRef100_C0K062 Proline dehydrogenase alpha subunit n=1 Tax=uncultured bacterium Rlip1 TaxID=581114 RepID=C0K062_9BACT	0	13.217	0	14.6849	0	20.4497	3.66882	0	0	5.99243	7.32072	10.956	17.2592	13.1409	7.20246	8.92338	29.3836	7.10081	3.85941	0	4.36895	9.76777	20.4186	6.55727
L1_plass_193564	RUG11373_prot_895	WP_079593729.1 2-oxoacid:ferredoxin oxidoreductase subunit beta [Bacteroidales bacterium WCE2004]	bacc:BRDCF_p1548 korB; 2-oxoglutarate synthase subunit korB	UniRef100_A0A2N3ABI6 2-oxoacid:ferredoxin oxidoreductase subunit beta n=1 Tax=Bacteroidetes bacterium HGW-Bacteroidetes-1 TaxID=2013677 RepID=A0A2N3ABI6_9BACT	0	4.40566	0	12.2374	0	13.6331	0	1.94374	2.77252	3.99495	0	8.7648	14.3827	3.28524	14.4049	3.56935	12.0991	2.36694	1.9297	0	6.55342	4.88389	12.2512	16.3932
L10_plass_8398	RUG10128_prot_2196	WP_009036790.1 MULTISPECIES: methylmalonyl-CoA epimerase [Bacteria]	bvs:BARVI_04520 hypothetical protein	UniRef100_A0A132H029 Lactoyl gluthatione lyase n=1 Tax=bacterium P201 TaxID=1768112 RepID=A0A132H029_9BACT	0	8.81131	0	9.78993	2.50768	9.08874	7.33765	3.88749	2.77252	9.98738	0	17.5296	14.3827	0	0	3.56935	20.7413	7.10081	23.1565	0	4.36895	7.32583	10.2093	9.8359
L7_plass_32492	RUG14932_prot_2065	Not found	poy:PAM_250 conserved hypothetical protein	UniRef100_A0A174MIR8 Uncharacterized protein n=1 Tax=Bacteroides xylanisolvens TaxID=371601 RepID=A0A174MIR8_9BACE	21.5431	4.40566	2.30028	0	5.01536	0	3.66882	1.94374	13.8626	9.98738	1.83018	2.1912	0	13.1409	0	8.92338	3.45689	2.36694	7.71882	0	2.18447	19.5355	2.04186	0
H12_plass_120818	RUG14413_prot_694	Not found	Not found	UniRef100_A0A132GTM3 Uncharacterized protein n=1 Tax=bacterium P201 TaxID=1768112 RepID=A0A132GTM3_9BACT	25.8517	8.81131	41.405	0	2.50768	2.27219	0	5.83123	11.0901	3.99495	36.6036	2.1912	5.75308	6.57047	21.6074	3.56935	0	0	0	74.6902	0	21.9775	6.12559	6.55727
H6_plass_114653	RUG11394_prot_2394	Not found	Not found	UniRef100_A0A174NV69 Uncharacterized protein n=1 Tax=Bacteroides vulgatus TaxID=821 RepID=A0A174NV69_BACVU	0	22.0283	0	12.2374	0	6.81656	11.0065	1.94374	8.31755	3.99495	0	32.868	17.2592	0	10.8037	3.56935	12.0991	4.73387	7.71882	0	4.36895	17.0936	2.04186	13.1145
H5_plass_133929	RUG13376_prot_274	WP_093240206.1 DNA-directed RNA polymerase subunit beta' [Ruminococcaceae bacterium YAD3003]	clo:HMPREF0868_0196 rpoC; DNA-directed RNA polymerase, beta' subunit	UniRef100_A0A1H3CTF9 DNA-directed RNA polymerase subunit beta' n=1 Tax=Ruminococcaceae bacterium YAD3003 TaxID=1520816 RepID=A0A1H3CTF9_9FIRM	25.8517	17.6226	2.30028	0	10.0307	2.27219	11.0065	21.3812	13.8626	5.99243	1.83018	0	5.75308	0	10.8037	1.78468	5.18533	7.10081	0	19.8158	0	9.76777	0	6.55727
H4_plass_4961	RUG12545_prot_1593	WP_071137385.1 DNA topoisomerase (ATP-hydrolyzing) subunit B [Petrimonas mucosa]	scn:Solca_0490 DNA gyrase, B subunit	UniRef100_A0A132GV86 DNA gyrase subunit B n=1 Tax=bacterium P201 TaxID=1768112 RepID=A0A132GV86_9BACT	0	0	0	2.44748	2.50768	2.27219	18.3441	0	5.54504	23.9697	0	8.7648	11.5062	0	14.4049	10.7081	19.0129	4.73387	13.5079	1.52429	15.2913	12.2097	14.293	9.8359
L6_plass_108547	RUG10613_prot_1147	WP_081657256.1 aldo/keto reductase [Prevotella albensis]	pbt:ING2E5B_1976 Aldehyde reductase	UniRef100_A0A132H7P5 Aldehyde reductase n=2 Tax=unclassified Bacteria (miscellaneous) TaxID=49928 RepID=A0A132H7P5_9BACT	8.61724	8.81131	0	26.9223	0	6.81656	18.3441	0	2.77252	19.9748	0	17.5296	5.75308	6.57047	3.60123	0	1.72844	2.36694	5.78911	0	8.7379	4.88389	8.16745	3.27863
H7_plass_63575	WP_073209453.1	Not found	Not found	Not found	4.30862	0	0	14.6849	7.52304	20.4497	14.6753	1.94374	11.0901	19.9748	0	8.7648	0	13.1409	7.20246	19.6314	0	14.2016	3.85941	0	13.1068	4.88389	4.08372	13.1145
L7_plass_36442	RUG14699_prot_646	WP_092121938.1 type IIA DNA topoisomerase subunit B [Porphyromonadaceae bacterium KH3CP3RA]	oho:Oweho_3365 type IIA topoisomerase (DNA gyrase/topo II, topoisomerase IV), B subunit	UniRef100_A0A132HUE6 Topoisomerase IV subunit B n=1 Tax=bacterium F083 TaxID=1768114 RepID=A0A132HUE6_9BACT	0	4.40566	0	12.2374	0	9.08874	11.0065	1.94374	2.77252	15.9798	0	6.5736	17.2592	6.57047	0	8.92338	12.0991	7.10081	3.85941	0	4.36895	14.6517	14.293	6.55727
L2_plass_113401	RUG11307_prot_1797	WP_091902283.1 MULTISPECIES: elongation factor G [Prevotella]	dori:FH5T_12700 elongation factor G	UniRef100_A0A132GW53 Elongation factor G n=1 Tax=bacterium P201 TaxID=1768112 RepID=A0A132GW53_9BACT	0	17.6226	0	19.5799	2.50768	11.3609	7.33765	0	2.77252	25.9672	1.83018	21.912	14.3827	0	0	1.78468	32.8404	21.3024	9.64852	0	2.18447	14.6517	22.4605	19.6718
L5_plass_135236	RUG10673_prot_169	WP_051538934.1 translation initiation factor IF-2 [Ruminococcaceae bacterium AB4001]	cthd:CDO33_05975 translation initiation factor IF-2	UniRef100_UPI000683E543 translation initiation factor IF-2 n=1 Tax=Ruminococcaceae bacterium AB4001 TaxID=1410638 RepID=UPI000683E543	17.2345	0	4.60056	2.44748	2.50768	2.27219	0	1.94374	5.54504	1.99748	9.15091	4.3824	0	3.28524	14.4049	1.78468	5.18533	7.10081	1.9297	36.583	0	0	0	9.8359
L1_plass_165050	WP_091769574.1	Not found	Not found	Not found	0	0	0	19.5799	2.50768	2.27219	11.0065	0	2.77252	11.9849	0	2.1912	5.75308	13.1409	18.0061	21.4161	6.91378	14.2016	5.78911	0	2.18447	2.44194	12.2512	13.1145
L10_plass_101247	RUG11481_prot_445	WP_094381291.1 MULTISPECIES: IS1380-like element IS614 family transposase [Prevotella]	bvs:BARVI_02805 transposase	UniRef100_A0A132GPY3 Transposase IS4 family protein n=1 Tax=bacterium P201 TaxID=1768112 RepID=A0A132GPY3_9BACT	8.61724	0	0	12.2374	0	4.54437	3.66882	3.88749	5.54504	3.99495	0	8.7648	28.7654	6.57047	7.20246	3.56935	1.72844	21.3024	5.78911	0	6.55342	9.76777	26.5442	0
H7_plass_86633	RUG10161_prot_1264	WP_031533715.1 MULTISPECIES: 2-oxoacid:acceptor oxidoreductase subunit alpha [Bacteroides]	pru:PRU_2267 putative keto/oxoacid ferredoxin oxidoreductase, alpha subunit	UniRef100_A0A1V5IZ47 2-oxoglutarate oxidoreductase subunit KorA n=1 Tax=Bacteroidetes bacterium ADurb.BinA104 TaxID=1852816 RepID=A0A1V5IZ47_9BACT	0	0	0	14.6849	2.50768	11.3609	11.0065	1.94374	5.54504	31.9596	0	15.3384	2.87654	6.57047	7.20246	14.2774	5.18533	7.10081	17.3673	0	13.1068	9.76777	0	3.27863
H7_plass_111107	RUG10679_prot_202	WP_073043830.1 1,4-dihydroxy-2-naphthoyl-CoA synthase [Prevotella ruminicola]	pru:PRU_1684 menB; naphthoate synthase	UniRef100_A0A1M7G0D9 1,4-dihydroxy-2-naphthoyl-CoA synthase n=1 Tax=Prevotella ruminicola TaxID=839 RepID=A0A1M7G0D9_PRERU	0	0	0	7.34245	0	4.54437	3.66882	1.94374	5.54504	11.9849	3.66036	10.956	5.75308	6.57047	0	5.35403	12.0991	9.46775	17.3673	0	4.36895	9.76777	8.16745	9.8359
L10_plass_108274	RUG10374_prot_1363	WP_091840967.1 DUF2851 domain-containing protein [Prevotella sp. ne3005]	pru:PRU_2464 conserved hypothetical protein	UniRef100_A0A1H8BBF3 Uncharacterized protein n=1 Tax=Prevotella sp. ne3005 TaxID=1761887 RepID=A0A1H8BBF3_9BACT	0	4.40566	0	7.34245	17.5538	4.54437	7.33765	0	0	15.9798	1.83018	2.1912	20.1358	0	3.60123	10.7081	3.45689	9.46775	11.5782	0	4.36895	12.2097	2.04186	9.8359
L6_plass_126698	RUG10021_prot_260	WP_004300862.1 MULTISPECIES: phenylalanine--tRNA ligase subunit alpha [Bacteroides]	scn:Solca_4407 phenylalanyl-tRNA synthetase, alpha subunit	UniRef100_A0A132GYI1 Phenylalanine--tRNA ligase alpha subunit n=1 Tax=bacterium P201 TaxID=1768112 RepID=A0A132GYI1_9BACT	0	13.217	0	12.2374	7.52304	13.6331	7.33765	0	2.77252	19.9748	1.83018	19.7208	2.87654	6.57047	7.20246	0	6.91378	11.8347	9.64852	0	15.2913	7.32583	16.3349	0
L1_plass_80126	RUG13113_prot_996	WP_073210764.1 acetylornithine carbamoyltransferase [Prevotella ruminicola]	pru:PRU_2210 transcarbamylase	UniRef100_A0A1M6Y451 N-succinyl-L-ornithine transcarbamylase n=1 Tax=Prevotella ruminicola TaxID=839 RepID=A0A1M6Y451_PRERU	0	17.6226	0	9.78993	2.50768	2.27219	7.33765	3.88749	5.54504	1.99748	0	2.1912	0	6.57047	0	14.2774	8.64222	9.46775	7.71882	0	6.55342	4.88389	6.12559	13.1145
L3_plass_12911	RUG11394_prot_2394	Not found	Not found	UniRef100_A0A174NV69 Uncharacterized protein n=1 Tax=Bacteroides vulgatus TaxID=821 RepID=A0A174NV69_BACVU	0	8.81131	0	19.5799	0	9.08874	22.0129	0	5.54504	23.9697	0	24.1032	2.87654	3.28524	18.0061	16.0621	10.3707	28.4032	40.5238	0	10.9224	7.32583	20.4186	6.55727
H9_plass_116320	RUG12009_prot_2109	WP_073206886.1 chaperonin GroEL [Prevotella ruminicola]	pru:PRU_0307 groL; chaperonin GroEL	UniRef100_A0A1M6TW55 60 kDa chaperonin n=1 Tax=Prevotella ruminicola TaxID=839 RepID=A0A1M6TW55_PRERU	0	0	0	2.44748	7.52304	0	3.66882	1.94374	11.0901	7.9899	0	15.3384	11.5062	19.7114	3.60123	14.2774	6.91378	18.9355	5.78911	0	21.8447	17.0936	16.3349	9.8359
L1_plass_124143	RUG10086_prot_2451	WP_091960749.1 pyruvate, phosphate dikinase [Prevotella sp. tc2-28]	pru:PRU_1512 ppdK; pyruvate, phosphate dikinase	UniRef100_A0A1H4BM88 Pyruvate, phosphate dikinase n=1 Tax=Prevotella sp. tc2-28 TaxID=1761888 RepID=A0A1H4BM88_9BACT	0	4.40566	0	12.2374	2.50768	9.08874	7.33765	7.77498	11.0901	1.99748	0	10.956	0	6.57047	7.20246	16.0621	10.3707	11.8347	3.85941	0	8.7379	4.88389	20.4186	0
L8_plass_40722	RUG10176_prot_1912	WP_091908735.1 peptide chain release factor 3 [Porphyromonadaceae bacterium KH3R12]	mbas:ALGA_0298 peptide chain release factor 3	UniRef100_A0A132GVJ3 Peptide chain release factor 3 n=1 Tax=bacterium P201 TaxID=1768112 RepID=A0A132GVJ3_9BACT	12.9259	4.40566	0	7.34245	0	4.54437	7.33765	5.83123	11.0901	9.98738	0	17.5296	23.0123	0	0	5.35403	5.18533	11.8347	5.78911	0	4.36895	17.0936	8.16745	22.9504
H7_plass_185769	RUG10176_prot_1713	WP_027131907.1 electron transfer flavoprotein subunit beta/FixA family protein [Fusobacterium necrophorum]	osp:Odosp_2053 Electron transfer flavoprotein alpha/beta-subunit	UniRef100_A0A132HDJ6 Electron transfer flavoprotein beta subunit n=1 Tax=bacterium F083 TaxID=1768114 RepID=A0A132HDJ6_9BACT	0	8.81131	0	7.34245	2.50768	6.81656	3.66882	0	0	5.99243	1.83018	13.1472	11.5062	13.1409	0	10.7081	5.18533	7.10081	3.85941	0	6.55342	14.6517	8.16745	3.27863
L8_plass_5904	RUG14415_prot_1991	WP_031536119.1 MULTISPECIES: AraC family transcriptional regulator [Bacteroides]	bth:BT_2120 transcriptional regulator	UniRef100_A0A132GU63 Transcriptional regulator n=1 Tax=bacterium P201 TaxID=1768112 RepID=A0A132GU63_9BACT	0	0	0	24.4748	0	22.7219	18.3441	0	8.31755	39.9495	3.66036	17.5296	43.1481	9.85571	14.4049	5.35403	17.2844	23.6694	19.297	0	15.2913	19.5355	16.3349	36.065
L1_plass_134823	RUG11071_prot_735	WP_091964137.1 methylmalonyl-CoA mutase [Prevotella sp. tc2-28]	pru:PRU_1639 mutB; methylmalonyl-CoA mutase, large subunit	UniRef100_A0A1H4EZ48 Heterodimeric methylmalonyl-CoA mutase large subunit n=1 Tax=Prevotella sp. tc2-28 TaxID=1761888 RepID=A0A1H4EZ48_9BACT	0	0	0	34.2648	20.0614	9.08874	11.0065	7.77498	5.54504	31.9596	0	17.5296	23.0123	3.28524	0	51.7556	10.3707	40.2379	32.805	0	37.1361	29.3033	18.3768	36.065
H7_plass_189614	RUG10018_prot_2172	WP_013063216.1 MULTISPECIES: 30S ribosomal protein S11 [Prevotella]	pru:PRU_2090 rpsK; ribosomal protein S11	UniRef100_D5EUQ8 30S ribosomal protein S11 n=5 Tax=Prevotella TaxID=838 RepID=D5EUQ8_PRER2	0	4.40566	0	7.34245	2.50768	6.81656	11.0065	5.83123	8.31755	11.9849	0	4.3824	14.3827	13.1409	0	12.4927	12.0991	11.8347	21.2268	0	19.6603	21.9775	6.12559	0
L4_plass_203931	RUG12537_prot_76	Not found	aap:NT05HA_0444 cell wall-associated hydrolase	UniRef100_M7YUG8 Uncharacterized protein n=1 Tax=Methylobacterium mesophilicum SR1.6/6 TaxID=908290 RepID=M7YUG8_9RHIZ	4.30862	0	0	19.5799	0	2.27219	36.6882	1.94374	2.77252	21.9722	0	26.2944	14.3827	9.85571	7.20246	0	6.91378	11.8347	21.2268	0	6.55342	19.5355	16.3349	6.55727
L3_plass_18577	RUG14679_prot_1457	WP_092031560.1 DNA-directed RNA polymerase subunit beta' [Porphyromonadaceae bacterium KHP3R9]	dori:FH5T_04170 DNA-directed RNA polymerase subunit beta'	UniRef100_A0A132H3T5 DNA-directed RNA polymerase subunit beta' n=1 Tax=bacterium P201 TaxID=1768112 RepID=A0A132H3T5_9BACT	0	0	0	7.34245	5.01536	0	18.3441	0	5.54504	9.98738	3.66036	21.912	8.62962	6.57047	43.2147	16.0621	10.3707	7.10081	9.64852	0	4.36895	17.0936	14.293	6.55727
H1_plass_160630	RUG10459_prot_1886	WP_027870221.1 pyridine nucleotide-disulfide oxidoreductase [[Eubacterium] cellulosolvens]	osp:Odosp_0244 FAD dependent oxidoreductase	UniRef100_A0A132H376 FAD dependent oxidoreductase n=1 Tax=bacterium P201 TaxID=1768112 RepID=A0A132H376_9BACT	0	4.40566	0	22.0273	2.50768	4.54437	18.3441	0	5.54504	5.99243	0	15.3384	2.87654	0	3.60123	1.78468	8.64222	9.46775	5.78911	0	4.36895	2.44194	8.16745	3.27863
L3_plass_196183	RUG14517_prot_889	Not found	Not found	UniRef100_A5ZBN0 Uncharacterized protein n=1 Tax=Bacteroides caccae ATCC 43185 TaxID=411901 RepID=A5ZBN0_9BACE	0	0	0	4.89497	12.5384	6.81656	3.66882	1.94374	0	5.99243	0	10.956	14.3827	9.85571	10.8037	30.3395	13.8276	18.9355	17.3673	0	19.6603	12.2097	12.2512	9.8359
L4_plass_157955	RUG10176_prot_2362	WP_091907635.1 MULTISPECIES: 4Fe-4S dicluster domain-containing protein [unclassified Porphyromonadaceae]	mbas:ALGA_2627 NADH dehydrogenase	UniRef100_A0A132I068 NADH-quinone oxidoreductase subunit F n=1 Tax=bacterium F083 TaxID=1768114 RepID=A0A132I068_9BACT	0	13.217	0	17.1324	0	6.81656	22.0129	1.94374	5.54504	7.9899	0	6.5736	25.8889	0	18.0061	7.1387	5.18533	14.2016	17.3673	0	6.55342	12.2097	18.3768	6.55727
L11_plass_66600	RUG10176_prot_1624	Not found	fbt:D770_21290 hypothetical protein	UniRef100_A0A132HXD9 Uncharacterized protein n=1 Tax=bacterium F083 TaxID=1768114 RepID=A0A132HXD9_9BACT	0	4.40566	0	4.89497	0	2.27219	7.33765	3.88749	0	5.99243	0	4.3824	23.0123	13.1409	3.60123	7.1387	15.556	14.2016	11.5782	0	13.1068	17.0936	4.08372	32.7863
L1_plass_51308	RUG10684_prot_2971	WP_026503822.1 histidine phosphatase family protein [Butyrivibrio sp. NC3005]	cpy:Cphy_3303 Phosphoglycerate mutase	UniRef100_UPI00041A407D histidine phosphatase family protein n=1 Tax=Butyrivibrio sp. NC3005 TaxID=1280685 RepID=UPI00041A407D	8.61724	8.81131	0	0	12.5384	2.27219	3.66882	17.4937	11.0901	9.98738	5.49054	0	0	3.28524	7.20246	19.6314	8.64222	4.73387	0	4.57287	0	21.9775	6.12559	13.1145
L5_plass_172846	RUG11962_prot_1154	WP_093241367.1 pyruvate:ferredoxin (flavodoxin) oxidoreductase [Ruminococcaceae bacterium YAD3003]	cthd:CDO33_11060 nifJ; pyruvate:ferredoxin (flavodoxin) oxidoreductase	UniRef100_A0A1H3EDW7 Pyruvate-flavodoxin oxidoreductase n=1 Tax=Ruminococcaceae bacterium YAD3003 TaxID=1520816 RepID=A0A1H3EDW7_9FIRM	0	8.81131	4.60056	0	2.50768	2.27219	0	3.88749	13.8626	0	14.6414	0	2.87654	6.57047	7.20246	3.56935	1.72844	11.8347	0	45.7287	2.18447	4.88389	4.08372	3.27863
L8_plass_92084	RUG10439_prot_1169	WP_018357938.1 3-keto-5-aminohexanoate cleavage protein [Porphyromonas levii]	osp:Odosp_3171 protein of unknown function DUF849	UniRef100_A0A132GS44 Uncharacterized protein n=1 Tax=bacterium F083 TaxID=1768114 RepID=A0A132GS44_9BACT	0	13.217	0	7.34245	0	11.3609	29.3506	1.94374	0	15.9798	0	61.3536	25.8889	9.85571	10.8037	3.56935	22.4698	9.46775	15.4376	0	19.6603	21.9775	40.8372	3.27863
L1_plass_85091	RUG10726_prot_1042	WP_091818077.1 polyribonucleotide nucleotidyltransferase [Prevotella sp. BP1-148]	pru:PRU_2633 pnp; polyribonucleotide nucleotidyltransferase	UniRef100_A0A1G7XM55 Polyribonucleotide nucleotidyltransferase n=2 Tax=Prevotella sp. BP1-148 TaxID=645274 RepID=A0A1G7XM55_9BACT	12.9259	0	0	9.78993	0	4.54437	7.33765	0	5.54504	9.98738	3.66036	17.5296	0	6.57047	3.60123	28.5548	5.18533	16.5686	19.297	0	8.7379	2.44194	20.4186	13.1145
L2_plass_236664	RUG13914_prot_213	WP_092032513.1 lysine--tRNA ligase [Porphyromonadaceae bacterium KHP3R9]	pmuc:ING2E5A_0845 lysS; Lysine-tRNA ligase {ECO:0000255|HAMAP-Rule:MF_00252}	UniRef100_A0A132GWM6 Lysine--tRNA ligase n=1 Tax=bacterium P201 TaxID=1768112 RepID=A0A132GWM6_9BACT	8.61724	0	0	12.2374	0	20.4497	18.3441	9.71872	8.31755	15.9798	0	19.7208	31.6419	6.57047	7.20246	5.35403	17.2844	0	5.78911	0	2.18447	4.88389	26.5442	9.8359
L7_plass_119679	RUG10267_prot_2021	WP_033148517.1 anthranilate synthase component I family protein [Prevotella sp. P6B1]	pru:PRU_1455 trpE; anthranilate synthase, component I	UniRef100_UPI00051B22D5 anthranilate synthase component I family protein n=1 Tax=Prevotella sp. P6B1 TaxID=1410613 RepID=UPI00051B22D5	4.30862	0	0	4.89497	5.01536	0	3.66882	7.77498	8.31755	5.99243	0	6.5736	0	3.28524	3.60123	14.2774	13.8276	7.10081	1.9297	0	4.36895	17.0936	16.3349	19.6718
L11_plass_83493	RUG10083_prot_606	WP_006950479.1 MULTISPECIES: DUF4295 domain-containing protein [Prevotella]	pru:PRU_0750 hypothetical protein	UniRef100_R5CRB8 Uncharacterized protein n=9 Tax=Prevotellaceae TaxID=171552 RepID=R5CRB8_9BACT	0	0	0	12.2374	2.50768	4.54437	0	3.88749	11.0901	9.98738	0	6.5736	5.75308	6.57047	3.60123	14.2774	17.2844	11.8347	23.1565	3.04858	8.7379	0	8.16745	19.6718
H1_plass_46505	RUG11958_prot_811	WP_019538658.1 DNA helicase RecG [Proteiniphilum acetatigenes]	oho:Oweho_3030 ATP-dependent DNA helicase RecG	UniRef100_A0A132HGC8 ATP-dependent DNA helicase RecG n=1 Tax=bacterium F083 TaxID=1768114 RepID=A0A132HGC8_9BACT	0	8.81131	0	19.5799	0	6.81656	3.66882	5.83123	5.54504	3.99495	0	8.7648	8.62962	0	7.20246	3.56935	8.64222	9.46775	1.9297	0	8.7379	4.88389	20.4186	16.3932
L9_plass_77325	RUG13515_prot_810	WP_027132146.1 glutamate synthase (NADPH), homotetrameric [Fusobacterium necrophorum]	str:Sterm_0793 glutamate synthase (NADPH), homotetrameric	UniRef100_A0A132HRL0 Glutamate synthase (NADPH/NADH) small chain n=1 Tax=bacterium F083 TaxID=1768114 RepID=A0A132HRL0_9BACT	0	8.81131	0	26.9223	0	15.9053	36.6882	1.94374	0	7.9899	0	35.0592	34.5185	16.4262	14.4049	17.8468	19.0129	16.5686	5.78911	0	13.1068	29.3033	26.5442	45.9009
H6_plass_107131	RUG10176_prot_2576	WP_018357939.1 L-erythro-3,5-diaminohexanoate dehydrogenase [Porphyromonas levii]	pgi:PG_1069 alcohol dehydrogenase, zinc-containing, putative	UniRef100_A0A132HPI8 Alcohol dehydrogenase zinc-binding domain-containing protein n=1 Tax=bacterium F083 TaxID=1768114 RepID=A0A132HPI8_9BACT	8.61724	4.40566	0	7.34245	0	2.27219	18.3441	0	22.1801	3.99495	0	15.3384	2.87654	6.57047	3.60123	0	3.45689	2.36694	1.9297	0	13.1068	2.44194	22.4605	3.27863
L6_plass_164442	RUG11026_prot_2704	WP_091842893.1 50S ribosomal protein L15 [Prevotella sp. ne3005]	pru:PRU_2096 rplO; ribosomal protein L15	UniRef100_A0A1H8EGX5 50S ribosomal protein L15 n=1 Tax=Prevotella sp. ne3005 TaxID=1761887 RepID=A0A1H8EGX5_9BACT	4.30862	0	0	14.6849	0	9.08874	14.6753	0	5.54504	3.99495	3.66036	10.956	2.87654	22.9967	0	17.8468	1.72844	30.7702	23.1565	0	15.2913	12.2097	22.4605	9.8359
H7_plass_55173	RUG11296_prot_2420	WP_005830735.1 MULTISPECIES: translational GTPase TypA [Bacteria]	fjo:Fjoh_4935 GTP-binding protein TypA	UniRef100_A0A132H205 GTP-binding protein n=1 Tax=bacterium P201 TaxID=1768112 RepID=A0A132H205_9BACT	0	0	0	4.89497	0	9.08874	11.0065	0	2.77252	13.9823	1.83018	17.5296	2.87654	9.85571	3.60123	8.92338	8.64222	4.73387	1.9297	0	15.2913	14.6517	10.2093	6.55727
L6_plass_14641	RUG10471_prot_1313	WP_022470437.1 MULTISPECIES: hypothetical protein [Bacteroides]	osp:Odosp_1309 Long-chain-fatty-acid--CoA ligase	UniRef100_A0A132GYK0 Long-chain acyl-CoA synthetase n=1 Tax=bacterium P201 TaxID=1768112 RepID=A0A132GYK0_9BACT	0	4.40566	0	26.9223	0	4.54437	14.6753	0	2.77252	49.9369	0	4.3824	25.8889	6.57047	7.20246	1.78468	22.4698	4.73387	21.2268	0	24.0292	17.0936	12.2512	6.55727
L1_plass_81566	RUG10302_prot_598	WP_028911726.1 chaperonin GroEL [Prevotella sp. MA2016]	pru:PRU_0307 groL; chaperonin GroEL	UniRef100_UPI00048DF433 chaperonin GroEL n=1 Tax=Prevotella sp. MA2016 TaxID=1408310 RepID=UPI00048DF433	0	4.40566	0	9.78993	10.0307	6.81656	3.66882	3.88749	11.0901	7.9899	0	6.5736	5.75308	0	0	26.7701	1.72844	16.5686	9.64852	0	6.55342	4.88389	6.12559	3.27863
L1_plass_171630	RUG10471_prot_892	WP_002596039.1 ATP-binding protein [[Clostridium] clostridioforme]	mbas:ALGA_2625 ATP-binding protein	UniRef100_A0A132HUX6 Uncharacterized protein n=1 Tax=bacterium F083 TaxID=1768114 RepID=A0A132HUX6_9BACT	0	4.40566	0	14.6849	0	11.3609	11.0065	0	5.54504	11.9849	0	2.1912	11.5062	3.28524	3.60123	12.4927	13.8276	2.36694	7.71882	0	4.36895	7.32583	8.16745	3.27863
L3_plass_68327	RUG10267_prot_979	WP_091838450.1 asparagine synthase B [Prevotella sp. ne3005]	pru:PRU_1978 asnB; asparagine synthase (glutamine-hydrolyzing)	UniRef100_A0A1H7YN79 Asparagine synthase (Glutamine-hydrolysing) n=1 Tax=Prevotella sp. ne3005 TaxID=1761887 RepID=A0A1H7YN79_9BACT	0	0	0	4.89497	0	4.54437	14.6753	1.94374	8.31755	9.98738	1.83018	4.3824	5.75308	3.28524	3.60123	10.7081	8.64222	16.5686	3.85941	0	10.9224	12.2097	8.16745	0
L3_plass_127473	RUG10621_prot_834	WP_027449113.1 fructose-bisphosphate aldolase [Prevotella brevis]	pru:PRU_2062 fba; fructose-1,6-bisphosphate aldolase, class II	UniRef100_A0A132I0V1 Fructose-bisphosphate aldolase, class II n=1 Tax=bacterium F083 TaxID=1768114 RepID=A0A132I0V1_9BACT	0	30.8396	0	19.5799	2.50768	9.08874	18.3441	0	0	23.9697	0	6.5736	23.0123	6.57047	18.0061	3.56935	13.8276	11.8347	5.78911	0	21.8447	9.76777	14.293	9.8359
L10Scaff_Prokka_1810	RUG10170_prot_1854	WP_028902390.1 MULTISPECIES: elongation factor Tu [Prevotella]	pru:PRU_2143 tuf; translation elongation factor Tu	UniRef100_A0A1M6U6Z2 Elongation factor Tu n=1 Tax=Prevotella ruminicola TaxID=839 RepID=A0A1M6U6Z2_PRERU	0	0	0	19.5799	2.50768	2.27219	7.33765	1.94374	0	29.9621	0	4.3824	11.5062	6.57047	3.60123	33.9088	10.3707	11.8347	9.64852	0	10.9224	2.44194	12.2512	6.55727
H7_plass_94405	RUG10176_prot_1771	WP_091902283.1 MULTISPECIES: elongation factor G [Prevotella]	dori:FH5T_12700 elongation factor G	UniRef100_A0A132GW53 Elongation factor G n=1 Tax=bacterium P201 TaxID=1768112 RepID=A0A132GW53_9BACT	8.61724	0	0	12.2374	0	4.54437	18.3441	0	8.31755	17.9773	3.66036	10.956	11.5062	0	14.4049	3.56935	12.0991	4.73387	13.5079	0	8.7379	12.2097	32.6698	13.1145
H3_plass_32990	RUG14627_prot_963	WP_004307553.1 MULTISPECIES: elongation factor Tu [Bacteroides]	bvs:BARVI_11055 tuf; elongation factor Tu	UniRef100_A0A1F3KLX2 Elongation factor Tu n=2 Tax=unclassified Bacteroidetes (miscellaneous) TaxID=37452 RepID=A0A1F3KLX2_9BACT	0	8.81131	0	9.78993	0	43.1715	7.33765	0	5.54504	25.9672	0	6.5736	20.1358	13.1409	7.20246	8.92338	12.0991	9.46775	11.5782	0	13.1068	19.5355	12.2512	13.1145
L3_plass_145621	RUG14699_prot_2236	WP_008765197.1 MULTISPECIES: polyribonucleotide nucleotidyltransferase [Bacteroides]	pary:A4V02_13425 polyribonucleotide nucleotidyltransferase	UniRef100_A0A132GV40 Polyribonucleotide nucleotidyltransferase n=2 Tax=unclassified Bacteria (miscellaneous) TaxID=49928 RepID=A0A132GV40_9BACT	4.30862	0	0	14.6849	5.01536	11.3609	14.6753	3.88749	0	5.99243	0	26.2944	31.6419	3.28524	0	1.78468	10.3707	9.46775	5.78911	0	4.36895	14.6517	20.4186	6.55727
H1_plass_114195	RUG10176_prot_692	WP_079583884.1 elongation factor 4 [Bacteroidales bacterium WCE2008]	ash:AL1_05610 GTP-binding protein LepA	UniRef100_A0A132H1H1 Elongation factor 4 n=1 Tax=bacterium P201 TaxID=1768112 RepID=A0A132H1H1_9BACT	4.30862	8.81131	0	22.0273	2.50768	4.54437	3.66882	0	0	9.98738	3.66036	8.7648	17.2592	0	0	7.1387	10.3707	11.8347	7.71882	0	8.7379	12.2097	8.16745	6.55727
H7_plass_6593	RUG10370_prot_570	WP_091842300.1 TrpB-like pyridoxal phosphate-dependent enzyme [Prevotella sp. ne3005]	pru:PRU_1351 pyridoxal-phosphate dependent TrpB-like protein	UniRef100_A0A1H8DH72 Tryptophan synthase beta chain n=1 Tax=Prevotella sp. ne3005 TaxID=1761887 RepID=A0A1H8DH72_9BACT	8.61724	0	0	7.34245	0	11.3609	0	3.88749	11.0901	13.9823	0	4.3824	2.87654	13.1409	3.60123	16.0621	5.18533	11.8347	13.5079	0	8.7379	2.44194	10.2093	3.27863
L8_plass_163469	RUG10176_prot_244	WP_092121988.1 ornithine--oxo-acid transaminase [Porphyromonadaceae bacterium KH3CP3RA]	osp:Odosp_1414 ornithine aminotransferase	UniRef100_A0A132GU99 Ornithine--oxo-acid transaminase n=1 Tax=bacterium P201 TaxID=1768112 RepID=A0A132GU99_9BACT	4.30862	13.217	0	9.78993	10.0307	13.6331	7.33765	0	11.0901	7.9899	0	8.7648	17.2592	0	14.4049	5.35403	8.64222	7.10081	3.85941	0	10.9224	14.6517	22.4605	0
L2Scaff_Prokka_20	RUG13310_prot_2963	WP_029451708.1 lysine 2,3-aminomutase [Clostridium algidicarnis]	bacc:BRDCF_p1071 L-lysine 2,3-aminomutase	UniRef100_A0A132HF55 Lysine 2,3-aminomutase n=1 Tax=bacterium F083 TaxID=1768114 RepID=A0A132HF55_9BACT	0	4.40566	0	12.2374	0	4.54437	18.3441	5.83123	5.54504	11.9849	0	24.1032	14.3827	13.1409	10.8037	1.78468	10.3707	0	3.85941	0	17.4758	9.76777	18.3768	6.55727
H7_plass_70781	RUG11296_prot_2508	WP_027870221.1 pyridine nucleotide-disulfide oxidoreductase [[Eubacterium] cellulosolvens]	osp:Odosp_0244 FAD dependent oxidoreductase	UniRef100_C0K062 Proline dehydrogenase alpha subunit n=1 Tax=uncultured bacterium Rlip1 TaxID=581114 RepID=C0K062_9BACT	8.61724	0	0	14.6849	0	2.27219	7.33765	0	0	11.9849	1.83018	19.7208	5.75308	3.28524	7.20246	1.78468	5.18533	2.36694	3.85941	0	2.18447	19.5355	12.2512	19.6718
H3_plass_48833	RUG12981_prot_167	WP_033148636.1 sodium ion-translocating decarboxylase subunit beta [Prevotella sp. P6B1]	pru:PRU_1644 sodium ion-translocating decarboxylase, beta subunit	UniRef100_UPI00051AC005 sodium ion-translocating decarboxylase subunit beta n=1 Tax=Prevotella sp. P6B1 TaxID=1410613 RepID=UPI00051AC005	0	0	0	12.2374	2.50768	11.3609	18.3441	9.71872	2.77252	1.99748	3.66036	4.3824	0	6.57047	3.60123	14.2774	5.18533	26.0363	13.5079	0	10.9224	4.88389	10.2093	0
L5_plass_174392	RUG10177_prot_2676	WP_093957291.1 molecular chaperone HtpG [Clostridiales bacterium]	cthd:CDO33_04870 molecular chaperone HtpG	UniRef100_A0A239QJM8 Chaperone protein HtpG n=1 Tax=Clostridiales bacterium TaxID=1898207 RepID=A0A239QJM8_9FIRM	4.30862	4.40566	11.5014	2.44748	7.52304	2.27219	0	1.94374	5.54504	3.99495	23.7924	6.5736	0	13.1409	25.2086	1.78468	0	2.36694	0	22.8644	2.18447	0	4.08372	0
L2_plass_34732	RUG13853_prot_2875	WP_091818386.1 MULTISPECIES: Y-family DNA polymerase [Prevotella]	pru:PRU_1186 ImpB/MucB/SamB family protein	UniRef100_A0A1G7Y5K7 DNA polymerase V n=2 Tax=Prevotella TaxID=838 RepID=A0A1G7Y5K7_9BACT	4.30862	0	0	4.89497	5.01536	0	7.33765	5.83123	2.77252	13.9823	0	2.1912	5.75308	6.57047	7.20246	7.1387	15.556	16.5686	9.64852	0	13.1068	0	2.04186	6.55727
L9_plass_56695	RUG11307_prot_663	WP_098031929.1 cysteine--tRNA ligase [Bacteroides sp. AR29]	bth:BT_3351 cysS; cysteinyl-tRNA synthetase	UniRef100_A0A132GVH3 Cysteine--tRNA ligase n=1 Tax=bacterium P201 TaxID=1768112 RepID=A0A132GVH3_9BACT	4.30862	0	0	7.34245	0	2.27219	18.3441	0	2.77252	5.99243	1.83018	24.1032	8.62962	0	10.8037	12.4927	5.18533	7.10081	5.78911	0	2.18447	21.9775	20.4186	49.1795
L1_plass_72830	RUG13196_prot_1310	WP_048698472.1 indolepyruvate ferredoxin oxidoreductase [Bacteroides thetaiotaomicron]	ial:IALB_2768 iorA; Indolepyruvate ferredoxin oxidoreductase subunit alpha	UniRef100_A0A132H147 Indolepyruvate oxidoreductase subunit IorA n=1 Tax=bacterium P201 TaxID=1768112 RepID=A0A132H147_9BACT	0	8.81131	0	14.6849	0	4.54437	14.6753	5.83123	2.77252	11.9849	0	17.5296	5.75308	0	14.4049	14.2774	6.91378	4.73387	1.9297	0	6.55342	7.32583	12.2512	9.8359
L12_plass_21244	RUG10002_prot_1937	WP_028908386.1 phosphoribosylformylglycinamidine cyclo-ligase [Prevotella ruminicola]	pru:PRU_0720 putative phosphoribosylformylglycinamidine cyclo-ligase	UniRef100_UPI0004902CBD phosphoribosylformylglycinamidine cyclo-ligase n=1 Tax=Prevotella ruminicola TaxID=839 RepID=UPI0004902CBD	0	4.40566	0	4.89497	0	2.27219	7.33765	1.94374	2.77252	9.98738	0	6.5736	8.62962	13.1409	18.0061	8.92338	3.45689	18.9355	9.64852	0	2.18447	2.44194	2.04186	0
L7_plass_117216	RUG12228_prot_1715	Not found	Not found	UniRef100_B1BA66 Putative lipoprotein n=1 Tax=Clostridium botulinum C str. Eklund TaxID=445337 RepID=B1BA66_CLOBO	25.8517	17.6226	9.20111	0	2.50768	2.27219	3.66882	11.6625	0	1.99748	25.6225	6.5736	2.87654	9.85571	25.2086	3.56935	0	0	0	7.62145	2.18447	7.32583	2.04186	0
L4_plass_118023	RUG10617_prot_1583	WP_028907314.1 DNA recombination/repair protein RecA [Prevotella ruminicola]	psn:Pedsa_3823 recA protein	UniRef100_A0A132HS45 Protein RecA n=1 Tax=bacterium F083 TaxID=1768114 RepID=A0A132HS45_9BACT	8.61724	22.0283	0	7.34245	7.52304	11.3609	11.0065	0	5.54504	3.99495	3.66036	17.5296	11.5062	0	3.60123	0	13.8276	11.8347	23.1565	0	0	14.6517	14.293	13.1145
L7Scaff_Prokka_35	RUG12011_prot_1256	Not found	lip:LI1148 hypothetical protein	UniRef100_K0WTB3 Uncharacterized protein n=2 Tax=Barnesiella intestinihominis YIT 11860 TaxID=742726 RepID=K0WTB3_9BACT	8.61724	4.40566	0	4.89497	0	4.54437	7.33765	1.94374	2.77252	9.98738	0	4.3824	11.5062	13.1409	0	5.35403	0	11.8347	19.297	0	2.18447	4.88389	2.04186	9.8359
L7_plass_109120	RUG14016_prot_2151	WP_036913607.1 Hsp20/alpha crystallin family protein [Prevotella sp. FD3004]	pru:PRU_0414 heat shock protein	UniRef100_A0A1H5U073 HSP20 family protein n=2 Tax=Prevotellaceae TaxID=171552 RepID=A0A1H5U073_PRERU	0	0	0	7.34245	0	13.6331	7.33765	25.2687	5.54504	1.99748	0	10.956	2.87654	13.1409	3.60123	10.7081	17.2844	9.46775	17.3673	0	6.55342	24.4194	14.293	3.27863
H7_plass_94826	RUG10085_prot_1579	WP_109642667.1 2-hydroxyglutaryl-CoA dehydratase [Ruminococcaceae bacterium R-25]	cth:Cthe_1329 CoA-substrate-specific enzyme activase	UniRef100_UPI000D6CFFE5 2-hydroxyglutaryl-CoA dehydratase n=1 Tax=Ruminococcaceae bacterium R-25 TaxID=2202136 RepID=UPI000D6CFFE5	21.5431	4.40566	4.60056	0	5.01536	4.54437	0	5.83123	11.0901	13.9823	3.66036	4.3824	5.75308	0	21.6074	0	3.45689	7.10081	0	4.57287	17.4758	4.88389	0	13.1145
H9_plass_13122	RUG13515_prot_1229	WP_025514941.1 methylcrotonoyl-CoA carboxylase [Bordetella trematum]	nso:NIASO_10090 acetyl-CoA carboxylase subunit beta	UniRef100_A0A132H0R0 Methylcrotonoyl-CoA carboxylase n=1 Tax=bacterium P201 TaxID=1768112 RepID=A0A132H0R0_9BACT	0	8.81131	0	4.89497	2.50768	4.54437	18.3441	1.94374	0	11.9849	0	15.3384	2.87654	6.57047	7.20246	0	12.0991	7.10081	5.78911	0	8.7379	7.32583	8.16745	3.27863
H8_plass_162456	RUG11009_prot_229	WP_079594352.1 50S ribosomal protein L16 [Bacteroidales bacterium WCE2004]	ppn:Palpr_2464 LSU ribosomal protein L16P	UniRef100_A0A1T5KM52 50S ribosomal protein L16 n=1 Tax=Bacteroidales bacterium WCE2004 TaxID=1945890 RepID=A0A1T5KM52_9BACT	8.61724	4.40566	0	9.78993	0	11.3609	14.6753	7.77498	0	7.9899	14.6414	8.7648	5.75308	0	7.20246	7.1387	1.72844	14.2016	23.1565	0	17.4758	4.88389	6.12559	0
L9_plass_24771	RUG14786_prot_796	WP_079593495.1 V-type ATP synthase subunit B [Bacteroidales bacterium WCE2004]	bacc:BRDCF_p1215 V-type ATP synthase subunit B	UniRef100_A0A132GXG1 ATP synthase subunit B n=1 Tax=bacterium P201 TaxID=1768112 RepID=A0A132GXG1_9BACT	0	0	0	24.4748	10.0307	36.355	14.6753	0	0	7.9899	3.66036	10.956	28.7654	6.57047	7.20246	7.1387	10.3707	21.3024	7.71882	0	21.8447	9.76777	18.3768	39.3436
H3_plass_75411	RUG14627_prot_2169	WP_071136872.1 glycine dehydrogenase (aminomethyl-transferring) [Petrimonas mucosa]	blq:L21SP5_03498 gcvP; Glycine dehydrogenase (decarboxylating)	UniRef100_A0A132H212 Glycine dehydrogenase (aminomethyl-transferring) n=1 Tax=bacterium P201 TaxID=1768112 RepID=A0A132H212_9BACT	0	52.8679	0	24.4748	0	31.8106	47.6947	0	16.6351	21.9722	3.66036	19.7208	14.3827	0	7.20246	12.4927	15.556	28.4032	21.2268	0	17.4758	12.2097	20.4186	16.3932
L8_plass_187195	RUG10342_prot_1707	WP_071137558.1 DNA-directed RNA polymerase subunit beta [Petrimonas mucosa]	fte:Fluta_2160 DNA-directed RNA polymerase subunit beta	UniRef100_A0A132H434 DNA-directed RNA polymerase subunit beta n=1 Tax=bacterium P201 TaxID=1768112 RepID=A0A132H434_9BACT	0	4.40566	0	17.1324	0	2.27219	14.6753	3.88749	2.77252	9.98738	0	17.5296	20.1358	3.28524	14.4049	0	8.64222	2.36694	5.78911	0	8.7379	12.2097	20.4186	9.8359
L1_plass_109026	RUG12193_prot_1666	Not found	lip:LI1146 Unknown	UniRef100_A0A132GPZ6 Uncharacterized protein n=2 Tax=bacterium P201 TaxID=1768112 RepID=A0A132GPZ6_9BACT	4.30862	0	0	2.44748	0	11.3609	7.33765	7.77498	5.54504	5.99243	0	6.5736	8.62962	6.57047	14.4049	33.9088	0	23.6694	17.3673	0	17.4758	4.88389	10.2093	13.1145
L6_plass_56042	RUG10021_prot_2458	WP_031578332.1 phosphoribosylaminoimidazolesuccinocarboxamide synthase [Ruminobacter sp. RM87]	pary:A4V02_02495 phosphoribosylaminoimidazolesuccinocarboxamide synthase	UniRef100_A0A132H001 Phosphoribosylaminoimidazole-succinocarboxamide synthase n=1 Tax=bacterium P201 TaxID=1768112 RepID=A0A132H001_9BACT	0	0	0	29.3698	5.01536	11.3609	18.3441	0	2.77252	17.9773	0	17.5296	14.3827	6.57047	7.20246	3.56935	17.2844	9.46775	7.71882	0	30.5826	17.0936	28.5861	19.6718
L7_plass_70138	RUG10459_prot_1060	WP_033598367.1 excinuclease ABC subunit UvrA [Enterococcus faecalis]	pdi:BDI_1423 excinuclease ABC, subunit A, daunorubicin resistance protein	UniRef100_A0A132H6C0 Excinuclease ABC subunit A, daunorubicin resistance protein n=1 Tax=bacterium P201 TaxID=1768112 RepID=A0A132H6C0_9BACT	0	0	0	19.5799	5.01536	11.3609	14.6753	0	0	27.9647	7.32072	15.3384	11.5062	9.85571	3.60123	7.1387	25.9267	16.5686	9.64852	0	13.1068	24.4194	20.4186	26.2291
H9_plass_161044	RUG13196_prot_1085	WP_031533956.1 MULTISPECIES: tryptophan--tRNA ligase [Bacteroides]	osp:Odosp_0139 tryptophanyl-tRNA synthetase	UniRef100_A0A132H140 Tryptophan--tRNA ligase n=1 Tax=bacterium P201 TaxID=1768112 RepID=A0A132H140_9BACT	0	13.217	0	17.1324	2.50768	13.6331	33.0194	3.88749	19.4076	11.9849	0	52.5888	11.5062	6.57047	0	7.1387	17.2844	2.36694	13.5079	0	0	12.2097	28.5861	32.7863
H9_plass_177300	RUG10021_prot_2854	WP_018358855.1 1-pyrroline-5-carboxylate dehydrogenase [Porphyromonas levii]	pdi:BDI_2252 delta-1-pyrroline-5-carboxylate dehydrogenase	UniRef100_A0A132H540 1-pyrroline-5-carboxylate dehydrogenase n=1 Tax=bacterium P201 TaxID=1768112 RepID=A0A132H540_9BACT	0	8.81131	0	7.34245	0	24.994	22.0129	0	0	3.99495	3.66036	21.912	14.3827	3.28524	10.8037	3.56935	5.18533	21.3024	3.85941	0	24.0292	4.88389	6.12559	26.2291
L1_plass_27517	RUG12758_prot_398	WP_091961915.1 translation initiation factor IF-2 [Prevotella sp. tc2-28]	pru:PRU_2371 infB; translation initiation factor IF-2	UniRef100_A0A1H4CXK5 Translation initiation factor IF-2 n=1 Tax=Prevotella sp. tc2-28 TaxID=1761888 RepID=A0A1H4CXK5_9BACT	4.30862	0	0	14.6849	5.01536	2.27219	3.66882	1.94374	2.77252	5.99243	0	0	14.3827	6.57047	0	24.9855	5.18533	4.73387	13.5079	0	8.7379	7.32583	6.12559	19.6718
L5_plass_307972	RUG11625_prot_1460	WP_081861064.1 topoisomerase IV [Butyrivibrio sp. AE2032]	cce:Ccel_1399 DNA gyrase/topoisomerase IV subunit A	UniRef100_A0A1H3DM44 DNA topoisomerase (ATP-hydrolyzing) n=2 Tax=Ruminococcaceae bacterium YAD3003 TaxID=1520816 RepID=A0A1H3DM44_9FIRM	8.61724	4.40566	32.2039	4.89497	0	6.81656	18.3441	0	8.31755	0	7.32072	0	8.62962	9.85571	36.0123	1.78468	0	9.46775	0	73.1659	6.55342	14.6517	6.12559	13.1145
H7_plass_42877	RUG14251_prot_2118	WP_027455276.1 formate--tetrahydrofolate ligase [Prevotella brevis]	bth:BT_0737 formate--tetrahydrofolate ligase	UniRef100_UPI0004864F88 formate--tetrahydrofolate ligase n=1 Tax=Prevotella brevis TaxID=83231 RepID=UPI0004864F88	8.61724	8.81131	0	7.34245	2.50768	4.54437	3.66882	3.88749	5.54504	19.9748	0	2.1912	0	3.28524	0	14.2774	3.45689	2.36694	11.5782	0	0	12.2097	6.12559	3.27863
L2_plass_192154	RUG13663_prot_908	WP_018358688.1 UDP-glucose 4-epimerase [Porphyromonas levii]	bvs:BARVI_07130 UDP-glucose 4-epimerase	UniRef100_A0A132GXW0 NAD dependent epimerase/dehydratase family protein n=1 Tax=bacterium P201 TaxID=1768112 RepID=A0A132GXW0_9BACT	17.2345	4.40566	0	17.1324	2.50768	38.6271	0	0	13.8626	13.9823	0	21.912	48.9012	0	14.4049	14.2774	20.7413	9.46775	9.64852	0	15.2913	26.8614	22.4605	3.27863
L1_plass_179513	RUG10346_prot_1461	WP_092073889.1 malate dehydrogenase [Prevotella sp. tf2-5]	pdi:BDI_0711 malate dehydrogenase	UniRef100_A0A1I5MKK1 Malate dehydrogenase n=1 Tax=Prevotella sp. tf2-5 TaxID=1761889 RepID=A0A1I5MKK1_9BACT	0	0	0	4.89497	2.50768	6.81656	14.6753	7.77498	2.77252	1.99748	0	2.1912	11.5062	6.57047	7.20246	19.6314	10.3707	9.46775	3.85941	0	0	2.44194	10.2093	3.27863
L8_plass_113162	WP_091902150.1	Not found	Not found	Not found	0	0	0	12.2374	5.01536	6.81656	0	1.94374	5.54504	11.9849	0	6.5736	8.62962	22.9967	7.20246	28.5548	19.0129	7.10081	7.71882	0	6.55342	14.6517	18.3768	13.1145
L2_plass_136723	RUG13515_prot_603	WP_091818214.1 hypothetical protein [Prevotella sp. BP1-148]	oho:Oweho_0515 type I restriction-modification system methyltransferase subunit	UniRef100_A0A1G7XUH0 Type I restriction enzyme R protein N terminus (HSDR_N) n=1 Tax=Prevotella sp. BP1-148 TaxID=645274 RepID=A0A1G7XUH0_9BACT	0	4.40566	0	9.78993	2.50768	4.54437	7.33765	3.88749	5.54504	3.99495	0	15.3384	2.87654	9.85571	3.60123	0	15.556	4.73387	17.3673	0	0	4.88389	6.12559	9.8359
L5_plass_274153	RUG12081_prot_269	WP_037278960.1 phosphoglycerate kinase [Ruminococcaceae bacterium AB4001]	clo:HMPREF0868_0610 tpiA; triose-phosphate isomerase	UniRef100_UPI000568B169 triose-phosphate isomerase n=1 Tax=Ruminococcaceae bacterium AB4001 TaxID=1410638 RepID=UPI000568B169	8.61724	0	6.90084	0	5.01536	2.27219	7.33765	7.77498	22.1801	5.99243	1.83018	0	0	3.28524	21.6074	1.78468	1.72844	0	0	38.1073	4.36895	7.32583	2.04186	13.1145
L5_plass_52937	RUG10100_prot_818	WP_093956731.1 mannonate dehydratase [Clostridiales bacterium]	cpy:Cphy_1061 mannonate dehydratase	UniRef100_A0A239QIB4 Mannonate dehydratase n=1 Tax=Clostridiales bacterium TaxID=1898207 RepID=A0A239QIB4_9FIRM	8.61724	26.4339	4.60056	2.44748	5.01536	4.54437	3.66882	7.77498	13.8626	3.99495	7.32072	2.1912	0	6.57047	0	0	0	2.36694	1.9297	15.2429	4.36895	0	2.04186	0
L2_plass_220840	RUG10861_prot_1247	WP_026327193.1 molecular chaperone DnaK [Proteiniphilum acetatigenes]	dori:FH5T_03450 molecular chaperone DnaK	UniRef100_A0A132GWI7 Chaperone protein DnaK n=1 Tax=bacterium P201 TaxID=1768112 RepID=A0A132GWI7_9BACT	4.30862	13.217	0	19.5799	0	2.27219	29.3506	0	5.54504	5.99243	3.66036	13.1472	11.5062	0	0	5.35403	19.0129	9.46775	9.64852	0	4.36895	2.44194	10.2093	6.55727
L2_plass_163938	RUG10439_prot_2678	WP_092067182.1 elongation factor G [Prevotella sp. tf2-5]	cpi:Cpin_1612 translation elongation factor G	UniRef100_A0A132H574 Elongation factor G n=1 Tax=bacterium P201 TaxID=1768112 RepID=A0A132H574_9BACT	8.61724	22.0283	0	14.6849	5.01536	9.08874	3.66882	0	8.31755	5.99243	0	13.1472	8.62962	0	3.60123	5.35403	6.91378	7.10081	7.71882	0	2.18447	21.9775	14.293	0
L1_plass_76444	RUG11296_prot_2335	WP_005852958.1 histidine ammonia-lyase [Bacteroides vulgatus]	afd:Alfi_3021 histidine ammonia-lyase	UniRef100_A0A132H2C8 Histidine ammonia-lyase n=1 Tax=bacterium P201 TaxID=1768112 RepID=A0A132H2C8_9BACT	0	4.40566	0	9.78993	0	9.08874	7.33765	1.94374	8.31755	5.99243	0	10.956	28.7654	0	10.8037	16.0621	20.7413	9.46775	7.71882	0	21.8447	31.7453	16.3349	13.1145
H9_plass_190186	RUG10617_prot_111	WP_005826784.1 MULTISPECIES: acyl-CoA carboxylase subunit beta [Bacteria]	asx:CDL62_18135 methylmalonyl-CoA carboxyltransferase	UniRef100_A0A132GZK7 Carboxyl transferase n=1 Tax=bacterium P201 TaxID=1768112 RepID=A0A132GZK7_9BACT	0	13.217	0	14.6849	2.50768	9.08874	22.0129	0	5.54504	5.99243	0	52.5888	43.1481	0	18.0061	3.56935	12.0991	14.2016	5.78911	0	13.1068	9.76777	8.16745	6.55727
L11_plass_5426	RUG13515_prot_2504	WP_091908325.1 MULTISPECIES: 2,3-diphosphoglycerate-dependent phosphoglycerate mutase [unclassified Porphyromonadaceae]	psac:PSM36_3384 gpmA; 2,3-bisphosphoglycerate-dependent phosphoglycerate mutase	UniRef100_A0A132GTJ4 2,3-bisphosphoglycerate-dependent phosphoglycerate mutase (Fragment) n=1 Tax=bacterium F083 TaxID=1768114 RepID=A0A132GTJ4_9BACT	0	22.0283	0	41.6072	0	11.3609	11.0065	3.88749	5.54504	33.9571	0	41.6328	51.7777	19.7114	7.20246	0	19.0129	28.4032	17.3673	0	8.7379	7.32583	16.3349	45.9009
H9_plass_61484	RUG13203_prot_1933	Not found	rpm:RSPPHO_03226 Putative uncharacterized protein	UniRef100_A0A1Z5KWI8 Uncharacterized protein (Fragment) n=1 Tax=Ornithodoros moubata TaxID=6938 RepID=A0A1Z5KWI8_ORNMO	4.30862	13.217	0	14.6849	2.50768	9.08874	25.6818	0	0	1.99748	3.66036	13.1472	5.75308	0	3.60123	3.56935	5.18533	4.73387	0	0	8.7379	7.32583	12.2512	3.27863
L1_plass_156286	RUG11642_prot_2111	WP_091816274.1 MULTISPECIES: TrpB-like pyridoxal phosphate-dependent enzyme [Prevotella]	pru:PRU_1351 pyridoxal-phosphate dependent TrpB-like protein	UniRef100_A0A1G7V8L3 Tryptophan synthase beta chain n=2 Tax=Prevotella TaxID=838 RepID=A0A1G7V8L3_9BACT	0	4.40566	0	2.44748	5.01536	2.27219	7.33765	0	5.54504	11.9849	0	6.5736	5.75308	3.28524	3.60123	14.2774	3.45689	4.73387	3.85941	0	0	17.0936	10.2093	13.1145
L3_plass_51315	RUG10439_prot_457	WP_098031929.1 cysteine--tRNA ligase [Bacteroides sp. AR29]	bth:BT_3351 cysS; cysteinyl-tRNA synthetase	UniRef100_A0A132GVH3 Cysteine--tRNA ligase n=1 Tax=bacterium P201 TaxID=1768112 RepID=A0A132GVH3_9BACT	8.61724	0	0	29.3698	0	15.9053	14.6753	0	24.9527	11.9849	0	43.824	25.8889	6.57047	14.4049	5.35403	12.0991	11.8347	19.297	0	19.6603	19.5355	16.3349	16.3932
L4_plass_18661	RUG10457_prot_289	WP_072290120.1 2-oxoacid:ferredoxin oxidoreductase subunit beta [Prevotellaceae bacterium HUN156]	pru:PRU_2268 putative keto/oxoacid ferredoxin oxidoreductase, beta subunit	UniRef100_A0A1K1NVA7 2-oxoglutarate ferredoxin oxidoreductase subunit beta n=2 Tax=Prevotellaceae bacterium HUN156 TaxID=1520830 RepID=A0A1K1NVA7_9BACT	0	13.217	0	0	2.50768	4.54437	7.33765	1.94374	0	1.99748	0	8.7648	8.62962	3.28524	10.8037	17.8468	3.45689	4.73387	13.5079	0	13.1068	4.88389	4.08372	6.55727
H1_plass_90339	RUG14460_prot_1350	WP_092068542.1 IMP dehydrogenase [Prevotella sp. tf2-5]	pdi:BDI_2393 inosine-5'-monophosphate dehydrogenase	UniRef100_A0A132GWV6 Inosine-5'-monophosphate dehydrogenase n=1 Tax=bacterium P201 TaxID=1768112 RepID=A0A132GWV6_9BACT	0	26.4339	0	24.4748	0	0	14.6753	3.88749	2.77252	7.9899	3.66036	19.7208	17.2592	6.57047	3.60123	0	10.3707	4.73387	15.4376	0	2.18447	17.0936	4.08372	6.55727
L2_plass_211638	RUG10408_prot_2164	WP_018358468.1 Fe-S cluster assembly protein SufB [Porphyromonas levii]	pdi:BDI_3536 ABC transporter, permease	UniRef100_A0A132H3L0 Fe-S cluster assembly protein SufB n=1 Tax=bacterium P201 TaxID=1768112 RepID=A0A132H3L0_9BACT	0	4.40566	0	53.8446	5.01536	4.54437	11.0065	0	11.0901	33.9571	0	28.4856	28.7654	3.28524	3.60123	0	38.0258	11.8347	11.5782	0	17.4758	17.0936	22.4605	9.8359
H1_plass_168658	RUG11609_prot_2727	WP_018357946.1 acyl-CoA dehydrogenase [Porphyromonas levii]	pgi:PG_1076 acdA; acyl-CoA dehydrogenase, short-chain specific	UniRef100_D7JC74 Butyryl-CoA dehydrogenase n=1 Tax=Bacteroidetes oral taxon 274 str. F0058 TaxID=575590 RepID=D7JC74_9BACT	4.30862	4.40566	0	22.0273	0	20.4497	25.6818	3.88749	0	19.9748	0	26.2944	14.3827	0	10.8037	14.2774	10.3707	16.5686	7.71882	0	17.4758	21.9775	32.6698	6.55727
L10_plass_19742	RUG12066_prot_1965	WP_079585056.1 pyruvate:ferredoxin (flavodoxin) oxidoreductase [Bacteroidales bacterium WCE2008]	afd:Alfi_0159 pyruvate:ferredoxin (flavodoxin) oxidoreductase, homodimeric	UniRef100_A0A132GV15 Pyruvate-flavodoxin oxidoreductase n=1 Tax=bacterium P201 TaxID=1768112 RepID=A0A132GV15_9BACT	0	13.217	0	12.2374	0	38.6271	7.33765	5.83123	0	0	5.49054	30.6768	51.7777	6.57047	3.60123	8.92338	15.556	4.73387	5.78911	0	26.2137	21.9775	22.4605	6.55727
L5_plass_65565	RUG10348_prot_1522	WP_084097439.1 formate--tetrahydrofolate ligase [Clostridiales bacterium]	fpla:A4U99_09850 formate--tetrahydrofolate ligase	UniRef100_W0FK72 Formate--tetrahydrofolate ligase n=1 Tax=uncultured bacterium Contig1500 TaxID=1393442 RepID=W0FK72_9BACT	12.9259	35.2452	16.1019	0	5.01536	0	3.66882	11.6625	0	1.99748	23.7924	2.1912	5.75308	3.28524	25.2086	3.56935	1.72844	0	3.85941	38.1073	0	7.32583	0	3.27863
H9_plass_125468	RUG13914_prot_2099	WP_018358688.1 UDP-glucose 4-epimerase [Porphyromonas levii]	bvs:BARVI_07130 UDP-glucose 4-epimerase	UniRef100_A0A132GXW0 NAD dependent epimerase/dehydratase family protein n=1 Tax=bacterium P201 TaxID=1768112 RepID=A0A132GXW0_9BACT	0	8.81131	0	9.78993	0	4.54437	11.0065	0	2.77252	9.98738	1.83018	19.7208	8.62962	3.28524	0	10.7081	12.0991	7.10081	11.5782	0	10.9224	4.88389	2.04186	13.1145
H7_plass_92718	RUG11713_prot_1342	WP_081772741.1 linear amide C-N hydrolase [Prevotella sp. MA2016]	pru:PRU_1044 hydrolase domain protein	UniRef100_UPI0009DCF677 linear amide C-N hydrolase n=1 Tax=Prevotella sp. MA2016 TaxID=1408310 RepID=UPI0009DCF677	8.61724	4.40566	0	12.2374	2.50768	0	7.33765	1.94374	0	19.9748	7.32072	0	5.75308	6.57047	3.60123	14.2774	0	7.10081	9.64852	0	8.7379	4.88389	8.16745	13.1145
L1_plass_8422	RUG10713_prot_2718	WP_091916840.1 O-acetylhomoserine aminocarboxypropyltransferase/cysteine synthase [Prevotella aff. ruminicola Tc2-24]	pru:PRU_2791 O-acetylhomoserine aminocarboxypropyltransferase/cysteine synthase family protein	UniRef100_A0A1I0QBA0 O-acetylhomoserine sulfhydrylase n=1 Tax=Prevotella aff. ruminicola Tc2-24 TaxID=81582 RepID=A0A1I0QBA0_9BACT	0	0	0	4.89497	0	9.08874	3.66882	1.94374	5.54504	5.99243	0	15.3384	2.87654	0	3.60123	16.0621	17.2844	18.9355	15.4376	0	6.55342	4.88389	8.16745	6.55727
H2_plass_32211	RUG13986_prot_1811	WP_028512152.1 IS110 family transposase [Ruminococcaceae bacterium AE2021]	cpro:CPRO_05180 transposase IS116/IS110/IS902 family protein	UniRef100_F7KWM4 Uncharacterized protein n=9 Tax=Lachnospiraceae TaxID=186803 RepID=F7KWM4_9FIRM	34.4689	13.217	0	0	17.5538	4.54437	7.33765	5.83123	19.4076	3.99495	3.66036	2.1912	2.87654	0	10.8037	3.56935	0	0	3.85941	0	10.9224	7.32583	0	9.8359
H4_plass_67253	RUG11697_prot_1987	WP_028904628.1 transposase [Prevotella sp. P6B4]	pdi:BDI_0305 transposase	UniRef100_A0A0H5QHY8 Uncharacterized protein n=1 Tax=uncultured prokaryote TaxID=198431 RepID=A0A0H5QHY8_9ZZZZ	0	0	4.60056	7.34245	0	4.54437	18.3441	7.77498	0	5.99243	0	8.7648	5.75308	0	3.60123	7.1387	6.91378	4.73387	19.297	0	6.55342	2.44194	6.12559	13.1145
L4_plass_25506	RUG10880_prot_965	WP_073205880.1 alpha-N-arabinofuranosidase [Prevotella ruminicola]	pru:PRU_2597 xylan 1,4-beta-xylosidase/alpha-N-arabinofuranosidase	UniRef100_A0A1M6SZA2 Glycosyl hydrolases family 43 n=1 Tax=Prevotella ruminicola TaxID=839 RepID=A0A1M6SZA2_PRERU	0	0	0	7.34245	7.52304	6.81656	7.33765	1.94374	0	5.99243	0	6.5736	5.75308	3.28524	0	14.2774	6.91378	7.10081	21.2268	0	10.9224	4.88389	12.2512	13.1145
H11_plass_40699	RUG10458_prot_2079	WP_002513871.1 MULTISPECIES: type I glyceraldehyde-3-phosphate dehydrogenase [Propionibacteriaceae]	blq:L21SP5_02517 gap; Glyceraldehyde-3-phosphate dehydrogenase	UniRef100_A0A132GW06 Glyceraldehyde-3-phosphate dehydrogenase n=1 Tax=bacterium P201 TaxID=1768112 RepID=A0A132GW06_9BACT	0	13.217	0	26.9223	0	20.4497	55.0323	0	0	27.9647	0	10.956	25.8889	3.28524	21.6074	10.7081	13.8276	14.2016	7.71882	0	21.8447	7.32583	2.04186	13.1145
L4_plass_114327	RUG10374_prot_883	WP_033150736.1 MULTISPECIES: tyrosine--tRNA ligase [Prevotella]	pru:PRU_2299 tyrS; tyrosine--tRNA ligase	UniRef100_A0A1M7IKR1 Tyrosine--tRNA ligase n=2 Tax=Prevotella TaxID=838 RepID=A0A1M7IKR1_PRERU	0	0	0	14.6849	0	6.81656	14.6753	1.94374	0	7.9899	0	17.5296	2.87654	6.57047	7.20246	14.2774	3.45689	4.73387	23.1565	0	13.1068	9.76777	24.5023	9.8359
H4_plass_71397	RUG12683_prot_594	Not found	Not found	UniRef100_A0A1B2YTP2 Uncharacterized protein n=1 Tax=uncultured bacterium TaxID=77133 RepID=A0A1B2YTP2_9BACT	4.30862	0	0	7.34245	0	13.6331	18.3441	7.77498	0	9.98738	0	13.1472	11.5062	6.57047	3.60123	14.2774	3.45689	14.2016	15.4376	0	24.0292	0	4.08372	13.1145
L6_plass_7695	RUG12769_prot_191	WP_079583900.1 AcrB/AcrD/AcrF family protein [Bacteroidales bacterium WCE2008]	bvs:BARVI_13000 multidrug transporter AcrB	UniRef100_A0A132HYL7 Hydrophobic/amphiphilic exporter-1 (Mainly G-bacteria), HAE1 family n=1 Tax=bacterium F083 TaxID=1768114 RepID=A0A132HYL7_9BACT	0	0	0	14.6849	0	6.81656	11.0065	1.94374	0	7.9899	0	6.5736	2.87654	3.28524	3.60123	1.78468	6.91378	7.10081	5.78911	0	37.1361	9.76777	16.3349	6.55727
L6_plass_23848	RUG10459_prot_1009	WP_028897771.1 glutamate formimidoyltransferase [Prevotella sp. HUN102]	osp:Odosp_0734 glutamate formiminotransferase	UniRef100_A0A132H6G1 Glutamate formiminotransferase / formiminotetrahydrofolate cyclodeaminase n=1 Tax=bacterium P201 TaxID=1768112 RepID=A0A132H6G1_9BACT	0	35.2452	0	9.78993	0	9.08874	22.0129	7.77498	11.0901	15.9798	0	39.4416	25.8889	3.28524	0	7.1387	5.18533	21.3024	7.71882	0	28.3982	19.5355	8.16745	0
H1_plass_59124	WP_074550559.1	Not found	Not found	Not found	8.61724	0	0	24.4748	0	4.54437	0	7.77498	2.77252	7.9899	0	6.5736	2.87654	3.28524	10.8037	16.0621	3.45689	14.2016	3.85941	0	2.18447	9.76777	2.04186	0
H5_plass_213831	RUG11485_prot_668	WP_013063255.1 glutamate synthase large subunit [Prevotella ruminicola]	pru:PRU_1960 gltA_2; glutamate synthase (NADPH), large subunit	UniRef100_D5EUD5 Glutamate synthase (NADPH), large subunit n=2 Tax=Prevotella ruminicola TaxID=839 RepID=D5EUD5_PRER2	8.61724	4.40566	0	0	2.50768	0	3.66882	9.71872	2.77252	5.99243	0	0	14.3827	0	7.20246	3.56935	10.3707	11.8347	1.9297	0	10.9224	12.2097	12.2512	6.55727
H9_plass_16404	RUG13341_prot_714	WP_072290120.1 2-oxoacid:ferredoxin oxidoreductase subunit beta [Prevotellaceae bacterium HUN156]	pru:PRU_2268 putative keto/oxoacid ferredoxin oxidoreductase, beta subunit	UniRef100_A0A1K1NVA7 2-oxoglutarate ferredoxin oxidoreductase subunit beta n=2 Tax=Prevotellaceae bacterium HUN156 TaxID=1520830 RepID=A0A1K1NVA7_9BACT	0	0	0	14.6849	2.50768	11.3609	14.6753	15.55	0	7.9899	0	10.956	2.87654	6.57047	3.60123	7.1387	13.8276	4.73387	15.4376	0	2.18447	0	22.4605	3.27863
H10Scaff_Prokka_183	WP_109644142.1	Not found	Not found	Not found	17.2345	13.217	0	0	5.01536	0	3.66882	1.94374	0	7.9899	0	4.3824	8.62962	16.4262	18.0061	0	6.91378	7.10081	1.9297	0	8.7379	4.88389	6.12559	13.1145
L12_plass_97949	RUG13196_prot_607	WP_018357939.1 L-erythro-3,5-diaminohexanoate dehydrogenase [Porphyromonas levii]	pgi:PG_1069 alcohol dehydrogenase, zinc-containing, putative	UniRef100_A0A132HPI8 Alcohol dehydrogenase zinc-binding domain-containing protein n=1 Tax=bacterium F083 TaxID=1768114 RepID=A0A132HPI8_9BACT	8.61724	0	0	22.0273	0	13.6331	14.6753	0	5.54504	5.99243	0	10.956	11.5062	0	14.4049	3.56935	6.91378	4.73387	5.78911	0	15.2913	12.2097	12.2512	6.55727
L10_plass_44001	RUG10021_prot_961	WP_079593730.1 2-oxoacid:acceptor oxidoreductase subunit alpha [Bacteroidales bacterium WCE2004]	mbas:ALGA_1072 MFS transporter	UniRef100_A0A132GV80 2-oxoacid:acceptor oxidoreductase subunit alpha (Fragment) n=1 Tax=bacterium F083 TaxID=1768114 RepID=A0A132GV80_9BACT	0	4.40566	0	7.34245	0	2.27219	14.6753	0	2.77252	1.99748	0	4.3824	23.0123	0	7.20246	1.78468	8.64222	11.8347	3.85941	0	4.36895	7.32583	24.5023	6.55727
L8_plass_129750	RUG10342_prot_2318	WP_019541392.1 hypothetical protein [Proteiniphilum acetatigenes]	blq:L21SP5_00766 HPr kinase/phosphorylase	UniRef100_A0A132HUX7 Thiamine biosynthesis protein ThiC n=1 Tax=bacterium F083 TaxID=1768114 RepID=A0A132HUX7_9BACT	0	8.81131	0	4.89497	0	9.08874	7.33765	0	0	7.9899	0	6.5736	11.5062	9.85571	10.8037	1.78468	1.72844	7.10081	7.71882	0	8.7379	17.0936	8.16745	3.27863
L3_plass_11311	RUG11679_prot_244	WP_091840269.1 pyruvate, phosphate dikinase [Prevotella sp. ne3005]	pru:PRU_1512 ppdK; pyruvate, phosphate dikinase	UniRef100_A0A1H4BM88 Pyruvate, phosphate dikinase n=1 Tax=Prevotella sp. tc2-28 TaxID=1761888 RepID=A0A1H4BM88_9BACT	0	0	0	7.34245	0	6.81656	3.66882	1.94374	11.0901	9.98738	1.83018	2.1912	0	0	10.8037	3.56935	10.3707	21.3024	7.71882	0	2.18447	4.88389	12.2512	9.8359
H7_plass_14969	RUG10018_prot_1166	WP_028902997.1 Fe-S cluster assembly ATPase SufC [Prevotella sp. P6B4]	pru:PRU_2374 sufC; FeS assembly ATPase SufC	UniRef100_UPI000491EB64 Fe-S cluster assembly ATPase SufC n=1 Tax=Prevotella sp. P6B4 TaxID=1410614 RepID=UPI000491EB64	0	0	0	17.1324	2.50768	2.27219	0	1.94374	0	27.9647	0	10.956	5.75308	6.57047	3.60123	7.1387	3.45689	16.5686	1.9297	0	13.1068	4.88389	12.2512	6.55727
L10_plass_130602	RUG10342_prot_2825	WP_072290404.1 MULTISPECIES: 30S ribosomal protein S8 [unclassified Prevotellaceae]	shg:Sph21_1729 ribosomal protein S8	UniRef100_A0A132H3Q0 30S ribosomal protein S8 n=1 Tax=bacterium P201 TaxID=1768112 RepID=A0A132H3Q0_9BACT	21.5431	8.81131	0	2.44748	0	18.1775	7.33765	0	0	27.9647	0	15.3384	28.7654	13.1409	0	5.35403	17.2844	7.10081	9.64852	0	17.4758	14.6517	14.293	36.065
L7_plass_35802	RUG11958_prot_983	WP_019540829.1 DNA gyrase subunit A [Proteiniphilum acetatigenes]	sbx:CA265_09445 DNA gyrase subunit A	UniRef100_A0A132HQ40 DNA gyrase subunit A n=1 Tax=bacterium F083 TaxID=1768114 RepID=A0A132HQ40_9BACT	0	17.6226	0	7.34245	2.50768	11.3609	22.0129	0	0	5.99243	1.83018	26.2944	20.1358	0	3.60123	7.1387	8.64222	7.10081	1.9297	0	2.18447	26.8614	14.293	0
H7_plass_52549	RUG10458_prot_2000	WP_092121507.1 DNA-directed RNA polymerase subunit beta [Porphyromonadaceae bacterium KH3CP3RA]	psn:Pedsa_2264 DNA-directed RNA polymerase subunit beta	UniRef100_A0A132H434 DNA-directed RNA polymerase subunit beta n=1 Tax=bacterium P201 TaxID=1768112 RepID=A0A132H434_9BACT	4.30862	4.40566	0	9.78993	0	4.54437	3.66882	0	0	21.9722	3.66036	8.7648	8.62962	9.85571	3.60123	3.56935	8.64222	4.73387	7.71882	0	6.55342	0	8.16745	0
L3_plass_170131	RUG14460_prot_9	WP_092031560.1 DNA-directed RNA polymerase subunit beta' [Porphyromonadaceae bacterium KHP3R9]	oho:Oweho_1469 DNA-directed RNA polymerase, beta' subunit, predominant form	UniRef100_A0A132H3T5 DNA-directed RNA polymerase subunit beta' n=1 Tax=bacterium P201 TaxID=1768112 RepID=A0A132H3T5_9BACT	0	0	0	4.89497	2.50768	2.27219	11.0065	1.94374	0	9.98738	0	4.3824	2.87654	19.7114	7.20246	3.56935	12.0991	28.4032	1.9297	0	6.55342	0	8.16745	3.27863
L5_plass_86890	RUG14932_prot_2063	Not found	Not found	Not found	4.30862	17.6226	25.3031	0	2.50768	2.27219	0	3.88749	2.77252	3.99495	3.66036	2.1912	5.75308	0	7.20246	0	1.72844	0	1.9297	33.5344	0	12.2097	2.04186	0
L6_plass_161199	RUG11307_prot_638	WP_027870221.1 pyridine nucleotide-disulfide oxidoreductase [[Eubacterium] cellulosolvens]	osp:Odosp_0244 FAD dependent oxidoreductase	UniRef100_C0K062 Proline dehydrogenase alpha subunit n=1 Tax=uncultured bacterium Rlip1 TaxID=581114 RepID=C0K062_9BACT	0	0	0	9.78993	0	15.9053	14.6753	1.94374	5.54504	9.98738	7.32072	21.912	11.5062	6.57047	10.8037	0	8.64222	7.10081	3.85941	0	24.0292	26.8614	12.2512	0
H8_plass_12760	RUG10673_prot_2192	WP_028508323.1 MULTISPECIES: KH domain-containing protein [unclassified Ruminococcaceae]	swo:Swol_1496 RNA-binding protein (KH domain)	UniRef100_A0A1H3IQP5 UPF0109 protein SAMN02910264_01912 n=1 Tax=Ruminococcaceae bacterium YAD3003 TaxID=1520816 RepID=A0A1H3IQP5_9FIRM	4.30862	8.81131	6.90084	0	2.50768	0	3.66882	5.83123	11.0901	11.9849	7.32072	0	11.5062	9.85571	14.4049	0	5.18533	0	1.9297	28.9615	0	9.76777	0	3.27863
H7_plass_122555	RUG13198_prot_709	WP_109645734.1 ferredoxin [Ruminococcaceae bacterium R-25]	css:Cst_c09440 Fe only hydrogenase 1	UniRef100_UPI000D6BABD7 ferredoxin n=1 Tax=Ruminococcaceae bacterium R-25 TaxID=2202136 RepID=UPI000D6BABD7	0	8.81131	11.5014	0	5.01536	0	3.66882	1.94374	0	21.9722	3.66036	2.1912	8.62962	13.1409	14.4049	0	6.91378	0	3.85941	16.7672	4.36895	2.44194	0	9.8359
H11_plass_10136	RUG10021_prot_875	WP_005851595.1 transglutaminase [Bacteroides vulgatus]	bth:BT_4412 hypothetical protein	UniRef100_A0A132H0A4 Uncharacterized protein n=1 Tax=bacterium P201 TaxID=1768112 RepID=A0A132H0A4_9BACT	0	35.2452	0	2.44748	0	9.08874	7.33765	1.94374	11.0901	1.99748	0	15.3384	0	6.57047	3.60123	3.56935	0	4.73387	3.85941	0	4.36895	7.32583	10.2093	3.27863
L4_plass_100301	RUG13228_prot_836	WP_091820411.1 xylose isomerase [Prevotella sp. kh1p2]	pdt:Prede_1775 xylose isomerase	UniRef100_R6DWF1 Xylose isomerase n=1 Tax=Prevotella sp. CAG:1320 TaxID=1262922 RepID=R6DWF1_9BACT	0	8.81131	0	2.44748	2.50768	0	11.0065	0	8.31755	7.9899	3.66036	24.1032	5.75308	0	3.60123	0	1.72844	7.10081	15.4376	0	10.9224	2.44194	2.04186	3.27863
L8_plass_111684	RUG13092_prot_578	WP_092031560.1 DNA-directed RNA polymerase subunit beta' [Porphyromonadaceae bacterium KHP3R9]	oho:Oweho_1469 DNA-directed RNA polymerase, beta' subunit, predominant form	UniRef100_A0A132H3T5 DNA-directed RNA polymerase subunit beta' n=1 Tax=bacterium P201 TaxID=1768112 RepID=A0A132H3T5_9BACT	0	0	0	17.1324	0	18.1775	3.66882	5.83123	5.54504	29.9621	0	28.4856	14.3827	3.28524	0	5.35403	32.8404	21.3024	11.5782	0	28.3982	24.4194	28.5861	13.1145
L6_plass_93647	RUG11780_prot_1488	WP_072289649.1 NADP-dependent malic enzyme [Prevotellaceae bacterium HUN156]	bth:BT_1969 malic enzyme	UniRef100_A0A1K1N9P6 Malate dehydrogenase (Oxaloacetate-decarboxylating)(NADP+) n=1 Tax=Prevotellaceae bacterium HUN156 TaxID=1520830 RepID=A0A1K1N9P6_9BACT	0	0	0	7.34245	0	0	7.33765	3.88749	5.54504	3.99495	3.66036	2.1912	2.87654	13.1409	0	16.0621	10.3707	9.46775	17.3673	0	17.4758	4.88389	10.2093	6.55727
L8_plass_59749	RUG11423_prot_726	WP_092072163.1 phosphoribosylformylglycinamidine cyclo-ligase [Prevotella sp. tf2-5]	pru:PRU_0720 putative phosphoribosylformylglycinamidine cyclo-ligase	UniRef100_A0A1I5KLZ6 Phosphoribosylformylglycinamidine cyclo-ligase n=2 Tax=Prevotella sp. tf2-5 TaxID=1761889 RepID=A0A1I5KLZ6_9BACT	0	0	0	9.78993	2.50768	2.27219	0	0	13.8626	13.9823	0	6.5736	8.62962	6.57047	7.20246	1.78468	1.72844	14.2016	13.5079	0	4.36895	2.44194	16.3349	6.55727
L6_plass_78439	RUG14786_prot_2763	WP_005843162.1 MULTISPECIES: glutamine--tRNA ligase/YqeY domain fusion protein [Bacteroides]	pdi:BDI_1388 glutaminyl-tRNA synthetase	UniRef100_R5VF88 Glutamine--tRNA ligase n=1 Tax=Bacteroides plebeius CAG:211 TaxID=1263052 RepID=R5VF88_9BACE	0	0	0	12.2374	2.50768	9.08874	7.33765	0	5.54504	3.99495	0	10.956	14.3827	3.28524	0	7.1387	10.3707	2.36694	9.64852	0	28.3982	7.32583	16.3349	3.27863
H5_plass_197543	RUG11687_prot_2263	WP_036914117.1 MULTISPECIES: glutamate synthase large subunit [Prevotella]	pru:PRU_1960 gltA_2; glutamate synthase (NADPH), large subunit	UniRef100_A0A1H5TGT5 Glutamate synthase (NADPH/NADH) large chain n=2 Tax=Prevotella TaxID=838 RepID=A0A1H5TGT5_PRERU	0	8.81131	0	9.78993	2.50768	2.27219	22.0129	5.83123	0	7.9899	0	8.7648	2.87654	0	0	14.2774	5.18533	16.5686	3.85941	1.52429	2.18447	9.76777	10.2093	0
H7_plass_83889	RUG13086_prot_47	WP_028897332.1 AraC family transcriptional regulator [Prevotella sp. HUN102]	fjo:Fjoh_3096 transcriptional regulator, AraC family	UniRef100_UPI0004BA8E62 AraC family transcriptional regulator n=1 Tax=Bacteroides timonensis TaxID=1470345 RepID=UPI0004BA8E62	0	0	0	12.2374	5.01536	11.3609	7.33765	3.88749	11.0901	25.9672	0	4.3824	0	6.57047	25.2086	3.56935	3.45689	11.8347	19.297	0	10.9224	19.5355	2.04186	0
L6_plass_106083	RUG11675_prot_462	Not found	sulf:CAP31_13575 hypothetical protein	UniRef100_F9N0C7 Uncharacterized protein n=1 Tax=Finegoldia magna SY403409CC001050417 TaxID=866779 RepID=F9N0C7_FINMA	0	4.40566	0	17.1324	2.50768	9.08874	14.6753	0	0	13.9823	1.83018	4.3824	0	9.85571	10.8037	14.2774	6.91378	2.36694	1.9297	0	10.9224	2.44194	10.2093	0
L3_plass_178657	RUG10726_prot_2098	WP_091819253.1 MULTISPECIES: YjbQ family protein [Prevotella]	afd:Alfi_0591 secondary thiamine-phosphate synthase enzyme	UniRef100_A0A1G8C6R5 Secondary thiamine-phosphate synthase enzyme n=2 Tax=Prevotella TaxID=838 RepID=A0A1G8C6R5_9BACT	17.2345	0	0	7.34245	2.50768	6.81656	0	0	0	11.9849	7.32072	6.5736	8.62962	6.57047	10.8037	17.8468	20.7413	33.1371	7.71882	0	2.18447	14.6517	4.08372	0
L6_plass_145480	RUG12508_prot_612	WP_093240432.1 DNA gyrase subunit A [Ruminococcaceae bacterium YAD3003]	clo:HMPREF0868_1289 gyrA; DNA gyrase, A subunit	UniRef100_A0A1H3CAB4 DNA gyrase subunit A n=2 Tax=Ruminococcaceae bacterium YAD3003 TaxID=1520816 RepID=A0A1H3CAB4_9FIRM	8.61724	8.81131	0	0	10.0307	2.27219	0	3.88749	0	3.99495	7.32072	0	8.62962	0	18.0061	10.7081	5.18533	0	3.85941	3.04858	19.6603	2.44194	6.12559	9.8359
H3_plass_158538	RUG10515_prot_1571	WP_091843789.1 IS66 family insertion sequence hypothetical protein [Prevotella sp. ne3005]	pmuc:ING2E5A_2185 putative transposase {ECO:0000313|EMBL:KDS11659,1}	UniRef100_A0A1H8FJL2 IS66 Orf2 like protein n=3 Tax=Bacteria TaxID=2 RepID=A0A1H8FJL2_9BACT	0	8.81131	0	12.2374	0	11.3609	11.0065	3.88749	0	9.98738	0	6.5736	14.3827	0	21.6074	7.1387	31.112	11.8347	7.71882	0	15.2913	12.2097	8.16745	3.27863
L10_plass_115721	RUG10302_prot_827	WP_033147801.1 pyridoxal phosphate-dependent aminotransferase [Prevotella sp. P6B1]	pru:PRU_1300 putative aspartate aminotransferase	UniRef100_UPI00051C48D1 pyridoxal phosphate-dependent aminotransferase n=1 Tax=Prevotella sp. P6B1 TaxID=1410613 RepID=UPI00051C48D1	0	0	0	2.44748	0	4.54437	7.33765	0	5.54504	13.9823	0	17.5296	14.3827	3.28524	14.4049	19.6314	1.72844	18.9355	3.85941	0	15.2913	2.44194	2.04186	6.55727
L3_plass_141265	RUG14807_prot_2423	WP_008643834.1 MULTISPECIES: DUF1015 domain-containing protein [Bacteroides]	ppn:Palpr_0862 Uncharacterized conserved protein UCP033563	UniRef100_A0A132HQF4 Uncharacterized protein n=1 Tax=bacterium F083 TaxID=1768114 RepID=A0A132HQF4_9BACT	0	0	0	7.34245	10.0307	4.54437	14.6753	0	2.77252	21.9722	0	13.1472	14.3827	3.28524	0	5.35403	8.64222	9.46775	3.85941	0	13.1068	7.32583	10.2093	3.27863
L10_plass_131828	RUG14679_prot_165	WP_006283630.1 30S ribosomal protein S11 [Prevotella bryantii]	bvs:BARVI_08390 30S ribosomal protein S11	UniRef100_A0A132H4T1 30S ribosomal protein S11 n=1 Tax=bacterium P201 TaxID=1768112 RepID=A0A132H4T1_9BACT	0	0	0	4.89497	0	20.4497	18.3441	1.94374	2.77252	5.99243	0	2.1912	28.7654	6.57047	0	5.35403	10.3707	14.2016	15.4376	0	21.8447	4.88389	8.16745	22.9504
L4_plass_15858	RUG11609_prot_2366	WP_019539000.1 chaperonin GroEL [Proteiniphilum acetatigenes]	pgi:PG_0520 groEL; chaperonin, 60 kDa	UniRef100_A0A132GWK2 60 kDa chaperonin n=1 Tax=bacterium P201 TaxID=1768112 RepID=A0A132GWK2_9BACT	0	4.40566	0	2.44748	0	2.27219	11.0065	0	5.54504	13.9823	0	19.7208	5.75308	9.85571	10.8037	1.78468	17.2844	9.46775	7.71882	0	4.36895	7.32583	4.08372	0
L7_plass_130606	RUG10021_prot_2753	WP_048120965.1 MULTISPECIES: deoxyhypusine synthase [Methanosarcina]	bacc:BRDCF_p1197 Deoxyhypusine synthase-like protein	UniRef100_A0A132GYR4 Deoxyhypusine synthase-like protein n=1 Tax=bacterium P201 TaxID=1768112 RepID=A0A132GYR4_9BACT	0	8.81131	0	14.6849	0	4.54437	25.6818	0	8.31755	15.9798	0	13.1472	46.0246	3.28524	0	3.56935	20.7413	2.36694	13.5079	0	4.36895	17.0936	28.5861	16.3932
L2Scaff_Prokka_362	RUG13221_prot_1783	WP_018357943.1 D-lysine 5,6-aminomutase subunit alpha [Porphyromonas levii]	bacc:BRDCF_p1068 L-beta-lysine 5,6-aminomutase alpha subunit	UniRef100_A0A132HDZ4 Beta-lysine 5,6-aminomutase n=1 Tax=bacterium F083 TaxID=1768114 RepID=A0A132HDZ4_9BACT	0	4.40566	0	7.34245	2.50768	6.81656	11.0065	0	0	3.99495	0	19.7208	14.3827	3.28524	3.60123	0	10.3707	16.5686	5.78911	0	10.9224	14.6517	8.16745	3.27863
H2_plass_149520	RUG10128_prot_427	WP_079592621.1 S46 family peptidase [Bacteroidales bacterium WCE2004]	rbc:BN938_2225 hypothetical protein	UniRef100_A0A132H2R2 Peptidase S46 n=1 Tax=bacterium P201 TaxID=1768112 RepID=A0A132H2R2_9BACT	0	4.40566	0	7.34245	7.52304	6.81656	11.0065	3.88749	2.77252	9.98738	0	10.956	14.3827	0	0	7.1387	10.3707	9.46775	9.64852	0	0	12.2097	14.293	3.27863
H11_plass_36320	RUG13466_prot_1345	WP_084097559.1 DNA-directed RNA polymerase subunit beta' [Clostridiales bacterium]	css:Cst_c02980 rpoC; DNA-directed RNA polymerase subunit beta'	UniRef100_A0A2K4NRA6 DNA-directed RNA polymerase subunit beta' n=1 Tax=uncultured bacterium TaxID=77133 RepID=A0A2K4NRA6_9BACT	8.61724	44.0566	4.60056	2.44748	2.50768	0	3.66882	3.88749	0	0	20.132	8.7648	0	3.28524	7.20246	3.56935	0	2.36694	0	7.62145	2.18447	9.76777	0	3.27863
L11_plass_19048	WP_090017413.1	Not found	Not found	Not found	17.2345	0	2.30028	0	7.52304	0	0	5.83123	22.1801	5.99243	5.49054	2.1912	0	13.1409	10.8037	0	3.45689	0	3.85941	6.09716	4.36895	2.44194	4.08372	3.27863
L2_plass_81299	RUG14786_prot_803	WP_079583944.1 F0F1 ATP synthase subunit beta [Bacteroidales bacterium WCE2008]	ppn:Palpr_2439 ATP synthase F1, beta subunit	UniRef100_A0A132GXT3 ATP synthase subunit beta n=1 Tax=bacterium P201 TaxID=1768112 RepID=A0A132GXT3_9BACT	4.30862	8.81131	0	4.89497	0	2.27219	11.0065	1.94374	0	9.98738	0	8.7648	23.0123	0	14.4049	7.1387	15.556	0	1.9297	0	4.36895	9.76777	8.16745	3.27863
H11_plass_55258	RUG14786_prot_1330	WP_008762747.1 MULTISPECIES: rod shape-determining protein [Bacteroides]	fte:Fluta_1895 cell shape determining protein, MreB/Mrl family	UniRef100_A0A132GYS4 Rod shape-determining protein MreB n=1 Tax=bacterium P201 TaxID=1768112 RepID=A0A132GYS4_9BACT	0	13.217	0	7.34245	0	9.08874	22.0129	1.94374	0	7.9899	0	10.956	17.2592	19.7114	0	1.78468	22.4698	4.73387	9.64852	0	2.18447	7.32583	28.5861	16.3932
L6_plass_48424	RUG14786_prot_2482	WP_071137756.1 phenylalanine--tRNA ligase subunit beta [Petrimonas mucosa]	osp:Odosp_0841 Phenylalanyl-tRNA synthetase beta chain	UniRef100_A0A132GT65 Phenylalanine--tRNA ligase (Fragment) n=1 Tax=bacterium F083 TaxID=1768114 RepID=A0A132GT65_9BACT	8.61724	13.217	0	4.89497	0	2.27219	11.0065	0	8.31755	3.99495	3.66036	2.1912	8.62962	0	14.4049	7.1387	5.18533	4.73387	0	0	17.4758	12.2097	26.5442	0
L1Scaff_Prokka_6135	RUG10994_prot_553	WP_091899442.1 MULTISPECIES: NADH:ubiquinone reductase (Na(+)-transporting) subunit E [Prevotella]	pru:PRU_1246 nqrE; NADH:ubiquinone oxidoreductase, E subunit	UniRef100_A0A1I0M6Y5 Na(+)-translocating NADH-quinone reductase subunit E n=1 Tax=Prevotella aff. ruminicola Tc2-24 TaxID=81582 RepID=A0A1I0M6Y5_9BACT	0	0	0	4.89497	5.01536	6.81656	18.3441	7.77498	8.31755	9.98738	0	6.5736	5.75308	0	0	7.1387	10.3707	14.2016	15.4376	0	2.18447	2.44194	28.5861	9.8359
L10_plass_6536	RUG12426_prot_643	WP_079593119.1 YitT family protein [Bacteroidales bacterium WCE2004]	bprs:CK3_21710 Uncharacterized conserved protein	UniRef100_A0A132H2Y7 PF10035 family protein n=1 Tax=bacterium P201 TaxID=1768112 RepID=A0A132H2Y7_9BACT	0	0	0	24.4748	5.01536	4.54437	0	0	5.54504	5.99243	0	17.5296	34.5185	6.57047	7.20246	10.7081	20.7413	18.9355	13.5079	0	13.1068	14.6517	14.293	16.3932
L10_plass_130987	RUG13359_prot_157	WP_074855578.1 nucleotide sugar dehydrogenase [Bacteroides thetaiotaomicron]	bth:BT_0602 UDP-N-acetyl-D-mannosaminuronic acid dehydrogenase	UniRef100_UPI000467F08F nucleotide sugar dehydrogenase n=1 Tax=Bacteroides paurosaccharolyticus TaxID=732242 RepID=UPI000467F08F	8.61724	0	0	17.1324	2.50768	15.9053	0	3.88749	0	11.9849	0	4.3824	17.2592	3.28524	7.20246	3.56935	6.91378	0	3.85941	0	4.36895	9.76777	8.16745	16.3932
L4_plass_18145	RUG12066_prot_1654	WP_019538515.1 translation initiation factor IF-2 [Proteiniphilum acetatigenes]	asx:CDL62_10460 translation initiation factor IF-2	UniRef100_A0A132H005 Translation initiation factor IF-2 n=1 Tax=bacterium P201 TaxID=1768112 RepID=A0A132H005_9BACT	8.61724	0	0	7.34245	7.52304	4.54437	22.0129	13.6062	5.54504	17.9773	0	17.5296	14.3827	0	0	3.56935	12.0991	21.3024	25.0862	0	8.7379	12.2097	10.2093	0
L12_plass_72994	RUG11691_prot_388	WP_016207842.1 dihydrofolate reductase [Clostridium sartagoforme]	dori:FH5T_04800 dihydrofolate reductase	UniRef100_A0A132HX74 Dihydrofolate reductase n=1 Tax=bacterium F083 TaxID=1768114 RepID=A0A132HX74_9BACT	4.30862	0	0	7.34245	2.50768	4.54437	18.3441	0	0	9.98738	0	4.3824	20.1358	0	21.6074	3.56935	8.64222	4.73387	5.78911	0	4.36895	7.32583	6.12559	9.8359
L9_plass_54239	RUG10342_prot_1515	WP_079585369.1 peptidase T [Bacteroidales bacterium WCE2008]	bacc:BRDCF_p429 pepT; Peptidase T	UniRef100_A0A132H175 Peptidase T n=1 Tax=bacterium P201 TaxID=1768112 RepID=A0A132H175_9BACT	4.30862	0	0	7.34245	0	11.3609	3.66882	1.94374	5.54504	0	3.66036	4.3824	11.5062	6.57047	7.20246	0	6.91378	2.36694	0	0	8.7379	9.76777	10.2093	19.6718
L9_plass_62648	RUG10570_prot_1636	Not found	rpm:RSPPHO_03257 unnamed protein product	UniRef100_G5SN48 Uncharacterized protein n=1 Tax=Paraprevotella clara YIT 11840 TaxID=762968 RepID=G5SN48_9BACT	0	4.40566	0	14.6849	0	9.08874	7.33765	0	0	13.9823	0	10.956	5.75308	6.57047	3.60123	1.78468	1.72844	9.46775	11.5782	0	10.9224	2.44194	6.12559	3.27863
L12_plass_42134	WP_091842969.1	Not found	Not found	Not found	0	0	0	7.34245	0	6.81656	0	3.88749	5.54504	13.9823	0	2.1912	14.3827	13.1409	14.4049	28.5548	12.0991	28.4032	13.5079	0	4.36895	9.76777	18.3768	3.27863
L5_plass_224259	RUG10835_prot_1372	Not found	dfe:Dfer_5505 Terminase	UniRef100_A0A1Q6GPI7 Terminase n=1 Tax=Bacteroides oleiciplenus TaxID=626931 RepID=A0A1Q6GPI7_9BACE	8.61724	0	32.2039	2.44748	15.0461	0	7.33765	50.5373	5.54504	0	16.4716	2.1912	0	13.1409	0	3.56935	5.18533	4.73387	1.9297	32.0101	0	4.88389	6.12559	0
H1_plass_29239	WP_036916231.1	Not found	Not found	Not found	4.30862	17.6226	0	19.5799	0	0	18.3441	0	0	3.99495	3.66036	8.7648	23.0123	13.1409	14.4049	3.56935	5.18533	0	7.71882	0	8.7379	9.76777	4.08372	9.8359
L7_plass_132053	RUG12066_prot_1442	WP_028897772.1 urocanate hydratase [Prevotella sp. HUN102]	osp:Odosp_0398 urocanate hydratase	UniRef100_A0A132H1K8 Urocanate hydratase n=1 Tax=bacterium P201 TaxID=1768112 RepID=A0A132H1K8_9BACT	0	8.81131	0	12.2374	2.50768	11.3609	22.0129	0	0	7.9899	0	35.0592	2.87654	3.28524	0	5.35403	13.8276	4.73387	5.78911	0	10.9224	17.0936	18.3768	3.27863
L7_plass_4198	RUG11565_prot_18	Not found	ccel:CCDG5_0096 hypothetical protein	UniRef100_A0A246EPB7 Uncharacterized protein n=1 Tax=Prevotella nigrescens TaxID=28133 RepID=A0A246EPB7_9BACT	12.9259	0	0	2.44748	2.50768	4.54437	14.6753	0	0	9.98738	3.66036	6.5736	8.62962	0	0	14.2774	15.556	2.36694	9.64852	0	6.55342	17.0936	8.16745	3.27863
L6_plass_122274	RUG10342_prot_2743	WP_018357939.1 L-erythro-3,5-diaminohexanoate dehydrogenase [Porphyromonas levii]	pgi:PG_1069 alcohol dehydrogenase, zinc-containing, putative	UniRef100_A0A132HPI8 Alcohol dehydrogenase zinc-binding domain-containing protein n=1 Tax=bacterium F083 TaxID=1768114 RepID=A0A132HPI8_9BACT	0	0	0	19.5799	0	15.9053	7.33765	1.94374	5.54504	9.98738	0	26.2944	23.0123	0	10.8037	1.78468	6.91378	21.3024	23.1565	0	26.2137	9.76777	12.2512	6.55727
L5_plass_37371	RUG12081_prot_299	WP_093240206.1 DNA-directed RNA polymerase subunit beta' [Ruminococcaceae bacterium YAD3003]	clo:HMPREF0868_0196 rpoC; DNA-directed RNA polymerase, beta' subunit	UniRef100_A0A1H3CTF9 DNA-directed RNA polymerase subunit beta' n=1 Tax=Ruminococcaceae bacterium YAD3003 TaxID=1520816 RepID=A0A1H3CTF9_9FIRM	0	0	4.60056	0	0	6.81656	3.66882	1.94374	8.31755	1.99748	20.132	0	5.75308	13.1409	18.0061	1.78468	1.72844	0	1.9297	83.836	10.9224	7.32583	2.04186	0
H4_plass_85889	RUG11281_prot_2164	WP_016273374.1 MULTISPECIES: tryptophanase [Bacteria]	pit:PIN17_A1377 beta-eliminating lyase	UniRef100_A0A132HWA2 Tryptophanase n=1 Tax=bacterium F083 TaxID=1768114 RepID=A0A132HWA2_9BACT	4.30862	0	0	19.5799	2.50768	4.54437	22.0129	0	2.77252	7.9899	0	8.7648	23.0123	0	0	8.92338	8.64222	9.46775	5.78911	0	4.36895	7.32583	2.04186	13.1145
L1_plass_141919	RUG10570_prot_1859	Not found	hmo:HM1_3150 hypothetical protein	UniRef100_A5ZLI5 Uncharacterized protein n=2 Tax=Bacteroides TaxID=816 RepID=A5ZLI5_9BACE	0	0	0	2.44748	10.0307	4.54437	7.33765	7.77498	2.77252	9.98738	0	15.3384	2.87654	3.28524	14.4049	17.8468	5.18533	11.8347	11.5782	0	0	9.76777	18.3768	0
L1_plass_175097	RUG10014_prot_1447	WP_013064715.1 MULTISPECIES: 30S ribosomal protein S10 [Prevotella]	pru:PRU_2130 rpsJ; ribosomal protein S10	UniRef100_D5EUU7 30S ribosomal protein S10 n=6 Tax=Prevotella TaxID=838 RepID=D5EUU7_PRER2	4.30862	0	0	17.1324	0	9.08874	14.6753	9.71872	13.8626	19.9748	0	0	2.87654	6.57047	0	19.6314	10.3707	23.6694	15.4376	0	10.9224	41.513	14.293	16.3932
L2_plass_196704	RUG13647_prot_1520	WP_093242159.1 NAD-dependent malic enzyme [Ruminococcaceae bacterium YAD3003]	cthd:CDO33_00940 NAD-dependent malic enzyme	UniRef100_A0A1H3FD17 Malate dehydrogenase (Oxaloacetate-decarboxylating) n=1 Tax=Ruminococcaceae bacterium YAD3003 TaxID=1520816 RepID=A0A1H3FD17_9FIRM	21.5431	4.40566	4.60056	0	2.50768	0	0	9.71872	0	1.99748	9.15091	2.1912	11.5062	6.57047	0	7.1387	6.91378	0	1.9297	10.67	2.18447	17.0936	0	16.3932
L10_plass_81944	RUG14655_prot_1397	WP_013064027.1 alanine dehydrogenase [Prevotella ruminicola]	pru:PRU_2067 ald; alanine dehydrogenase	UniRef100_D5EUN5 Alanine dehydrogenase n=2 Tax=Prevotella ruminicola TaxID=839 RepID=D5EUN5_PRER2	4.30862	0	0	4.89497	0	4.54437	3.66882	0	8.31755	3.99495	0	15.3384	37.395	0	3.60123	32.1242	12.0991	14.2016	7.71882	0	8.7379	9.76777	8.16745	3.27863
L7_plass_40568	RUG14679_prot_645	WP_091905316.1 MULTISPECIES: galactokinase [unclassified Porphyromonadaceae]	orh:Ornrh_2074 galactokinase	UniRef100_A0A132HSK9 Galactokinase n=1 Tax=bacterium F083 TaxID=1768114 RepID=A0A132HSK9_9BACT	0	4.40566	0	9.78993	0	6.81656	7.33765	3.88749	0	13.9823	5.49054	2.1912	8.62962	0	7.20246	5.35403	8.64222	2.36694	1.9297	0	0	31.7453	18.3768	9.8359
H7_plass_78738	RUG10459_prot_2404	WP_079583864.1 30S ribosomal protein S5 [Bacteroidales bacterium WCE2008]	phe:Phep_0619 ribosomal protein S5	UniRef100_A0A132H3Y8 30S ribosomal protein S5 n=1 Tax=bacterium P201 TaxID=1768112 RepID=A0A132H3Y8_9BACT	0	0	0	24.4748	0	15.9053	7.33765	1.94374	5.54504	21.9722	0	19.7208	14.3827	0	3.60123	3.56935	3.45689	9.46775	9.64852	0	8.7379	7.32583	12.2512	3.27863
L4_plass_7169	RUG10881_prot_690	WP_092068173.1 YebC/PmpR family DNA-binding transcriptional regulator [Prevotella sp. tf2-5]	pru:PRU_0822 DNA-binding regulatory protein, YebC/PmpR family	UniRef100_A0A1I5HZJ3 Probable transcriptional regulatory protein SAMN04487852_102235 n=1 Tax=Prevotella sp. tf2-5 TaxID=1761889 RepID=A0A1I5HZJ3_9BACT	4.30862	0	0	7.34245	5.01536	2.27219	3.66882	0	5.54504	5.99243	0	6.5736	0	13.1409	0	14.2774	10.3707	11.8347	11.5782	0	4.36895	4.88389	8.16745	6.55727
L8_plass_34779	RUG14503_prot_3158	WP_073210236.1 pyruvate:ferredoxin (flavodoxin) oxidoreductase [Prevotella ruminicola]	pru:PRU_1235 nifJ; pyruvate:ferredoxin (flavodoxin) oxidoreductase	UniRef100_A0A1M6XEW9 Pyruvate-flavodoxin oxidoreductase n=1 Tax=Prevotella ruminicola TaxID=839 RepID=A0A1M6XEW9_PRERU	0	8.81131	0	0	0	9.08874	22.0129	3.88749	0	9.98738	5.49054	4.3824	5.75308	3.28524	7.20246	0	12.0991	11.8347	13.5079	0	6.55342	7.32583	30.6279	16.3932
H4_plass_15718	RUG13584_prot_767	WP_079594052.1 FAD-binding protein [Bacteroidales bacterium WCE2004]	bacc:BRDCF_p11 sdhA; Succinate dehydrogenase flavoprotein subunit	UniRef100_A0A1T5K7L7 Succinate dehydrogenase subunit A n=1 Tax=Bacteroidales bacterium WCE2004 TaxID=1945890 RepID=A0A1T5K7L7_9BACT	0	22.0283	0	7.34245	5.01536	9.08874	40.357	3.88749	0	3.99495	0	8.7648	0	3.28524	3.60123	5.35403	1.72844	7.10081	15.4376	0	6.55342	4.88389	2.04186	0
L5_plass_231862	RUG14388_prot_2193	WP_026514526.1 nitrogenase iron protein [Butyrivibrio sp. LB2008]	ccel:CCDG5_0850 nifH4; Nitrogenase iron protein 4	UniRef100_UPI00047D3A76 nitrogenase iron protein n=1 Tax=Butyrivibrio sp. LB2008 TaxID=1408305 RepID=UPI00047D3A76	21.5431	13.217	18.4022	2.44748	2.50768	0	0	0	5.54504	3.99495	7.32072	4.3824	0	0	3.60123	1.78468	5.18533	0	0	15.2429	2.18447	2.44194	4.08372	13.1145
H2_plass_57944	RUG13729_prot_1736	WP_084097567.1 30S ribosomal protein S12 [Clostridiales bacterium]	toc:Toce_0114 SSU ribosomal protein S12P	UniRef100_W0FIB0 30S ribosomal protein S12 n=1 Tax=uncultured bacterium Contig28b TaxID=1393549 RepID=W0FIB0_9BACT	0	8.81131	0	4.89497	7.52304	2.27219	0	1.94374	8.31755	7.9899	25.6225	6.5736	0	13.1409	25.2086	1.78468	1.72844	0	0	22.8644	0	4.88389	4.08372	3.27863
L5_plass_12658	WP_103870268.1	Not found	Not found	Not found	17.2345	35.2452	2.30028	0	0	4.54437	3.66882	1.94374	0	1.99748	9.15091	2.1912	0	6.57047	21.6074	1.78468	0	0	0	19.8158	4.36895	4.88389	6.12559	3.27863
H1_plass_64272	RUG13970_prot_390	WP_027117856.1 GNAT family N-acetyltransferase [Lachnospiraceae bacterium YSB2008]	Not found	UniRef100_UPI0004872D32 GNAT family N-acetyltransferase n=1 Tax=Lachnospiraceae bacterium YSB2008 TaxID=1410633 RepID=UPI0004872D32	17.2345	0	4.60056	19.5799	20.0614	4.54437	7.33765	7.77498	27.7252	0	0	0	2.87654	6.57047	10.8037	3.56935	5.18533	0	0	6.09716	0	4.88389	4.08372	9.8359
L7Scaff_Prokka_1188	RUG10458_prot_378	WP_091908325.1 MULTISPECIES: 2,3-diphosphoglycerate-dependent phosphoglycerate mutase [unclassified Porphyromonadaceae]	pgi:PG_0130 gpm; phosphoglycerate mutase	UniRef100_A0A132GTJ4 2,3-bisphosphoglycerate-dependent phosphoglycerate mutase (Fragment) n=1 Tax=bacterium F083 TaxID=1768114 RepID=A0A132GTJ4_9BACT	0	8.81131	0	9.78993	0	6.81656	25.6818	1.94374	2.77252	7.9899	0	4.3824	8.62962	0	0	3.56935	8.64222	4.73387	7.71882	0	10.9224	4.88389	8.16745	32.7863
L4_plass_67303	RUG10458_prot_1275	WP_074637504.1 oxaloacetate decarboxylase [Bacteroides ovatus]	ppn:Palpr_0912 Pyruvate carboxylase	UniRef100_A0A132H142 Pyruvate carboxylase subunit B n=1 Tax=bacterium P201 TaxID=1768112 RepID=A0A132H142_9BACT	0	4.40566	0	19.5799	0	18.1775	18.3441	3.88749	0	0	0	21.912	25.8889	9.85571	3.60123	1.78468	10.3707	4.73387	9.64852	0	13.1068	19.5355	4.08372	6.55727
H9_plass_152616	RUG10408_prot_914	WP_092121988.1 ornithine--oxo-acid transaminase [Porphyromonadaceae bacterium KH3CP3RA]	osp:Odosp_1414 ornithine aminotransferase	UniRef100_A0A132GU99 Ornithine--oxo-acid transaminase n=1 Tax=bacterium P201 TaxID=1768112 RepID=A0A132GU99_9BACT	8.61724	4.40566	0	12.2374	2.50768	0	3.66882	0	0	3.99495	1.83018	13.1472	5.75308	3.28524	3.60123	0	12.0991	18.9355	11.5782	0	15.2913	7.32583	12.2512	0
H3_plass_19006	RUG10471_prot_934	WP_071135989.1 threonine--tRNA ligase [Petrimonas mucosa]	bvs:BARVI_03380 threonyl-tRNA synthetase	UniRef100_A0A132HY48 Threonine--tRNA ligase n=1 Tax=bacterium F083 TaxID=1768114 RepID=A0A132HY48_9BACT	0	0	0	12.2374	0	15.9053	3.66882	1.94374	2.77252	5.99243	0	13.1472	8.62962	0	14.4049	12.4927	8.64222	7.10081	3.85941	0	15.2913	2.44194	14.293	13.1145
H2_plass_77451	RUG11625_prot_2184	WP_109642298.1 citrate synthase [Ruminococcaceae bacterium R-25]	sta:STHERM_c11610 hypothetical protein	UniRef100_UPI000D6C60BD citrate/2-methylcitrate synthase n=1 Tax=Ruminococcaceae bacterium R-25 TaxID=2202136 RepID=UPI000D6C60BD	8.61724	8.81131	0	0	47.6459	4.54437	0	7.77498	0	7.9899	0	2.1912	5.75308	0	7.20246	7.1387	1.72844	4.73387	1.9297	0	8.7379	19.5355	4.08372	6.55727
H3_plass_156496	RUG12266_prot_26	WP_073115513.1 glyceraldehyde-3-phosphate dehydrogenase [Micrococcus luteus]	scn:Solca_1306 glyceraldehyde-3-phosphate dehydrogenase/erythrose-4-phosphate dehydrogenase	UniRef100_A0A132HN10 Glyceraldehyde-3-phosphate dehydrogenase n=2 Tax=unclassified Bacteria (miscellaneous) TaxID=49928 RepID=A0A132HN10_9BACT	0	4.40566	0	17.1324	2.50768	29.5384	3.66882	1.94374	0	9.98738	3.66036	10.956	14.3827	0	7.20246	5.35403	1.72844	11.8347	7.71882	0	6.55342	0	8.16745	0
H1_plass_55594	RUG11373_prot_253	WP_079585056.1 pyruvate:ferredoxin (flavodoxin) oxidoreductase [Bacteroidales bacterium WCE2008]	afd:Alfi_0159 pyruvate:ferredoxin (flavodoxin) oxidoreductase, homodimeric	UniRef100_A0A132GV15 Pyruvate-flavodoxin oxidoreductase n=1 Tax=bacterium P201 TaxID=1768112 RepID=A0A132GV15_9BACT	0	8.81131	0	19.5799	0	6.81656	11.0065	0	0	7.9899	0	8.7648	8.62962	6.57047	10.8037	3.56935	1.72844	4.73387	5.78911	0	8.7379	17.0936	8.16745	3.27863
L3_plass_54016	RUG10369_prot_3354	WP_091902263.1 MULTISPECIES: 50S ribosomal protein L24 [Prevotella]	pru:PRU_2104 rplX; ribosomal protein L24	UniRef100_A0A1I0P763 50S ribosomal protein L24 n=1 Tax=Prevotella aff. ruminicola Tc2-24 TaxID=81582 RepID=A0A1I0P763_9BACT	0	0	0	12.2374	0	2.27219	7.33765	7.77498	5.54504	1.99748	0	17.5296	11.5062	19.7114	0	23.2008	12.0991	21.3024	13.5079	0	2.18447	12.2097	2.04186	9.8359
H7_plass_110592	RUG10861_prot_1247	WP_026327193.1 molecular chaperone DnaK [Proteiniphilum acetatigenes]	dori:FH5T_03450 molecular chaperone DnaK	UniRef100_A0A132GWI7 Chaperone protein DnaK n=1 Tax=bacterium P201 TaxID=1768112 RepID=A0A132GWI7_9BACT	0	22.0283	0	29.3698	0	9.08874	22.0129	1.94374	0	31.9596	0	32.868	34.5185	0	21.6074	7.1387	10.3707	28.4032	5.78911	0	30.5826	19.5355	28.5861	19.6718
L2_plass_212264	RUG11071_prot_464	WP_091957038.1 4Fe-4S dicluster domain-containing protein [Prevotella sp. tc2-28]	pru:PRU_1717 putative proton-translocating NADH-quinone oxidoreductase, I subunit	UniRef100_A0A1H3WQU6 NADH-quinone oxidoreductase subunit I n=1 Tax=Prevotella sp. tc2-28 TaxID=1761888 RepID=A0A1H3WQU6_9BACT	0	0	0	12.2374	2.50768	0	7.33765	7.77498	0	9.98738	1.83018	6.5736	2.87654	3.28524	3.60123	8.92338	19.0129	11.8347	15.4376	0	10.9224	14.6517	10.2093	0
H1_plass_9702	RUG11307_prot_638	WP_027870221.1 pyridine nucleotide-disulfide oxidoreductase [[Eubacterium] cellulosolvens]	osp:Odosp_0244 FAD dependent oxidoreductase	UniRef100_C0K062 Proline dehydrogenase alpha subunit n=1 Tax=uncultured bacterium Rlip1 TaxID=581114 RepID=C0K062_9BACT	4.30862	0	0	34.2648	0	11.3609	18.3441	0	0	17.9773	0	15.3384	2.87654	16.4262	3.60123	1.78468	10.3707	11.8347	5.78911	0	8.7379	12.2097	6.12559	13.1145
H1_plass_104167	RUG10021_prot_2151	WP_019540829.1 DNA gyrase subunit A [Proteiniphilum acetatigenes]	aalg:AREALGSMS7_02879 DNA gyrase subunit A	UniRef100_A0A132HQ40 DNA gyrase subunit A n=1 Tax=bacterium F083 TaxID=1768114 RepID=A0A132HQ40_9BACT	0	22.0283	0	22.0273	2.50768	4.54437	33.0194	0	5.54504	13.9823	0	21.912	8.62962	0	0	3.56935	15.556	4.73387	13.5079	0	2.18447	12.2097	8.16745	3.27863
L6_plass_43111	RUG10471_prot_458	WP_019540631.1 orotidine-5'-phosphate decarboxylase [Proteiniphilum acetatigenes]	dori:FH5T_09465 orotidine 5'-phosphate decarboxylase	UniRef100_A0A132I094 Orotidine 5'-phosphate decarboxylase n=1 Tax=bacterium F083 TaxID=1768114 RepID=A0A132I094_9BACT	0	8.81131	0	14.6849	5.01536	0	3.66882	7.77498	5.54504	0	0	0	2.87654	9.85571	3.60123	3.56935	6.91378	4.73387	1.9297	0	21.8447	7.32583	6.12559	19.6718
H7_plass_4717	RUG12836_prot_1525	WP_027449595.1 electron transfer flavoprotein subunit beta [Prevotella brevis]	pru:PRU_2037 etfB; electron transfer flavoprotein, beta subunit	UniRef100_UPI000481D418 electron transfer flavoprotein beta subunit/FixA family protein n=1 Tax=Prevotella brevis TaxID=83231 RepID=UPI000481D418	0	0	0	9.78993	2.50768	2.27219	11.0065	0	5.54504	7.9899	0	6.5736	5.75308	3.28524	0	21.4161	8.64222	11.8347	13.5079	0	4.36895	9.76777	12.2512	13.1145
L2_plass_123320	RUG10135_prot_2325	WP_093958535.1 DNA-directed RNA polymerase subunit beta [Clostridiales bacterium]	cth:Cthe_2724 DNA-directed RNA polymerase, beta subunit	UniRef100_A0A239QNB3 DNA-directed RNA polymerase subunit beta n=1 Tax=Clostridiales bacterium TaxID=1898207 RepID=A0A239QNB3_9FIRM	12.9259	39.6509	16.1019	7.34245	0	4.54437	0	5.83123	5.54504	3.99495	38.4338	15.3384	5.75308	9.85571	7.20246	0	6.91378	0	0	12.1943	0	4.88389	4.08372	0
H9_plass_141431	RUG14460_prot_1419	WP_005835720.1 MULTISPECIES: phosphoribosylformylglycinamidine synthase [Bacteria]	asx:CDL62_14215 phosphoribosylformylglycinamidine synthase	UniRef100_A0A132GUY8 Phosphoribosylformylglycinamidine synthase n=1 Tax=bacterium P201 TaxID=1768112 RepID=A0A132GUY8_9BACT	0	13.217	0	7.34245	2.50768	11.3609	11.0065	0	5.54504	7.9899	0	10.956	5.75308	0	3.60123	0	15.556	9.46775	9.64852	0	4.36895	12.2097	14.293	6.55727
L2_plass_65144	WP_028904628.1	Not found	Not found	Not found	21.5431	0	0	12.2374	0	2.27219	25.6818	3.88749	5.54504	1.99748	0	19.7208	11.5062	9.85571	0	10.7081	44.9395	28.4032	30.8753	0	13.1068	19.5355	24.5023	0
L10_plass_118185	RUG13663_prot_1692	WP_026327193.1 molecular chaperone DnaK [Proteiniphilum acetatigenes]	dori:FH5T_03450 molecular chaperone DnaK	UniRef100_A0A132GWI7 Chaperone protein DnaK n=1 Tax=bacterium P201 TaxID=1768112 RepID=A0A132GWI7_9BACT	4.30862	13.217	0	17.1324	5.01536	4.54437	3.66882	0	0	17.9773	0	8.7648	20.1358	9.85571	0	0	8.64222	9.46775	9.64852	0	13.1068	12.2097	6.12559	9.8359
L6_plass_101977	RUG10107_prot_2912	WP_091842897.1 50S ribosomal protein L18 [Prevotella sp. ne3005]	pru:PRU_2099 rplR; ribosomal protein L18	UniRef100_A0A1H8EHC3 50S ribosomal protein L18 n=1 Tax=Prevotella sp. ne3005 TaxID=1761887 RepID=A0A1H8EHC3_9BACT	4.30862	0	0	9.78993	5.01536	0	7.33765	0	5.54504	1.99748	3.66036	0	5.75308	9.85571	7.20246	24.9855	3.45689	11.8347	5.78911	0	13.1068	0	4.08372	16.3932
L11_plass_79900	RUG14766_prot_1041	WP_109644921.1 glycosyl transferase [Ruminococcaceae bacterium R-25]	coo:CCU_20060 cellobiose phosphorylase	UniRef100_UPI000D6AF384 glycosyl transferase n=1 Tax=Ruminococcaceae bacterium R-25 TaxID=2202136 RepID=UPI000D6AF384	4.30862	0	2.30028	0	5.01536	2.27219	3.66882	0	0	7.9899	7.32072	0	5.75308	32.8524	3.60123	7.1387	1.72844	4.73387	0	22.8644	2.18447	4.88389	0	9.8359
H6_plass_112560	RUG10176_prot_625	WP_079594323.1 30S ribosomal protein S7 [Bacteroidales bacterium WCE2004]	dfe:Dfer_4340 ribosomal protein S7	UniRef100_A0A132H3M1 30S ribosomal protein S7 n=1 Tax=bacterium P201 TaxID=1768112 RepID=A0A132H3M1_9BACT	0	0	0	41.6072	2.50768	11.3609	7.33765	5.83123	22.1801	11.9849	0	10.956	34.5185	0	0	7.1387	20.7413	21.3024	3.85941	0	10.9224	29.3033	12.2512	26.2291
L10_plass_22772	RUG13515_prot_250	WP_034523089.1 MULTISPECIES: ribosome small subunit-dependent GTPase A [Bacteria]	psn:Pedsa_3394 ribosome small subunit-dependent GTPase A	UniRef100_A0A132H095 Small ribosomal subunit biogenesis GTPase RsgA n=1 Tax=bacterium P201 TaxID=1768112 RepID=A0A132H095_9BACT	0	4.40566	0	9.78993	0	4.54437	3.66882	3.88749	0	13.9823	1.83018	15.3384	14.3827	0	3.60123	0	8.64222	9.46775	7.71882	0	19.6603	19.5355	16.3349	9.8359
H6_plass_65835	RUG12066_prot_1098	WP_006283652.1 50S ribosomal protein L22 [Prevotella bryantii]	oho:Oweho_3064 ribosomal protein L22, bacterial type	UniRef100_A0A132H619 50S ribosomal protein L22 n=1 Tax=bacterium P201 TaxID=1768112 RepID=A0A132H619_9BACT	0	0	0	4.89497	0	24.994	3.66882	1.94374	11.0901	11.9849	0	6.5736	11.5062	0	7.20246	5.35403	17.2844	4.73387	13.5079	0	4.36895	9.76777	8.16745	9.8359
L8_plass_87331	RUG12468_prot_4	WP_008766747.1 MULTISPECIES: NADH:ubiquinone oxidoreductase [Bacteroides]	bth:BT_0124 NADH:ubiquinone oxidoreductase subunit	UniRef100_A0A174PC35 Hydrogenases, Fe-only n=4 Tax=Bacteroides TaxID=816 RepID=A0A174PC35_BACT4	4.30862	26.4339	0	7.34245	0	4.54437	14.6753	1.94374	2.77252	7.9899	0	2.1912	2.87654	3.28524	0	0	1.72844	4.73387	1.9297	0	4.36895	4.88389	24.5023	0
L10_plass_109848	RUG12181_prot_374	WP_091840443.1 NADH-quinone oxidoreductase subunit M [Prevotella sp. ne3005]	pru:PRU_1713 proton-translocating NADH-quinone oxidoreductase, M subunit	UniRef100_A0A1H8AH85 NADH-quinone oxidoreductase subunit M n=1 Tax=Prevotella sp. ne3005 TaxID=1761887 RepID=A0A1H8AH85_9BACT	0	0	0	7.34245	5.01536	6.81656	3.66882	0	5.54504	13.9823	0	4.3824	20.1358	6.57047	3.60123	10.7081	6.91378	9.46775	23.1565	0	10.9224	4.88389	10.2093	0
H9_plass_125876	RUG10408_prot_202	WP_008640149.1 MULTISPECIES: isoleucine--tRNA ligase [Bacteroides]	bvs:BARVI_01225 isoleucyl-tRNA synthase	UniRef100_A0A132H096 Isoleucine--tRNA ligase n=1 Tax=bacterium P201 TaxID=1768112 RepID=A0A132H096_9BACT	0	4.40566	0	7.34245	2.50768	2.27219	11.0065	5.83123	0	9.98738	0	24.1032	5.75308	0	3.60123	0	8.64222	2.36694	9.64852	0	8.7379	4.88389	12.2512	3.27863
L4_plass_99174	RUG13196_prot_616	WP_048693752.1 excinuclease ABC subunit UvrA [Bacteroides thetaiotaomicron]	dori:FH5T_15430 excinuclease ABC subunit A	UniRef100_A0A132HSM3 UvrABC system protein A n=1 Tax=bacterium F083 TaxID=1768114 RepID=A0A132HSM3_9BACT	0	0	0	4.89497	0	13.6331	22.0129	3.88749	2.77252	7.9899	0	8.7648	5.75308	3.28524	0	1.78468	10.3707	7.10081	7.71882	0	8.7379	9.76777	8.16745	3.27863
L4_plass_191605	RUG10458_prot_1386	WP_031535363.1 MULTISPECIES: nucleotidyltransferase [Bacteroides]	afd:Alfi_2866 dTDP-glucose pyrophosphorylase	UniRef100_A0A132HUS1 dTDP-glucose pyrophosphorylase n=1 Tax=bacterium F083 TaxID=1768114 RepID=A0A132HUS1_9BACT	0	17.6226	0	12.2374	0	6.81656	14.6753	3.88749	5.54504	0	0	24.1032	17.2592	6.57047	7.20246	3.56935	6.91378	11.8347	21.2268	0	0	4.88389	16.3349	16.3932
L10_plass_110203	RUG12556_prot_1141	Not found	poy:PAM_250 conserved hypothetical protein	UniRef100_A0A0H5Q3I1 Uncharacterized protein n=1 Tax=uncultured prokaryote TaxID=198431 RepID=A0A0H5Q3I1_9ZZZZ	8.61724	0	0	12.2374	0	18.1775	7.33765	0	5.54504	7.9899	0	13.1472	14.3827	0	3.60123	12.4927	19.0129	4.73387	3.85941	0	19.6603	7.32583	10.2093	13.1145
L12_plass_94915	RUG10128_prot_396	WP_073047076.1 electron transfer flavoprotein subunit alpha/FixB family protein [Prevotella ruminicola]	pru:PRU_2036 etfA; electron transfer flavoprotein, alpha subunit	UniRef100_A0A132H1R4 Electron transfer flavoprotein alpha subunit n=1 Tax=bacterium P201 TaxID=1768112 RepID=A0A132H1R4_9BACT	0	0	0	14.6849	0	15.9053	22.0129	0	0	7.9899	1.83018	17.5296	5.75308	3.28524	21.6074	3.56935	3.45689	4.73387	5.78911	0	10.9224	9.76777	6.12559	16.3932
L3_plass_5017	RUG13769_prot_2100	Not found	Not found	UniRef100_B1A1E2 Uncharacterized protein n=1 Tax=Flammeovirga yaeyamensis TaxID=367791 RepID=B1A1E2_9BACT	0	17.6226	0	2.44748	2.50768	9.08874	14.6753	5.83123	2.77252	5.99243	0	17.5296	5.75308	0	10.8037	0	1.72844	14.2016	7.71882	0	10.9224	0	12.2512	3.27863
H3_plass_97512	RUG10021_prot_2876	WP_028903476.1 MULTISPECIES: 50S ribosomal protein L33 [Prevotella]	ppn:Palpr_1174 ribosomal protein L33	UniRef100_A0A132H4B8 50S ribosomal protein L33 n=1 Tax=bacterium P201 TaxID=1768112 RepID=A0A132H4B8_9BACT	8.61724	4.40566	0	4.89497	0	20.4497	3.66882	0	2.77252	9.98738	0	10.956	5.75308	0	0	3.56935	12.0991	16.5686	11.5782	0	6.55342	9.76777	4.08372	16.3932
H2_plass_113890	RUG12981_prot_2148	WP_091843430.1 elongation factor P [Prevotella sp. ne3005]	pru:PRU_2239 efp; translation elongation factor P	UniRef100_A0A1I0QJC9 Elongation factor P n=3 Tax=Prevotella TaxID=838 RepID=A0A1I0QJC9_9BACT	4.30862	0	0	4.89497	12.5384	2.27219	18.3441	0	0	9.98738	0	2.1912	2.87654	19.7114	3.60123	8.92338	5.18533	4.73387	11.5782	0	0	4.88389	2.04186	13.1145
L12_plass_25113	RUG10679_prot_1412	WP_028911784.1 tagaturonate reductase [Prevotella sp. MA2016]	pru:PRU_1646 tagaturonate reductase	UniRef100_UPI00048A4853 tagaturonate reductase n=1 Tax=Prevotella sp. MA2016 TaxID=1408310 RepID=UPI00048A4853	8.61724	0	0	2.44748	2.50768	9.08874	3.66882	0	0	5.99243	1.83018	10.956	0	6.57047	21.6074	17.8468	3.45689	7.10081	11.5782	0	0	7.32583	4.08372	3.27863
L4_plass_50501	RUG13792_prot_283	WP_028902131.1 MULTISPECIES: O-acetylhomoserine aminocarboxypropyltransferase/cysteine synthase [Prevotella]	pru:PRU_2791 O-acetylhomoserine aminocarboxypropyltransferase/cysteine synthase family protein	UniRef100_UPI0004920288 O-acetylhomoserine aminocarboxypropyltransferase/cysteine synthase n=1 Tax=Prevotella TaxID=838 RepID=UPI0004920288	0	13.217	0	17.1324	5.01536	6.81656	33.0194	1.94374	0	19.9748	1.83018	13.1472	0	3.28524	0	24.9855	17.2844	33.1371	34.7347	0	13.1068	0	12.2512	16.3932
H3_plass_170161	RUG12048_prot_1930	WP_005826784.1 MULTISPECIES: acyl-CoA carboxylase subunit beta [Bacteria]	asx:CDL62_18135 methylmalonyl-CoA carboxyltransferase	UniRef100_A0A132GZK7 Carboxyl transferase n=1 Tax=bacterium P201 TaxID=1768112 RepID=A0A132GZK7_9BACT	8.61724	17.6226	0	9.78993	2.50768	18.1775	7.33765	0	0	9.98738	0	6.5736	8.62962	0	0	3.56935	10.3707	7.10081	1.9297	0	2.18447	19.5355	10.2093	16.3932
L3_plass_23820	WP_028904628.1	Not found	Not found	Not found	8.61724	0	0	7.34245	0	2.27219	7.33765	0	5.54504	7.9899	0	2.1912	0	3.28524	7.20246	16.0621	15.556	14.2016	3.85941	0	6.55342	14.6517	14.293	6.55727
H5_plass_212472	RUG10085_prot_1903	WP_109643990.1 cell division protein FtsH [Ruminococcaceae bacterium R-25]	cthd:CDO33_00595 cell division protein FtsH	UniRef100_UPI000D6C488C ATP-dependent zinc metalloprotease FtsH n=1 Tax=Ruminococcaceae bacterium R-25 TaxID=2202136 RepID=UPI000D6C488C	25.8517	13.217	0	2.44748	10.0307	4.54437	0	11.6625	8.31755	9.98738	0	2.1912	0	3.28524	10.8037	3.56935	6.91378	2.36694	0	4.57287	10.9224	4.88389	0	0
L2_plass_78622	RUG10212_prot_615	WP_091842914.1 30S ribosomal protein S17 [Prevotella sp. ne3005]	pru:PRU_2106 rpsQ; ribosomal protein S17	UniRef100_A0A255RA29 30S ribosomal protein S17 n=2 Tax=Prevotella TaxID=838 RepID=A0A255RA29_9BACT	8.61724	0	0	14.6849	2.50768	4.54437	11.0065	0	8.31755	7.9899	0	6.5736	5.75308	0	3.60123	19.6314	10.3707	23.6694	17.3673	0	6.55342	9.76777	2.04186	0
H11_plass_39253	RUG10176_prot_680	WP_079585148.1 8-amino-7-oxononanoate synthase [Bacteroidales bacterium WCE2008]	bacc:BRDCF_p840 Putative 8-amino-7-oxononanoate synthase/2-amino-3-ketobutyrate coenzyme A ligase	UniRef100_A0A132GZY7 Uncharacterized protein n=1 Tax=bacterium P201 TaxID=1768112 RepID=A0A132GZY7_9BACT	0	4.40566	0	9.78993	0	2.27219	18.3441	1.94374	0	3.99495	0	19.7208	2.87654	9.85571	0	3.56935	8.64222	9.46775	9.64852	0	6.55342	14.6517	10.2093	13.1145
L11_plass_10377	WP_026891770.1	Not found	Not found	Not found	25.8517	4.40566	9.20111	0	7.52304	0	0	13.6062	2.77252	9.98738	0	0	2.87654	26.2819	10.8037	1.78468	1.72844	4.73387	5.78911	4.57287	0	4.88389	0	6.55727
L7_plass_88031	RUG14460_prot_1708	WP_079584225.1 6-phosphofructokinase [Bacteroidales bacterium WCE2008]	nso:NIASO_05310 6-phosphofructokinase	UniRef100_A0A132H4W9 6-phosphofructokinase n=1 Tax=bacterium P201 TaxID=1768112 RepID=A0A132H4W9_9BACT	4.30862	0	0	9.78993	0	2.27219	11.0065	1.94374	0	13.9823	0	10.956	11.5062	0	7.20246	7.1387	3.45689	11.8347	23.1565	0	2.18447	26.8614	18.3768	16.3932
L8_plass_159783	RUG10459_prot_920	WP_026327193.1 molecular chaperone DnaK [Proteiniphilum acetatigenes]	dori:FH5T_03450 molecular chaperone DnaK	UniRef100_A0A132GWI7 Chaperone protein DnaK n=1 Tax=bacterium P201 TaxID=1768112 RepID=A0A132GWI7_9BACT	0	13.217	0	9.78993	5.01536	15.9053	3.66882	1.94374	0	5.99243	0	13.1472	5.75308	3.28524	0	0	12.0991	2.36694	17.3673	0	6.55342	31.7453	38.7954	16.3932
H4_plass_38578	RUG13042_prot_1216	Not found	cthi:THC_1126 hypothetical protein	UniRef100_B6G1S6 Uncharacterized protein n=1 Tax=[Clostridium] hiranonis DSM 13275 TaxID=500633 RepID=B6G1S6_9FIRM	12.9259	8.81131	0	4.89497	2.50768	0	14.6753	5.83123	16.6351	5.99243	7.32072	2.1912	0	6.57047	7.20246	14.2774	1.72844	7.10081	0	3.04858	0	9.76777	0	0
H1_plass_2913	RUG11690_prot_2053	WP_091906038.1 MULTISPECIES: pyruvate:ferredoxin (flavodoxin) oxidoreductase [unclassified Porphyromonadaceae]	afd:Alfi_0159 pyruvate:ferredoxin (flavodoxin) oxidoreductase, homodimeric	UniRef100_A0A132GV15 Pyruvate-flavodoxin oxidoreductase n=1 Tax=bacterium P201 TaxID=1768112 RepID=A0A132GV15_9BACT	0	4.40566	0	48.9497	0	29.5384	18.3441	0	13.8626	11.9849	3.66036	30.6768	17.2592	6.57047	0	16.0621	20.7413	14.2016	0	0	28.3982	14.6517	8.16745	13.1145
H3_plass_132001	RUG12537_prot_76	Not found	aap:NT05HA_0444 cell wall-associated hydrolase	UniRef100_M7YUG8 Uncharacterized protein n=1 Tax=Methylobacterium mesophilicum SR1.6/6 TaxID=908290 RepID=M7YUG8_9RHIZ	0	8.81131	0	7.34245	0	6.81656	14.6753	5.83123	0	3.99495	3.66036	19.7208	20.1358	0	0	8.92338	20.7413	9.46775	7.71882	0	17.4758	7.32583	12.2512	6.55727
H3_plass_195848	RUG10408_prot_995	WP_090048269.1 ornithine carbamoyltransferase [Citrobacter sp. NLAE-zl-C269]	osp:Odosp_1844 Ornithine carbamoyltransferase	UniRef100_A0A132GYP5 Ornithine carbamoyltransferase n=1 Tax=bacterium P201 TaxID=1768112 RepID=A0A132GYP5_9BACT	0	0	0	4.89497	5.01536	15.9053	14.6753	0	0	11.9849	0	4.3824	5.75308	3.28524	10.8037	7.1387	6.91378	4.73387	9.64852	0	8.7379	31.7453	10.2093	6.55727
L3_plass_185868	RUG12989_prot_1178	WP_073210934.1 glutamine--tRNA ligase/YqeY domain fusion protein [Prevotella ruminicola]	pru:PRU_1373 glnS; glutamine--tRNA ligase	UniRef100_A0A1M6Y8V9 Glutamine--tRNA ligase n=1 Tax=Prevotella ruminicola TaxID=839 RepID=A0A1M6Y8V9_PRERU	0	0	0	9.78993	2.50768	6.81656	14.6753	1.94374	2.77252	5.99243	0	6.5736	2.87654	0	0	8.92338	3.45689	28.4032	5.78911	0	8.7379	9.76777	4.08372	13.1145
L7_plass_4678	RUG12556_prot_1141	Not found	poy:PAM_250 conserved hypothetical protein	UniRef100_A0A0H5Q3I1 Uncharacterized protein n=1 Tax=uncultured prokaryote TaxID=198431 RepID=A0A0H5Q3I1_9ZZZZ	0	4.40566	0	0	2.50768	4.54437	3.66882	1.94374	0	9.98738	0	0	8.62962	3.28524	3.60123	16.0621	10.3707	14.2016	9.64852	0	15.2913	4.88389	14.293	6.55727
H1_plass_150954	RUG12769_prot_882	WP_005843280.1 MULTISPECIES: energy-dependent translational throttle protein EttA [Bacteroides]	ppn:Palpr_0128 ABC transporter related protein	UniRef100_A0A132H5R2 ABC transporter ATP-binding protein n=1 Tax=bacterium P201 TaxID=1768112 RepID=A0A132H5R2_9BACT	8.61724	0	0	22.0273	0	20.4497	22.0129	0	2.77252	25.9672	5.49054	17.5296	11.5062	0	3.60123	0	10.3707	9.46775	3.85941	0	8.7379	7.32583	14.293	9.8359
H9_plass_25657	RUG10439_prot_21	WP_091905006.1 MULTISPECIES: adenylate kinase [unclassified Porphyromonadaceae]	flm:MY04_2817 Adenylate kinase/hypoxanthine-guanine phosphoribosyltransferase fusion protein	UniRef100_A0A132H542 Adenylate kinase n=1 Tax=bacterium P201 TaxID=1768112 RepID=A0A132H542_9BACT	4.30862	13.217	0	7.34245	2.50768	6.81656	0	0	8.31755	11.9849	0	13.1472	5.75308	0	3.60123	3.56935	5.18533	0	1.9297	0	2.18447	19.5355	4.08372	9.8359
L4_plass_16811	RUG10021_prot_555	WP_079584727.1 alpha-amylase [Bacteroidales bacterium WCE2008]	evi:Echvi_0753 alpha-amylase/alpha-mannosidase	UniRef100_A0A2N3AAG8 Alpha-amylase n=1 Tax=Bacteroidetes bacterium HGW-Bacteroidetes-1 TaxID=2013677 RepID=A0A2N3AAG8_9BACT	0	13.217	0	2.44748	5.01536	9.08874	0	3.88749	5.54504	13.9823	0	6.5736	23.0123	0	14.4049	7.1387	10.3707	7.10081	27.0159	0	6.55342	21.9775	4.08372	0
H9_plass_130831	RUG14460_prot_932	WP_071136536.1 aspartate--tRNA ligase [Petrimonas mucosa]	ruf:TH63_00285 aspartyl-tRNA synthetase	UniRef100_A0A132H0T9 Aspartate--tRNA ligase n=1 Tax=bacterium P201 TaxID=1768112 RepID=A0A132H0T9_9BACT	0	0	0	22.0273	0	11.3609	14.6753	1.94374	5.54504	5.99243	0	37.2504	14.3827	0	10.8037	3.56935	19.0129	9.46775	3.85941	0	10.9224	9.76777	26.5442	6.55727
L6_plass_13120	RUG12989_prot_1717	WP_091840830.1 phosphoribosylformylglycinamidine synthase [Prevotella sp. ne3005]	pru:PRU_2663 purL; phosphoribosylformylglycinamidine synthase	UniRef100_A0A1H8B656 Phosphoribosylformylglycinamidine synthase n=1 Tax=Prevotella sp. ne3005 TaxID=1761887 RepID=A0A1H8B656_9BACT	0	0	0	12.2374	2.50768	13.6331	0	17.4937	0	21.9722	0	19.7208	8.62962	6.57047	18.0061	32.1242	8.64222	30.7702	19.297	0	15.2913	7.32583	12.2512	6.55727
H3_plass_107748	RUG10125_prot_351	WP_031532251.1 MULTISPECIES: 30S ribosomal protein S12 [Bacteroides]	mtt:Ftrac_3028 SSU ribosomal protein S12P	UniRef100_A0A1F3KMP4 30S ribosomal protein S12 n=1 Tax=Bacteroidetes bacterium GWF2_43_11 TaxID=1797352 RepID=A0A1F3KMP4_9BACT	0	4.40566	0	14.6849	0	29.5384	3.66882	0	2.77252	9.98738	0	8.7648	28.7654	0	3.60123	8.92338	13.8276	18.9355	11.5782	0	8.7379	9.76777	8.16745	16.3932
L2_plass_238533	WP_109642651.1	Not found	Not found	Not found	12.9259	0	4.60056	4.89497	20.0614	0	3.66882	0	5.54504	7.9899	1.83018	0	8.62962	3.28524	3.60123	8.92338	6.91378	0	0	10.67	4.36895	9.76777	0	3.27863
L6_plass_17322	RUG12011_prot_1256	Not found	lip:LI1148 hypothetical protein	UniRef100_K0WTB3 Uncharacterized protein n=2 Tax=Barnesiella intestinihominis YIT 11860 TaxID=742726 RepID=K0WTB3_9BACT	0	4.40566	0	9.78993	0	11.3609	11.0065	0	16.6351	7.9899	0	13.1472	2.87654	0	18.0061	3.56935	3.45689	4.73387	17.3673	0	10.9224	2.44194	2.04186	6.55727
L12_plass_35551	RUG10862_prot_86	WP_109645012.1 serine--tRNA ligase [Ruminococcaceae bacterium R-25]	bprl:CL2_01010 seryl-tRNA synthetase	UniRef100_UPI000D6B4C2F serine--tRNA ligase n=1 Tax=Ruminococcaceae bacterium R-25 TaxID=2202136 RepID=UPI000D6B4C2F	17.2345	4.40566	2.30028	0	5.01536	0	0	3.88749	11.0901	1.99748	3.66036	0	8.62962	6.57047	21.6074	5.35403	5.18533	0	0	7.62145	0	12.2097	8.16745	3.27863
L4_plass_87938	RUG10880_prot_2565	WP_091816427.1 MULTISPECIES: DNA topoisomerase (ATP-hydrolyzing) subunit B [Prevotella]	pru:PRU_2340 gyrB; DNA gyrase, B subunit	UniRef100_A0A1G7VJW4 DNA gyrase subunit B n=2 Tax=Prevotella TaxID=838 RepID=A0A1G7VJW4_9BACT	0	0	0	2.44748	0	6.81656	3.66882	7.77498	0	9.98738	0	15.3384	2.87654	3.28524	10.8037	16.0621	8.64222	9.46775	13.5079	0	4.36895	9.76777	20.4186	6.55727
H4_plass_97714	RUG10107_prot_414	WP_091839545.1 saccharopine dehydrogenase [Prevotella sp. ne3005]	pru:PRU_0067 lys1; saccharopine dehydrogenase	UniRef100_A0A1H7ZDL8 Saccharopine dehydrogenase (NAD+, L-lysine forming) n=1 Tax=Prevotella sp. ne3005 TaxID=1761887 RepID=A0A1H7ZDL8_9BACT	0	4.40566	0	7.34245	2.50768	4.54437	22.0129	3.88749	0	1.99748	0	15.3384	8.62962	6.57047	3.60123	12.4927	3.45689	7.10081	5.78911	0	0	2.44194	10.2093	0
H9_plass_185684	RUG12066_prot_1461	WP_019540830.1 preprotein translocase subunit SecA [Proteiniphilum acetatigenes]	dori:FH5T_18730 secA; preprotein translocase subunit SecA	UniRef100_A0A2N3A8E8 Protein translocase subunit SecA n=1 Tax=Bacteroidetes bacterium HGW-Bacteroidetes-1 TaxID=2013677 RepID=A0A2N3A8E8_9BACT	8.61724	0	0	2.44748	0	15.9053	7.33765	1.94374	0	1.99748	0	26.2944	11.5062	3.28524	0	3.56935	5.18533	7.10081	1.9297	0	6.55342	9.76777	6.12559	13.1145
H5_plass_50007	RUG14361_prot_2078	WP_028904628.1 transposase [Prevotella sp. P6B4]	pdi:BDI_0305 transposase	UniRef100_A0A132GSY2 Transposase n=1 Tax=bacterium P201 TaxID=1768112 RepID=A0A132GSY2_9BACT	4.30862	0	0	7.34245	0	13.6331	18.3441	5.83123	5.54504	1.99748	0	8.7648	0	0	3.60123	14.2774	5.18533	9.46775	7.71882	0	2.18447	17.0936	18.3768	3.27863
L4_plass_166744	RUG10459_prot_1977	WP_002513871.1 MULTISPECIES: type I glyceraldehyde-3-phosphate dehydrogenase [Propionibacteriaceae]	blq:L21SP5_02517 gap; Glyceraldehyde-3-phosphate dehydrogenase	UniRef100_A0A132GW06 Glyceraldehyde-3-phosphate dehydrogenase n=1 Tax=bacterium P201 TaxID=1768112 RepID=A0A132GW06_9BACT	0	8.81131	0	22.0273	0	6.81656	36.6882	3.88749	0	19.9748	0	15.3384	14.3827	9.85571	14.4049	5.35403	12.0991	14.2016	17.3673	0	0	4.88389	24.5023	19.6718
H8_plass_58656	RUG11272_prot_300	WP_084097625.1 type I glyceraldehyde-3-phosphate dehydrogenase [Clostridiales bacterium]	ral:Rumal_0627 glyceraldehyde-3-phosphate dehydrogenase, type I	UniRef100_A0A0B4N188 Glyceraldehyde-3-phosphate dehydrogenase n=1 Tax=uncultured bacterium Ad_144_C12_contig1 TaxID=1489308 RepID=A0A0B4N188_9BACT	17.2345	13.217	11.5014	2.44748	0	2.27219	3.66882	5.83123	11.0901	0	29.2829	6.5736	0	13.1409	14.4049	7.1387	1.72844	2.36694	1.9297	7.62145	0	0	0	0
L10_plass_4150	RUG12078_prot_1181	WP_091958926.1 pyruvate:ferredoxin (flavodoxin) oxidoreductase [Prevotella sp. tc2-28]	pru:PRU_1235 nifJ; pyruvate:ferredoxin (flavodoxin) oxidoreductase	UniRef100_A0A1H3ZDY1 Pyruvate-flavodoxin oxidoreductase n=1 Tax=Prevotella sp. tc2-28 TaxID=1761888 RepID=A0A1H3ZDY1_9BACT	0	0	0	2.44748	0	6.81656	3.66882	0	2.77252	5.99243	0	24.1032	17.2592	3.28524	3.60123	5.35403	5.18533	37.871	11.5782	1.52429	0	7.32583	12.2512	16.3932
L3_plass_161225	RUG14714_prot_68	WP_005845843.1 MULTISPECIES: methylmalonyl Co-A mutase-associated GTPase MeaB [Bacteroides]	asx:CDL62_02465 methylmalonyl Co-A mutase-associated GTPase MeaB	UniRef100_A0A132GYL1 LAO/AO transport system kinase n=1 Tax=bacterium P201 TaxID=1768112 RepID=A0A132GYL1_9BACT	0	17.6226	0	9.78993	0	4.54437	11.0065	1.94374	0	17.9773	0	15.3384	14.3827	0	7.20246	7.1387	3.45689	14.2016	11.5782	0	6.55342	12.2097	28.5861	6.55727
L5_plass_216385	RUG14938_prot_2263	Not found	lip:LI1146 Unknown	UniRef100_A5ZTV7 Uncharacterized protein n=1 Tax=Blautia obeum ATCC 29174 TaxID=411459 RepID=A5ZTV7_9FIRM	25.8517	22.0283	0	7.34245	0	2.27219	0	0	13.8626	7.9899	3.66036	0	2.87654	16.4262	28.8098	0	1.72844	4.73387	3.85941	9.14574	2.18447	2.44194	2.04186	0
H9_plass_91818	RUG11373_prot_1731	WP_028897772.1 urocanate hydratase [Prevotella sp. HUN102]	osp:Odosp_0398 urocanate hydratase	UniRef100_A0A132H1K8 Urocanate hydratase n=1 Tax=bacterium P201 TaxID=1768112 RepID=A0A132H1K8_9BACT	0	13.217	0	4.89497	0	6.81656	7.33765	0	0	3.99495	0	21.912	5.75308	3.28524	7.20246	3.56935	5.18533	2.36694	1.9297	0	2.18447	7.32583	16.3349	19.6718
L2_plass_71015	RUG13648_prot_1389	WP_005843280.1 MULTISPECIES: energy-dependent translational throttle protein EttA [Bacteroides]	ppn:Palpr_0128 ABC transporter related protein	UniRef100_A0A132H5R2 ABC transporter ATP-binding protein n=1 Tax=bacterium P201 TaxID=1768112 RepID=A0A132H5R2_9BACT	0	0	0	7.34245	7.52304	4.54437	22.0129	0	19.4076	13.9823	0	17.5296	17.2592	0	7.20246	10.7081	20.7413	9.46775	13.5079	0	8.7379	9.76777	14.293	6.55727
L1_plass_85587	RUG11743_prot_285	WP_028904628.1 transposase [Prevotella sp. P6B4]	pdi:BDI_0305 transposase	UniRef100_UPI00049190DF IS21 family transposase n=1 Tax=Prevotella sp. P6B4 TaxID=1410614 RepID=UPI00049190DF	0	0	0	12.2374	5.01536	2.27219	3.66882	3.88749	0	5.99243	0	2.1912	5.75308	3.28524	7.20246	35.6935	12.0991	11.8347	17.3673	0	10.9224	14.6517	12.2512	0
H9_plass_100527	RUG11827_prot_279	WP_079594064.1 glycine--tRNA ligase [Bacteroidales bacterium WCE2004]	pdi:BDI_3201 glycyl-tRNA synthetase	UniRef100_A0A1T5K8C7 Glycine--tRNA ligase n=1 Tax=Bacteroidales bacterium WCE2004 TaxID=1945890 RepID=A0A1T5K8C7_9BACT	0	4.40566	0	14.6849	0	9.08874	3.66882	1.94374	0	5.99243	0	28.4856	2.87654	0	10.8037	1.78468	5.18533	2.36694	7.71882	0	13.1068	2.44194	8.16745	13.1145
L4_plass_108815	RUG11748_prot_2460	Not found	Not found	Not found	0	4.40566	0	14.6849	0	9.08874	18.3441	5.83123	2.77252	3.99495	0	6.5736	5.75308	0	0	10.7081	5.18533	4.73387	17.3673	0	2.18447	2.44194	16.3349	3.27863
H9_plass_40119	RUG12426_prot_734	WP_012055626.1 VWA domain-containing protein [Bacteroides vulgatus]	phe:Phep_1481 von Willebrand factor type A	UniRef100_A0A132H2L3 Uncharacterized protein n=1 Tax=bacterium P201 TaxID=1768112 RepID=A0A132H2L3_9BACT	0	0	0	19.5799	0	2.27219	7.33765	0	2.77252	19.9748	0	10.956	5.75308	6.57047	18.0061	1.78468	13.8276	4.73387	9.64852	0	2.18447	7.32583	10.2093	16.3932
H4_plass_17506	RUG10777_prot_2142	WP_091854202.1 triose-phosphate isomerase [Prevotella sp. BP1-145]	pru:PRU_1860 tpiA; triose-phosphate isomerase	UniRef100_A0A255R996 Triosephosphate isomerase n=1 Tax=Prevotella sp. P5-126 TaxID=2024216 RepID=A0A255R996_9BACT	0	8.81131	0	2.44748	0	0	18.3441	0	5.54504	1.99748	7.32072	8.7648	8.62962	13.1409	7.20246	5.35403	10.3707	7.10081	1.9297	0	4.36895	12.2097	8.16745	0
H3_plass_96138	RUG10021_prot_2710	WP_091822975.1 2-oxoglutarate ferredoxin oxidoreductase subunit gamma [Prevotella sp. kh1p2]	osp:Odosp_3199 Pyruvate/ketoisovalerate oxidoreductase	UniRef100_A0A132H403 2-oxoglutarate ferredoxin oxidoreductase subunit gamma n=1 Tax=bacterium P201 TaxID=1768112 RepID=A0A132H403_9BACT	4.30862	8.81131	0	9.78993	0	15.9053	11.0065	0	0	1.99748	0	17.5296	8.62962	6.57047	0	5.35403	10.3707	9.46775	1.9297	0	6.55342	9.76777	4.08372	6.55727
L4_plass_98094	RUG11609_prot_854	WP_116592085.1 Glu-tRNA(Gln) amidotransferase GatDE subunit D [Methanobrevibacter thaueri]	blq:L21SP5_01864 ansA_2; L-asparaginase 1	UniRef100_A0A132H1Z4 Glutamyl-tRNA(Gln) amidotransferase subunit D n=1 Tax=bacterium P201 TaxID=1768112 RepID=A0A132H1Z4_9BACT	8.61724	4.40566	0	7.34245	0	11.3609	18.3441	0	0	7.9899	0	13.1472	14.3827	3.28524	7.20246	3.56935	6.91378	4.73387	9.64852	0	2.18447	4.88389	8.16745	0
L4_plass_66	RUG13221_prot_1780	WP_018357942.1 hypothetical protein [Porphyromonas levii]	bacc:BRDCF_p1069 mutS2; MutS2 protein	UniRef100_A0A132HDI8 Uncharacterized protein n=1 Tax=bacterium F083 TaxID=1768114 RepID=A0A132HDI8_9BACT	0	8.81131	0	4.89497	0	11.3609	7.33765	0	2.77252	1.99748	0	13.1472	2.87654	3.28524	18.0061	0	1.72844	4.73387	11.5782	0	15.2913	12.2097	2.04186	9.8359
H4_plass_83722	RUG14535_prot_1642	Not found	msu:MS1732 unknown	Not found	4.30862	8.81131	0	9.78993	0	18.1775	7.33765	0	5.54504	9.98738	0	8.7648	8.62962	3.28524	7.20246	1.78468	6.91378	0	0	0	8.7379	9.76777	4.08372	13.1145
L7_plass_6886	RUG10998_prot_1162	WP_084094532.1 uracil phosphoribosyltransferase [Clostridiales bacterium]	bts:Btus_3243 uracil phosphoribosyltransferase	UniRef100_A0A1W1YT66 Uracil phosphoribosyltransferase n=1 Tax=Clostridiales bacterium TaxID=1898207 RepID=A0A1W1YT66_9FIRM	0	4.40566	6.90084	0	12.5384	2.27219	3.66882	13.6062	5.54504	0	36.6036	2.1912	0	0	14.4049	7.1387	0	0	3.85941	9.14574	4.36895	24.4194	2.04186	9.8359
L1_plass_188287	RUG10176_prot_692	WP_079583884.1 elongation factor 4 [Bacteroidales bacterium WCE2008]	ash:AL1_05610 GTP-binding protein LepA	UniRef100_A0A132H1H1 Elongation factor 4 n=1 Tax=bacterium P201 TaxID=1768112 RepID=A0A132H1H1_9BACT	0	8.81131	0	9.78993	0	11.3609	7.33765	5.83123	13.8626	13.9823	0	8.7648	0	0	10.8037	10.7081	8.64222	4.73387	9.64852	0	17.4758	9.76777	12.2512	6.55727
L5_plass_76407	RUG10348_prot_1891	WP_093956104.1 RNA polymerase sigma factor RpoD [Clostridiales bacterium]	cthd:CDO33_07495 RNA polymerase sigma factor RpoD	UniRef100_A0A239QGH2 RNA polymerase sigma factor SigA n=1 Tax=Clostridiales bacterium TaxID=1898207 RepID=A0A239QGH2_9FIRM	8.61724	13.217	6.90084	7.34245	0	0	3.66882	0	8.31755	0	16.4716	0	0	6.57047	7.20246	5.35403	3.45689	4.73387	5.78911	12.1943	6.55342	2.44194	0	9.8359
L4_plass_110721	RUG12526_prot_1833	WP_091818557.1 MULTISPECIES: tRNA (guanosine(37)-N1)-methyltransferase TrmD [Prevotella]	pru:PRU_0564 trmD; tRNA (guanine-N(1)-)-methyltransferase	UniRef100_A0A1G7YR56 tRNA (guanine-N(1)-)-methyltransferase n=2 Tax=Prevotella TaxID=838 RepID=A0A1G7YR56_9BACT	0	0	0	4.89497	0	6.81656	11.0065	3.88749	8.31755	7.9899	0	6.5736	8.62962	16.4262	3.60123	23.2008	3.45689	9.46775	5.78911	0	0	7.32583	24.5023	6.55727
H2_plass_95328	RUG10085_prot_227	WP_109645124.1 LL-diaminopimelate aminotransferase [Ruminococcaceae bacterium R-25]	cle:Clole_4248 LL-diaminopimelate aminotransferase	UniRef100_UPI000D6D0C1F LL-diaminopimelate aminotransferase n=1 Tax=Ruminococcaceae bacterium R-25 TaxID=2202136 RepID=UPI000D6D0C1F	12.9259	8.81131	0	0	35.1075	6.81656	7.33765	9.71872	0	0	0	4.3824	11.5062	9.85571	10.8037	3.56935	3.45689	0	3.85941	0	6.55342	12.2097	4.08372	6.55727
L10_plass_117622	RUG11529_prot_367	WP_005826789.1 MULTISPECIES: sodium ion-translocating decarboxylase subunit beta [Bacteria]	dori:FH5T_18405 glutaconyl-CoA decarboxylase subunit beta	UniRef100_A0A132H1C2 Oxaloacetate decarboxylase, beta subunit n=1 Tax=bacterium P201 TaxID=1768112 RepID=A0A132H1C2_9BACT	0	8.81131	0	19.5799	5.01536	4.54437	0	0	5.54504	5.99243	0	8.7648	23.0123	3.28524	0	1.78468	12.0991	2.36694	7.71882	0	13.1068	17.0936	10.2093	6.55727
L7_plass_60314	RUG14786_prot_1939	WP_074558399.1 excinuclease ABC subunit UvrA [Bacteroides ovatus]	oho:Oweho_3391 excinuclease ABC, A subunit	UniRef100_A0A132H405 UvrABC system protein A n=1 Tax=bacterium P201 TaxID=1768112 RepID=A0A132H405_9BACT	0	4.40566	0	2.44748	0	0	0	1.94374	0	7.9899	3.66036	4.3824	5.75308	6.57047	3.60123	1.78468	1.72844	2.36694	5.78911	0	8.7379	31.7453	22.4605	9.8359
L8_plass_44352	RUG11564_prot_1499	WP_013064062.1 MULTISPECIES: type B 50S ribosomal protein L31 [Prevotella]	pru:PRU_1346 rpmE; ribosomal protein L31	UniRef100_D5ESQ5 50S ribosomal protein L31 type B n=5 Tax=Prevotella TaxID=838 RepID=D5ESQ5_PRER2	4.30862	4.40566	0	9.78993	0	6.81656	0	7.77498	11.0901	5.99243	0	2.1912	14.3827	0	0	10.7081	5.18533	9.46775	13.5079	0	6.55342	7.32583	8.16745	19.6718
L2Scaff_Prokka_23648	RUG10128_prot_825	WP_031535831.1 MULTISPECIES: phenylalanine--tRNA ligase subunit alpha [Bacteroides]	dori:FH5T_08175 phenylalanyl-tRNA synthetase subunit alpha	UniRef100_A0A132GYI1 Phenylalanine--tRNA ligase alpha subunit n=1 Tax=bacterium P201 TaxID=1768112 RepID=A0A132GYI1_9BACT	0	0	0	14.6849	0	4.54437	7.33765	3.88749	0	5.99243	0	19.7208	2.87654	3.28524	3.60123	5.35403	15.556	0	5.78911	3.04858	10.9224	7.32583	16.3349	22.9504
L12_plass_102220	RUG12067_prot_655	WP_089869522.1 formate C-acetyltransferase [Lachnospiraceae bacterium G11]	rho:RHOM_02190 formate acetyltransferase	UniRef100_R9MWK3 Formate acetyltransferase n=1 Tax=Lachnospiraceae bacterium 10-1 TaxID=1235800 RepID=R9MWK3_9FIRM	8.61724	8.81131	6.90084	0	5.01536	0	3.66882	1.94374	0	11.9849	0	4.3824	2.87654	0	39.6135	8.92338	0	0	1.9297	10.67	6.55342	12.2097	2.04186	16.3932
L10_plass_119008	RUG13515_prot_1971	WP_079583585.1 4-hydroxybutyrate CoA-transferase [Bacteroidales bacterium WCE2008]	afd:Alfi_0089 acetyl-CoA hydrolase	UniRef100_A0A132GW88 Acetyl-CoA hydrolase n=1 Tax=bacterium P201 TaxID=1768112 RepID=A0A132GW88_9BACT	0	8.81131	0	19.5799	0	13.6331	11.0065	0	5.54504	5.99243	0	17.5296	40.2715	0	10.8037	1.78468	10.3707	9.46775	3.85941	0	4.36895	19.5355	16.3349	6.55727
H9_plass_87585	RUG10177_prot_2904	WP_084096587.1 30S ribosomal protein S11 [Clostridiales bacterium]	ccel:CCDG5_0207 30S ribosomal protein S11	UniRef100_A0A1W2C4U9 30S ribosomal protein S11 n=1 Tax=Clostridiales bacterium TaxID=1898207 RepID=A0A1W2C4U9_9FIRM	4.30862	22.0283	6.90084	2.44748	0	0	7.33765	3.88749	13.8626	0	10.9811	17.5296	2.87654	13.1409	3.60123	3.56935	1.72844	0	0	6.09716	8.7379	7.32583	0	0
L4_plass_47877	RUG10176_prot_680	WP_079585148.1 8-amino-7-oxononanoate synthase [Bacteroidales bacterium WCE2008]	bacc:BRDCF_p840 Putative 8-amino-7-oxononanoate synthase/2-amino-3-ketobutyrate coenzyme A ligase	UniRef100_A0A132GZY7 Uncharacterized protein n=1 Tax=bacterium P201 TaxID=1768112 RepID=A0A132GZY7_9BACT	17.2345	22.0283	0	4.89497	0	4.54437	11.0065	0	5.54504	11.9849	0	10.956	0	0	7.20246	7.1387	10.3707	4.73387	11.5782	0	8.7379	19.5355	18.3768	19.6718
H3_plass_107686	RUG10677_prot_1703	WP_079593728.1 NADP-specific glutamate dehydrogenase [Bacteroidales bacterium WCE2004]	coc:Coch_0726 Glutamate dehydrogenase (NADP(+))	UniRef100_A0A132HUG1 Glutamate dehydrogenase n=1 Tax=bacterium F083 TaxID=1768114 RepID=A0A132HUG1_9BACT	0	0	0	9.78993	0	9.08874	7.33765	5.83123	2.77252	1.99748	0	10.956	28.7654	3.28524	0	1.78468	6.91378	7.10081	1.9297	0	21.8447	2.44194	8.16745	6.55727
L7_plass_54819	RUG13110_prot_1043	WP_005843162.1 MULTISPECIES: glutamine--tRNA ligase/YqeY domain fusion protein [Bacteroides]	pdi:BDI_1388 glutaminyl-tRNA synthetase	UniRef100_R5VF88 Glutamine--tRNA ligase n=1 Tax=Bacteroides plebeius CAG:211 TaxID=1263052 RepID=R5VF88_9BACE	0	4.40566	0	7.34245	2.50768	9.08874	14.6753	3.88749	0	11.9849	0	24.1032	11.5062	6.57047	3.60123	0	8.64222	4.73387	9.64852	0	0	17.0936	12.2512	16.3932
H7_plass_182610	RUG14786_prot_938	WP_091905334.1 DUF3109 domain-containing protein [Porphyromonadaceae bacterium KH3R12]	ndo:DDD_1023 hypothetical protein	UniRef100_A0A132GWB0 Uncharacterized protein n=1 Tax=bacterium P201 TaxID=1768112 RepID=A0A132GWB0_9BACT	21.5431	8.81131	0	12.2374	0	6.81656	11.0065	1.94374	0	11.9849	0	10.956	2.87654	0	10.8037	0	8.64222	16.5686	9.64852	0	17.4758	12.2097	16.3349	22.9504
L1_plass_153593	RUG10368_prot_219	WP_091819125.1 MULTISPECIES: acyl-CoA carboxylase subunit beta [Prevotella]	pru:PRU_1231 carboxyl transferase domain protein	UniRef100_A0A1G8BG17 Acetyl-CoA carboxylase, carboxyltransferase component n=2 Tax=Prevotella TaxID=838 RepID=A0A1G8BG17_9BACT	0	0	0	7.34245	7.52304	2.27219	14.6753	1.94374	0	7.9899	0	17.5296	5.75308	13.1409	7.20246	16.0621	10.3707	14.2016	5.78911	0	0	4.88389	22.4605	9.8359
H1_plass_59849	RUG12965_prot_436	WP_005956855.1 lysine 2,3-aminomutase [Fusobacterium necrophorum]	bacc:BRDCF_p1071 L-lysine 2,3-aminomutase	UniRef100_A0A2N5YTA2 Lysine 2,3-aminomutase n=1 Tax=Marinilabiliales bacterium TaxID=2053303 RepID=A0A2N5YTA2_9BACT	0	13.217	0	31.8173	0	11.3609	29.3506	5.83123	0	3.99495	0	28.4856	2.87654	0	7.20246	3.56935	1.72844	7.10081	3.85941	0	6.55342	4.88389	2.04186	6.55727
H7_plass_21565	RUG11906_prot_236	WP_079594229.1 DNA-directed RNA polymerase subunit beta [Bacteroidales bacterium WCE2004]	bacc:BRDCF_p1542 rpoB; DNA-directed RNA polymerase subunit beta	UniRef100_R6X8A6 DNA-directed RNA polymerase subunit beta n=1 Tax=Alistipes sp. CAG:435 TaxID=1262695 RepID=R6X8A6_9BACT	8.61724	8.81131	0	12.2374	2.50768	2.27219	18.3441	0	5.54504	57.9268	0	17.5296	11.5062	0	14.4049	14.2774	0	4.73387	21.2268	0	6.55342	0	4.08372	6.55727
L8_plass_155748	WP_081373216.1	Not found	Not found	Not found	4.30862	0	0	0	7.52304	4.54437	3.66882	0	8.31755	7.9899	0	2.1912	0	6.57047	14.4049	16.0621	12.0991	14.2016	21.2268	0	4.36895	4.88389	14.293	13.1145
L2_plass_239860	RUG13515_prot_1413	WP_019540597.1 asparagine--tRNA ligase [Proteiniphilum acetatigenes]	osp:Odosp_2689 Asparaginyl-tRNA synthetase	UniRef100_A0A132GUD4 Asparagine--tRNA ligase n=1 Tax=bacterium P201 TaxID=1768112 RepID=A0A132GUD4_9BACT	4.30862	13.217	0	9.78993	0	13.6331	11.0065	0	0	5.99243	0	6.5736	28.7654	0	10.8037	1.78468	13.8276	9.46775	7.71882	0	10.9224	12.2097	12.2512	13.1145
L1_plass_110696	RUG12269_prot_1	WP_091854583.1 2-oxoacid:acceptor oxidoreductase subunit alpha [Prevotella sp. BP1-145]	pru:PRU_2267 putative keto/oxoacid ferredoxin oxidoreductase, alpha subunit	UniRef100_A0A1H0JJF1 2-oxoglutarate ferredoxin oxidoreductase subunit alpha n=1 Tax=Prevotella sp. BP1-145 TaxID=645273 RepID=A0A1H0JJF1_9BACT	4.30862	4.40566	0	2.44748	0	9.08874	7.33765	5.83123	0	7.9899	0	8.7648	2.87654	0	0	23.2008	3.45689	21.3024	3.85941	0	4.36895	19.5355	12.2512	9.8359
L2_plass_232590	RUG11307_prot_2537	WP_091906803.1 MULTISPECIES: YgiQ family radical SAM protein [unclassified Porphyromonadaceae]	rsi:Runsl_1283 Radical SAM domain protein	UniRef100_A0A132H1H8 UPF0313 protein AUK64_683 n=1 Tax=bacterium P201 TaxID=1768112 RepID=A0A132H1H8_9BACT	0	17.6226	0	12.2374	0	11.3609	0	0	0	9.98738	3.66036	8.7648	23.0123	3.28524	3.60123	5.35403	27.6551	11.8347	3.85941	0	10.9224	24.4194	18.3768	6.55727
L10_plass_2890	RUG14786_prot_2908	WP_025514941.1 methylcrotonoyl-CoA carboxylase [Bordetella trematum]	nso:NIASO_10090 acetyl-CoA carboxylase subunit beta	UniRef100_A0A132H0R0 Methylcrotonoyl-CoA carboxylase n=1 Tax=bacterium P201 TaxID=1768112 RepID=A0A132H0R0_9BACT	0	0	0	9.78993	0	2.27219	18.3441	3.88749	0	9.98738	3.66036	19.7208	34.5185	0	7.20246	1.78468	15.556	9.46775	7.71882	0	13.1068	21.9775	12.2512	19.6718
H1_plass_85462	RUG10057_prot_2803	WP_079594360.1 50S ribosomal protein L6 [Bacteroidales bacterium WCE2004]	bacc:BRDCF_p1772 rplF; 50S ribosomal protein L6	UniRef100_A0A1Q6FXX7 50S ribosomal protein L6 n=1 Tax=Bacteroides sp. CAG:1060_57_27 TaxID=1896975 RepID=A0A1Q6FXX7_9BACE	0	0	0	17.1324	0	4.54437	18.3441	1.94374	5.54504	17.9773	5.49054	10.956	2.87654	0	3.60123	8.92338	3.45689	4.73387	3.85941	0	6.55342	0	6.12559	26.2291
L9_plass_53927	RUG14714_prot_1594	WP_092033582.1 DNA topoisomerase IV [Porphyromonadaceae bacterium KHP3R9]	bacc:BRDCF_p1521 parC; DNA topoisomerase 4 subunit A	UniRef100_A0A132I0J2 DNA topoisomerase (ATP-hydrolyzing) n=1 Tax=bacterium F083 TaxID=1768114 RepID=A0A132I0J2_9BACT	0	4.40566	0	22.0273	0	2.27219	7.33765	0	5.54504	15.9798	0	4.3824	5.75308	6.57047	0	7.1387	6.91378	7.10081	1.9297	0	6.55342	2.44194	20.4186	29.5077
H9_plass_29449	RUG10439_prot_1169	WP_018357938.1 3-keto-5-aminohexanoate cleavage protein [Porphyromonas levii]	osp:Odosp_3171 protein of unknown function DUF849	UniRef100_A0A132GS44 Uncharacterized protein n=1 Tax=bacterium F083 TaxID=1768114 RepID=A0A132GS44_9BACT	0	39.6509	0	14.6849	0	15.9053	55.0323	0	0	23.9697	5.49054	39.4416	17.2592	0	10.8037	5.35403	20.7413	11.8347	11.5782	0	6.55342	9.76777	28.5861	29.5077
L1_plass_94279	RUG12436_prot_889	WP_008765582.1 MULTISPECIES: phosphoribosylglycinamide formyltransferase 2 [Bacteroides]	bth:BT_0704 purT; phosphoribosylglycinamide formyltransferase 2	UniRef100_R6FEW5 Formate-dependent phosphoribosylglycinamide formyltransferase n=1 Tax=Bacteroides sp. CAG:633 TaxID=1262744 RepID=R6FEW5_9BACE	0	0	0	4.89497	2.50768	9.08874	11.0065	3.88749	5.54504	7.9899	0	2.1912	2.87654	9.85571	18.0061	21.4161	8.64222	11.8347	5.78911	0	2.18447	0	6.12559	0
L2_plass_85995	RUG11296_prot_1199	WP_005842575.1 MULTISPECIES: DNA repair protein RadA [Bacteroides]	sbx:CA265_22660 DNA repair protein RadA	UniRef100_A0A132GY53 DNA repair protein RadA n=1 Tax=bacterium P201 TaxID=1768112 RepID=A0A132GY53_9BACT	0	8.81131	0	7.34245	2.50768	2.27219	14.6753	0	0	7.9899	0	4.3824	14.3827	19.7114	0	7.1387	6.91378	4.73387	7.71882	0	6.55342	14.6517	10.2093	22.9504
L6_plass_23390	RUG13648_prot_1352	Not found	Not found	UniRef100_A0A132GTM3 Uncharacterized protein n=1 Tax=bacterium P201 TaxID=1768112 RepID=A0A132GTM3_9BACT	0	8.81131	0	19.5799	5.01536	15.9053	7.33765	0	11.0901	1.99748	0	17.5296	25.8889	0	14.4049	7.1387	3.45689	9.46775	7.71882	0	34.9516	7.32583	6.12559	0
H3_plass_82425	RUG13092_prot_2914	WP_071136872.1 glycine dehydrogenase (aminomethyl-transferring) [Petrimonas mucosa]	blq:L21SP5_03498 gcvP; Glycine dehydrogenase (decarboxylating)	UniRef100_A0A132H212 Glycine dehydrogenase (aminomethyl-transferring) n=1 Tax=bacterium P201 TaxID=1768112 RepID=A0A132H212_9BACT	0	8.81131	0	4.89497	0	47.7159	11.0065	1.94374	0	9.98738	0	37.2504	14.3827	0	3.60123	7.1387	1.72844	4.73387	1.9297	0	10.9224	12.2097	6.12559	6.55727
L7_plass_130215	RUG11307_prot_2585	WP_074637504.1 oxaloacetate decarboxylase [Bacteroides ovatus]	ppn:Palpr_0912 Pyruvate carboxylase	UniRef100_A0A132H142 Pyruvate carboxylase subunit B n=1 Tax=bacterium P201 TaxID=1768112 RepID=A0A132H142_9BACT	0	0	0	17.1324	0	9.08874	7.33765	3.88749	5.54504	9.98738	0	24.1032	20.1358	9.85571	7.20246	0	6.91378	2.36694	3.85941	0	10.9224	26.8614	20.4186	6.55727
L2_plass_94084	RUG14571_prot_383	WP_089977168.1 beta-glucosidase [Lachnospiraceae bacterium NLAE-zl-G231]	mrs:Murru_2270 Xylan 1,4-beta-xylosidase	UniRef100_A0A069S9X6 Glycosyl hydrolase family 3 C-terminal domain protein n=1 Tax=Parabacteroides distasonis str. 3776 Po2 i TaxID=1339341 RepID=A0A069S9X6_9BACT	0	4.40566	0	12.2374	10.0307	2.27219	0	13.6062	0	1.99748	3.66036	4.3824	8.62962	6.57047	0	10.7081	25.9267	4.73387	0	0	6.55342	9.76777	30.6279	6.55727
L3_plass_121198	RUG14699_prot_2829	WP_005846623.1 MULTISPECIES: MFS transporter [Bacteroides]	pdi:BDI_1911 putative H+/peptide symporter	UniRef100_A0A132GU00 Proton-dependent oligopeptide transporter, POT family n=1 Tax=bacterium P201 TaxID=1768112 RepID=A0A132GU00_9BACT	0	4.40566	0	17.1324	0	4.54437	22.0129	0	0	19.9748	1.83018	2.1912	14.3827	0	18.0061	10.7081	5.18533	14.2016	19.297	0	17.4758	2.44194	10.2093	9.8359
L12_plass_29576	RUG10439_prot_321	WP_005845696.1 MULTISPECIES: methylmalonyl-CoA mutase [Bacteroides]	ppn:Palpr_1031 heterodimeric methylmalonyl-CoA mutase large subunit precursor	UniRef100_A0A132H214 Methylmalonyl-CoA mutase n=1 Tax=bacterium P201 TaxID=1768112 RepID=A0A132H214_9BACT	4.30862	17.6226	0	4.89497	0	11.3609	14.6753	0	0	17.9773	0	19.7208	23.0123	3.28524	10.8037	1.78468	10.3707	16.5686	11.5782	0	26.2137	12.2097	4.08372	0
L10_plass_72148	RUG14460_prot_1572	WP_008666439.1 MULTISPECIES: redox-regulated ATPase YchF [Bacteroides]	psn:Pedsa_2092 GTP-binding protein YchF	UniRef100_A0A132HXZ1 Ribosome-binding ATPase YchF n=1 Tax=bacterium F083 TaxID=1768114 RepID=A0A132HXZ1_9BACT	0	4.40566	0	4.89497	5.01536	6.81656	22.0129	0	11.0901	7.9899	0	15.3384	17.2592	0	3.60123	0	13.8276	14.2016	11.5782	0	8.7379	2.44194	18.3768	9.8359
H1Scaff_Prokka_120	RUG14786_prot_2046	WP_081373216.1 MerR family transcriptional regulator [Prevotella ruminicola]	afd:Alfi_2875 putative transcriptional regulator	UniRef100_A0A1M6WCX5 DNA-binding transcriptional regulator, MerR family n=1 Tax=Prevotella ruminicola TaxID=839 RepID=A0A1M6WCX5_PRERU	0	0	0	12.2374	7.52304	20.4497	25.6818	1.94374	0	7.9899	0	10.956	5.75308	0	14.4049	3.56935	20.7413	11.8347	11.5782	0	15.2913	12.2097	12.2512	22.9504
L8_plass_18878	RUG14668_prot_2268	WP_103915564.1 integrase [Prevotella ruminicola]	pdi:BDI_2138 integrase	UniRef100_A0A255RJX2 Integrase n=1 Tax=Prevotella sp. P5-126 TaxID=2024216 RepID=A0A255RJX2_9BACT	0	0	0	17.1324	2.50768	0	3.66882	0	11.0901	5.99243	3.66036	10.956	11.5062	0	3.60123	21.4161	19.0129	28.4032	9.64852	1.52429	2.18447	24.4194	14.293	0
L4_plass_49779	RUG10021_prot_518	WP_072289032.1 serine hydroxymethyltransferase [Prevotellaceae bacterium HUN156]	osp:Odosp_1619 Glycine hydroxymethyltransferase	UniRef100_A0A132GUB4 Serine hydroxymethyltransferase n=1 Tax=bacterium P201 TaxID=1768112 RepID=A0A132GUB4_9BACT	0	22.0283	0	2.44748	0	4.54437	7.33765	0	2.77252	9.98738	0	26.2944	20.1358	3.28524	10.8037	0	5.18533	4.73387	11.5782	0	15.2913	19.5355	22.4605	16.3932
L8_plass_163350	RUG13895_prot_2675	WP_091852318.1 glycine--tRNA ligase [Prevotella sp. BP1-145]	pru:PRU_2876 glyS; glycine--tRNA ligase	UniRef100_A0A1H0EUK2 Glycine--tRNA ligase n=1 Tax=Prevotella sp. BP1-145 TaxID=645273 RepID=A0A1H0EUK2_9BACT	4.30862	0	0	9.78993	2.50768	9.08874	11.0065	0	13.8626	13.9823	0	2.1912	0	3.28524	7.20246	17.8468	13.8276	9.46775	13.5079	0	0	14.6517	26.5442	16.3932
H7_plass_40255	RUG10176_prot_1075	WP_074911443.1 glycine cleavage system protein T [Bacteroides xylanisolvens]	osp:Odosp_1791 glycine cleavage system T protein	UniRef100_A0A132H5L5 Aminomethyltransferase n=1 Tax=bacterium P201 TaxID=1768112 RepID=A0A132H5L5_9BACT	0	17.6226	0	9.78993	2.50768	11.3609	18.3441	0	11.0901	17.9773	7.32072	21.912	0	3.28524	0	3.56935	8.64222	2.36694	3.85941	0	2.18447	7.32583	8.16745	0
L8_plass_52429	RUG10439_prot_2392	WP_076928237.1 DEAD/DEAH box helicase [Proteiniphilum saccharofermentans]	pdi:BDI_2906 ATP-dependent RNA helicase	UniRef100_A0A132GWJ7 ATP-dependent RNA helicase DeaD n=1 Tax=bacterium P201 TaxID=1768112 RepID=A0A132GWJ7_9BACT	8.61724	4.40566	0	9.78993	0	2.27219	7.33765	1.94374	0	9.98738	0	10.956	11.5062	9.85571	0	1.78468	10.3707	2.36694	5.78911	0	0	12.2097	18.3768	16.3932
H4_plass_65925	RUG10880_prot_1301	WP_073207968.1 hypothetical protein [Prevotella ruminicola]	pru:PRU_2549 conserved hypothetical protein	UniRef100_W5QSQ1 Histidine acid phosphatase n=1 Tax=Prevotella sp. Sc00033 TaxID=1231729 RepID=W5QSQ1_9BACT	8.61724	0	0	2.44748	0	6.81656	29.3506	7.77498	0	3.99495	0	2.1912	0	6.57047	3.60123	7.1387	3.45689	26.0363	1.9297	0	4.36895	7.32583	8.16745	3.27863
H6_plass_109818	RUG11373_prot_435	WP_005844826.1 MULTISPECIES: 50S ribosomal protein L11 [Bacteroides]	bvs:BARVI_11075 50S ribosomal protein L11	UniRef100_A0A132H4W1 50S ribosomal protein L11 n=1 Tax=bacterium P201 TaxID=1768112 RepID=A0A132H4W1_9BACT	0	4.40566	0	7.34245	0	9.08874	3.66882	3.88749	8.31755	7.9899	1.83018	6.5736	23.0123	0	0	0	15.556	7.10081	11.5782	0	6.55342	2.44194	6.12559	3.27863
L8_plass_165986	RUG14503_prot_3257	WP_091840830.1 phosphoribosylformylglycinamidine synthase [Prevotella sp. ne3005]	pru:PRU_2663 purL; phosphoribosylformylglycinamidine synthase	UniRef100_A0A1H8B656 Phosphoribosylformylglycinamidine synthase n=1 Tax=Prevotella sp. ne3005 TaxID=1761887 RepID=A0A1H8B656_9BACT	21.5431	0	0	2.44748	5.01536	13.6331	0	0	5.54504	5.99243	0	2.1912	2.87654	19.7114	0	28.5548	10.3707	30.7702	21.2268	0	4.36895	2.44194	18.3768	13.1145
L5_plass_241049	RUG10100_prot_2823	WP_093957685.1 GGGtGRT protein [Clostridiales bacterium]	cac:CA_C2564 hypothetical protein	UniRef100_A0A239QL57 GGGtGRT protein n=1 Tax=Clostridiales bacterium TaxID=1898207 RepID=A0A239QL57_9FIRM	0	35.2452	6.90084	2.44748	0	0	7.33765	1.94374	13.8626	0	14.6414	0	0	6.57047	7.20246	1.78468	1.72844	2.36694	0	16.7672	4.36895	7.32583	2.04186	3.27863
L8_plass_189452	RUG14679_prot_372	WP_071137385.1 DNA topoisomerase (ATP-hydrolyzing) subunit B [Petrimonas mucosa]	scn:Solca_0490 DNA gyrase, B subunit	UniRef100_A0A132GV86 DNA gyrase subunit B n=1 Tax=bacterium P201 TaxID=1768112 RepID=A0A132GV86_9BACT	0	4.40566	0	22.0273	0	22.7219	25.6818	0	0	1.99748	0	24.1032	14.3827	6.57047	14.4049	0	12.0991	14.2016	19.297	1.52429	10.9224	17.0936	30.6279	9.8359
L1_plass_57544	RUG10018_prot_1166	WP_028902997.1 Fe-S cluster assembly ATPase SufC [Prevotella sp. P6B4]	pru:PRU_2374 sufC; FeS assembly ATPase SufC	UniRef100_UPI000491EB64 Fe-S cluster assembly ATPase SufC n=1 Tax=Prevotella sp. P6B4 TaxID=1410614 RepID=UPI000491EB64	0	4.40566	0	9.78993	2.50768	6.81656	3.66882	0	0	5.99243	0	8.7648	8.62962	22.9967	10.8037	8.92338	8.64222	16.5686	11.5782	0	15.2913	0	10.2093	6.55727
L5_plass_269920	RUG12185_prot_979	WP_109644962.1 30S ribosomal protein S11 [Ruminococcaceae bacterium R-25]	clo:HMPREF0868_1513 rpsK; 30S ribosomal protein S11	UniRef100_UPI000D6D6524 30S ribosomal protein S11 n=1 Tax=Ruminococcaceae bacterium R-25 TaxID=2202136 RepID=UPI000D6D6524	8.61724	17.6226	6.90084	0	5.01536	0	7.33765	3.88749	2.77252	0	16.4716	4.3824	2.87654	0	0	16.0621	3.45689	2.36694	3.85941	21.3401	2.18447	7.32583	0	0
L2_plass_59300	RUG14807_prot_2006	WP_084094796.1 phosphoenolpyruvate carboxykinase (ATP) [Clostridiales bacterium]	fpr:FP2_13680 phosphoenolpyruvate carboxykinase (ATP)	UniRef100_A0A132HZC5 Phosphoenolpyruvate carboxykinase (ATP) n=1 Tax=bacterium F083 TaxID=1768114 RepID=A0A132HZC5_9BACT	0	8.81131	0	17.1324	0	4.54437	29.3506	1.94374	0	17.9773	0	32.868	20.1358	0	3.60123	3.56935	34.5689	11.8347	5.78911	0	26.2137	7.32583	30.6279	3.27863
L3_plass_111658	RUG14786_prot_284	WP_092154380.1 elongation factor G [Desulfovibrio legallii]	nis:NIS_0272 fusA; translation elongation factor G	UniRef100_C0K071 Elongation factor G n=1 Tax=uncultured bacterium Rlip1 TaxID=581114 RepID=C0K071_9BACT	4.30862	17.6226	0	9.78993	2.50768	4.54437	33.0194	0	5.54504	13.9823	0	6.5736	14.3827	0	0	0	17.2844	9.46775	5.78911	0	6.55342	7.32583	10.2093	3.27863
L7_plass_17710	WP_036909549.1	Not found	Not found	Not found	8.61724	4.40566	0	7.34245	2.50768	0	11.0065	7.77498	0	0	1.83018	17.5296	8.62962	0	7.20246	16.0621	6.91378	7.10081	11.5782	0	4.36895	14.6517	10.2093	0
L10_plass_31567	RUG10362_prot_893	WP_005825717.1 MULTISPECIES: DNA-directed RNA polymerase subunit beta [Bacteria]	orh:Ornrh_1552 DNA-directed RNA polymerase subunit beta	UniRef100_A0A0S7C202 DNA-directed RNA polymerase subunit beta n=1 Tax=Lentimicrobium saccharophilum TaxID=1678841 RepID=A0A0S7C202_9BACT	0	0	0	12.2374	0	4.54437	11.0065	1.94374	5.54504	5.99243	0	4.3824	23.0123	6.57047	7.20246	3.56935	3.45689	7.10081	5.78911	0	0	7.32583	8.16745	19.6718
L2_plass_236583	RUG10597_prot_2112	WP_091816950.1 MULTISPECIES: acyl-CoA dehydrogenase [Prevotella]	pru:PRU_2034 acyl-CoA dehydrogenase	UniRef100_A0A1G7W2M5 Acyl-CoA dehydrogenase n=2 Tax=Prevotella TaxID=838 RepID=A0A1G7W2M5_9BACT	4.30862	0	0	9.78993	7.52304	0	7.33765	0	5.54504	7.9899	0	4.3824	5.75308	16.4262	3.60123	10.7081	12.0991	9.46775	3.85941	0	10.9224	9.76777	16.3349	0
H11_plass_23691	RUG12537_prot_76	Not found	aap:NT05HA_0444 cell wall-associated hydrolase	UniRef100_M7YUG8 Uncharacterized protein n=1 Tax=Methylobacterium mesophilicum SR1.6/6 TaxID=908290 RepID=M7YUG8_9RHIZ	4.30862	13.217	0	12.2374	12.5384	4.54437	3.66882	1.94374	11.0901	0	0	4.3824	11.5062	0	0	0	3.45689	2.36694	5.78911	0	8.7379	2.44194	24.5023	9.8359
H2_plass_12204	RUG12011_prot_1256	Not found	lip:LI1148 hypothetical protein	UniRef100_K0WTB3 Uncharacterized protein n=2 Tax=Barnesiella intestinihominis YIT 11860 TaxID=742726 RepID=K0WTB3_9BACT	0	13.217	0	2.44748	5.01536	4.54437	11.0065	0	11.0901	3.99495	0	17.5296	40.2715	0	21.6074	7.1387	1.72844	0	3.85941	0	8.7379	4.88389	2.04186	9.8359
L4_plass_67566	RUG10995_prot_1787	WP_009039867.1 MULTISPECIES: ammonia-forming cytochrome c nitrite reductase [Bacteroides]	bth:BT_1417 nrfA; cytochrome c552	UniRef100_A0A069QGY5 Nitrite reductase (cytochrome; ammonia-forming) n=1 Tax=Prevotella loescheii DSM 19665 = JCM 12249 = ATCC 15930 TaxID=1122985 RepID=A0A069QGY5_PRELO	0	17.6226	0	2.44748	0	4.54437	7.33765	1.94374	0	11.9849	0	10.956	2.87654	6.57047	14.4049	8.92338	6.91378	7.10081	23.1565	0	10.9224	0	2.04186	6.55727
H9_plass_148364	RUG11487_prot_101	Not found	Not found	UniRef100_R6T9N2 Uncharacterized protein n=1 Tax=Oscillibacter sp. CAG:155 TaxID=1262910 RepID=R6T9N2_9FIRM	0	13.217	0	4.89497	5.01536	6.81656	7.33765	1.94374	11.0901	15.9798	0	26.2944	0	3.28524	0	1.78468	5.18533	11.8347	13.5079	0	10.9224	4.88389	0	13.1145
L1_plass_19841	RUG11485_prot_2187	WP_072288431.1 cell division protein FtsZ [Prevotellaceae bacterium HUN156]	pru:PRU_2336 ftsZ_3; cell division protein FtsZ	UniRef100_A0A1K1LJB8 Cell division protein FtsZ n=1 Tax=Prevotellaceae bacterium HUN156 TaxID=1520830 RepID=A0A1K1LJB8_9BACT	17.2345	0	0	7.34245	0	2.27219	25.6818	1.94374	0	9.98738	7.32072	10.956	0	19.7114	14.4049	37.4782	17.2844	11.8347	9.64852	0	2.18447	9.76777	8.16745	0
L11_plass_74535	RUG10267_prot_1777	WP_091843743.1 2-oxoglutarate ferredoxin oxidoreductase subunit gamma [Prevotella sp. ne3005]	pru:PRU_1147 keto/oxoacid ferredoxin oxidoreductase, gamma subunit	UniRef100_A0A1H8FKF1 2-oxoglutarate ferredoxin oxidoreductase subunit gamma n=1 Tax=Prevotella sp. ne3005 TaxID=1761887 RepID=A0A1H8FKF1_9BACT	0	0	0	14.6849	5.01536	6.81656	3.66882	1.94374	0	5.99243	0	4.3824	5.75308	9.85571	3.60123	10.7081	6.91378	7.10081	9.64852	0	4.36895	9.76777	12.2512	0
H1Scaff_Prokka_2421	RUG11504_prot_2450	WP_054877265.1 3-hydroxybutyryl-CoA dehydrogenase [Oxobacter pfennigii]	cst:CLOST_1133 3-hydroxybutyryl-CoA dehydrogenase	UniRef100_A0A132HF60 3-hydroxybutyryl-CoA dehydrogenase n=1 Tax=bacterium F083 TaxID=1768114 RepID=A0A132HF60_9BACT	0	0	0	7.34245	5.01536	11.3609	18.3441	0	0	11.9849	0	28.4856	23.0123	13.1409	7.20246	3.56935	12.0991	16.5686	1.9297	0	10.9224	4.88389	10.2093	9.8359
L10_plass_34289	RUG14460_prot_1680	WP_025514941.1 methylcrotonoyl-CoA carboxylase [Bordetella trematum]	nso:NIASO_10090 acetyl-CoA carboxylase subunit beta	UniRef100_A0A132H0R0 Methylcrotonoyl-CoA carboxylase n=1 Tax=bacterium P201 TaxID=1768112 RepID=A0A132H0R0_9BACT	0	13.217	0	14.6849	0	6.81656	7.33765	0	0	7.9899	0	15.3384	17.2592	19.7114	3.60123	1.78468	8.64222	7.10081	7.71882	0	8.7379	7.32583	8.16745	22.9504
L4_plass_47293	RUG10021_prot_960	WP_079593729.1 2-oxoacid:ferredoxin oxidoreductase subunit beta [Bacteroidales bacterium WCE2004]	asx:CDL62_04925 2-oxoacid:ferredoxin oxidoreductase subunit beta	UniRef100_A0A2N3ABI6 2-oxoacid:ferredoxin oxidoreductase subunit beta n=1 Tax=Bacteroidetes bacterium HGW-Bacteroidetes-1 TaxID=2013677 RepID=A0A2N3ABI6_9BACT	8.61724	4.40566	0	12.2374	0	6.81656	3.66882	1.94374	11.0901	7.9899	0	0	14.3827	6.57047	7.20246	0	6.91378	0	11.5782	0	6.55342	12.2097	18.3768	9.8359
L9_plass_2283	RUG10967_prot_1086	WP_031533059.1 MULTISPECIES: elongation factor P [Bacteroides]	tfo:BFO_1431 efp; translation elongation factor P	UniRef100_A0A132HXY6 Elongation factor P n=1 Tax=bacterium F083 TaxID=1768114 RepID=A0A132HXY6_9BACT	4.30862	0	0	41.6072	0	2.27219	14.6753	0	5.54504	17.9773	0	13.1472	25.8889	0	7.20246	3.56935	27.6551	4.73387	11.5782	0	24.0292	4.88389	12.2512	26.2291
H5_plass_178411	RUG10348_prot_1759	WP_084094978.1 elongation factor P [Clostridiales bacterium]	mas:Mahau_0764 translation elongation factor P (EF-P)	UniRef100_A0A1W1ZJC9 Elongation factor P n=1 Tax=Clostridiales bacterium TaxID=1898207 RepID=A0A1W1ZJC9_9FIRM	4.30862	4.40566	6.90084	4.89497	0	2.27219	0	11.6625	5.54504	1.99748	20.132	8.7648	0	9.85571	14.4049	0	0	0	1.9297	10.67	2.18447	12.2097	0	16.3932
L4_plass_206416	RUG12421_prot_434	WP_013063985.1 MFS transporter [Prevotella ruminicola]	pru:PRU_1444 putative transporter	UniRef100_A0A1H6K065 Major Facilitator Superfamily protein n=2 Tax=Prevotella ruminicola TaxID=839 RepID=A0A1H6K065_PRERU	0	0	0	9.78993	5.01536	6.81656	14.6753	3.88749	5.54504	1.99748	0	10.956	0	16.4262	0	19.6314	8.64222	11.8347	15.4376	0	10.9224	12.2097	8.16745	6.55727
L4_plass_29154	RUG10408_prot_2505	WP_092121938.1 type IIA DNA topoisomerase subunit B [Porphyromonadaceae bacterium KH3CP3RA]	oho:Oweho_3365 type IIA topoisomerase (DNA gyrase/topo II, topoisomerase IV), B subunit	UniRef100_A0A132HUE6 Topoisomerase IV subunit B n=1 Tax=bacterium F083 TaxID=1768114 RepID=A0A132HUE6_9BACT	0	4.40566	0	9.78993	2.50768	2.27219	3.66882	0	0	1.99748	3.66036	2.1912	11.5062	0	21.6074	0	17.2844	4.73387	25.0862	0	6.55342	19.5355	16.3349	9.8359
L8_plass_184693	RUG10342_prot_191	WP_008762747.1 MULTISPECIES: rod shape-determining protein [Bacteroides]	fte:Fluta_1895 cell shape determining protein, MreB/Mrl family	UniRef100_A0A132GYS4 Rod shape-determining protein MreB n=1 Tax=bacterium P201 TaxID=1768112 RepID=A0A132GYS4_9BACT	0	26.4339	0	7.34245	0	2.27219	11.0065	5.83123	0	11.9849	0	19.7208	5.75308	6.57047	21.6074	5.35403	8.64222	7.10081	15.4376	0	4.36895	14.6517	24.5023	0
L8_plass_17714	RUG13173_prot_475	WP_092121938.1 type IIA DNA topoisomerase subunit B [Porphyromonadaceae bacterium KH3CP3RA]	oho:Oweho_3365 type IIA topoisomerase (DNA gyrase/topo II, topoisomerase IV), B subunit	UniRef100_A0A132HUE6 Topoisomerase IV subunit B n=1 Tax=bacterium F083 TaxID=1768114 RepID=A0A132HUE6_9BACT	0	4.40566	0	12.2374	2.50768	4.54437	18.3441	0	0	9.98738	0	13.1472	11.5062	0	18.0061	3.56935	8.64222	4.73387	11.5782	0	10.9224	17.0936	16.3349	0
L8_plass_5598	RUG11511_prot_2812	WP_019538434.1 GTPase HflX [Proteiniphilum acetatigenes]	pdi:BDI_3288 GTP-binding protein HflX	UniRef100_A0A132H0S3 GTPase HflX n=1 Tax=bacterium P201 TaxID=1768112 RepID=A0A132H0S3_9BACT	0	4.40566	0	9.78993	0	6.81656	11.0065	1.94374	5.54504	3.99495	0	4.3824	17.2592	0	0	1.78468	3.45689	9.46775	7.71882	0	6.55342	9.76777	32.6698	0
L2_plass_245871	RUG10086_prot_849	WP_027449723.1 50S ribosomal protein L33 [Prevotella brevis]	pru:PRU_0749 rpmG; ribosomal protein L33	UniRef100_R5Q2Q7 50S ribosomal protein L33 n=2 Tax=Prevotella TaxID=838 RepID=R5Q2Q7_9BACT	0	0	0	7.34245	5.01536	6.81656	3.66882	1.94374	11.0901	23.9697	0	4.3824	0	6.57047	0	16.0621	6.91378	23.6694	5.78911	0	13.1068	0	4.08372	6.55727
H4_plass_67229	RUG11511_prot_1176	WP_018357948.1 electron transfer flavoprotein subunit alpha/FixB family protein [Porphyromonas levii]	osp:Odosp_2052 Electron transfer flavoprotein alpha/beta-subunit	UniRef100_A0A132HEL6 Electron transfer flavoprotein subunit alpha n=1 Tax=bacterium F083 TaxID=1768114 RepID=A0A132HEL6_9BACT	0	17.6226	0	9.78993	0	2.27219	14.6753	0	0	9.98738	0	15.3384	14.3827	0	10.8037	1.78468	1.72844	11.8347	3.85941	0	8.7379	4.88389	4.08372	19.6718
H9_plass_110264	RUG10021_prot_2504	WP_091907635.1 MULTISPECIES: 4Fe-4S dicluster domain-containing protein [unclassified Porphyromonadaceae]	mbas:ALGA_2627 NADH dehydrogenase	UniRef100_A0A132HV05 NADH dehydrogenase (Fragment) n=1 Tax=bacterium F083 TaxID=1768114 RepID=A0A132HV05_9BACT	0	0	0	22.0273	0	11.3609	7.33765	0	0	9.98738	3.66036	15.3384	2.87654	32.8524	3.60123	1.78468	10.3707	2.36694	15.4376	0	0	9.76777	14.293	16.3932
L3_plass_29993	RUG10553_prot_236	WP_028908317.1 NADH:ubiquinone reductase (Na(+)-transporting) subunit F [Prevotella ruminicola]	pru:PRU_1245 nqrF; NADH:ubiquinone oxidoreductase, F subunit	UniRef100_A0A1H3ZPJ7 Na(+)-translocating NADH-quinone reductase subunit F n=1 Tax=Prevotella ruminicola TaxID=839 RepID=A0A1H3ZPJ7_PRERU	0	0	0	2.44748	5.01536	2.27219	14.6753	3.88749	19.4076	5.99243	0	0	0	6.57047	3.60123	30.3395	5.18533	23.6694	9.64852	0	8.7379	9.76777	4.08372	0
L9_plass_35002	RUG13558_prot_961	WP_051212503.1 MULTISPECIES: hypothetical protein [Lachnospiraceae]	bpb:bpr_I0905 flavin reductase domain-containing protein	UniRef100_A0A1G8JB89 NADH-FMN oxidoreductase RutF, flavin reductase (DIM6/NTAB) family n=1 Tax=Pseudobutyrivibrio sp. 49 TaxID=1855344 RepID=A0A1G8JB89_9FIRM	17.2345	13.217	9.20111	9.78993	0	9.08874	3.66882	0	16.6351	1.99748	0	0	0	6.57047	0	1.78468	3.45689	4.73387	9.64852	4.57287	6.55342	0	0	22.9504
H5_plass_28495	RUG13096_prot_2811	WP_014015702.1 elongation factor Tu, partial [Megasphaera elsdenii]	pth:PTH_0302 TufB; GTPase - translation elongation factors	UniRef100_A0A2K4NRA4 Elongation factor Tu n=2 Tax=Bacteria TaxID=2 RepID=A0A2K4NRA4_9BACT	17.2345	13.217	6.90084	2.44748	2.50768	0	0	7.77498	5.54504	1.99748	10.9811	6.5736	0	6.57047	7.20246	0	0	0	1.9297	24.3886	0	0	2.04186	3.27863
H9_plass_156383	RUG13310_prot_1108	WP_005830735.1 MULTISPECIES: translational GTPase TypA [Bacteria]	fjo:Fjoh_4935 GTP-binding protein TypA	UniRef100_A0A132H205 GTP-binding protein n=1 Tax=bacterium P201 TaxID=1768112 RepID=A0A132H205_9BACT	0	8.81131	0	7.34245	0	11.3609	11.0065	1.94374	0	3.99495	0	35.0592	11.5062	3.28524	0	3.56935	19.0129	9.46775	7.71882	0	6.55342	17.0936	4.08372	0
L7_plass_107332	RUG11564_prot_2342	WP_091957593.1 YccF domain-containing protein [Prevotella sp. tc2-28]	pru:PRU_1184 conserved hypothetical protein	UniRef100_A0A1H3XV39 Uncharacterized membrane protein YccF, DUF307 family n=1 Tax=Prevotella sp. tc2-28 TaxID=1761888 RepID=A0A1H3XV39_9BACT	0	0	0	7.34245	0	0	7.33765	3.88749	0	1.99748	0	6.5736	8.62962	3.28524	25.2086	12.4927	10.3707	16.5686	3.85941	0	2.18447	19.5355	22.4605	16.3932
L10_plass_34676	RUG10471_prot_1646	WP_089975950.1 acyl-CoA dehydrogenase [Lachnospiraceae bacterium NLAE-zl-G231]	mbas:ALGA_3866 acyl-CoA dehydrogenase	UniRef100_A0A132H0W1 Uncharacterized protein n=1 Tax=bacterium P201 TaxID=1768112 RepID=A0A132H0W1_9BACT	0	8.81131	0	9.78993	0	6.81656	22.0129	0	0	7.9899	0	4.3824	25.8889	0	7.20246	3.56935	12.0991	7.10081	7.71882	0	8.7379	19.5355	8.16745	16.3932
L2_plass_137797	RUG13388_prot_2660	WP_028907726.1 glucose-1-phosphate thymidylyltransferase [Prevotella ruminicola]	bth:BT_0463 glucose-1-phosphate thymidylyltransferase	UniRef100_UPI000490AEE9 glucose-1-phosphate thymidylyltransferase n=1 Tax=Prevotella ruminicola TaxID=839 RepID=UPI000490AEE9	8.61724	4.40566	0	14.6849	0	18.1775	3.66882	0	5.54504	3.99495	0	2.1912	28.7654	0	0	0	13.8276	11.8347	7.71882	0	13.1068	4.88389	2.04186	6.55727
H3_plass_145779	RUG10433_prot_1326	WP_091842946.1 30S ribosomal protein S7 [Prevotella sp. ne3005]	pru:PRU_2132 rpsG; ribosomal protein S7	UniRef100_A0A1H8EIK2 30S ribosomal protein S7 n=1 Tax=Prevotella sp. ne3005 TaxID=1761887 RepID=A0A1H8EIK2_9BACT	0	0	0	9.78993	5.01536	6.81656	0	0	2.77252	5.99243	0	2.1912	20.1358	3.28524	0	5.35403	10.3707	7.10081	17.3673	0	4.36895	4.88389	16.3349	3.27863
H1_plass_122984	RUG10021_prot_2150	WP_091908398.1 MULTISPECIES: ATP-dependent Clp protease ATP-binding subunit [unclassified Porphyromonadaceae]	phe:Phep_1132 ATPase AAA-2 domain protein	UniRef100_A0A132HPX1 ATP-dependent Clp protease ATP-binding subunit ClpC n=1 Tax=bacterium F083 TaxID=1768114 RepID=A0A132HPX1_9BACT	0	4.40566	0	19.5799	0	4.54437	7.33765	3.88749	0	11.9849	3.66036	6.5736	5.75308	6.57047	0	7.1387	5.18533	0	9.64852	0	0	7.32583	4.08372	13.1145
L5_plass_270542	RUG11004_prot_767	WP_109643789.1 pyruvate, phosphate dikinase [Ruminococcaceae bacterium R-25]	rob:CK5_25200 pyruvate, phosphate dikinase	UniRef100_UPI000D6D5F8C pyruvate, phosphate dikinase n=1 Tax=Ruminococcaceae bacterium R-25 TaxID=2202136 RepID=UPI000D6D5F8C	8.61724	4.40566	4.60056	0	5.01536	0	7.33765	0	0	3.99495	7.32072	0	2.87654	3.28524	21.6074	0	5.18533	0	0	21.3401	2.18447	9.76777	6.12559	6.55727
L3_plass_54186	RUG10193_prot_508	WP_073206683.1 DNA topoisomerase (ATP-hydrolyzing) subunit B [Prevotella ruminicola]	pru:PRU_2340 gyrB; DNA gyrase, B subunit	UniRef100_A0A1M6TPC6 DNA gyrase subunit B n=1 Tax=Prevotella ruminicola TaxID=839 RepID=A0A1M6TPC6_PRERU	0	0	0	9.78993	2.50768	6.81656	11.0065	1.94374	2.77252	7.9899	0	2.1912	0	0	3.60123	17.8468	1.72844	23.6694	9.64852	0	0	17.0936	4.08372	6.55727
L4_plass_66663	RUG11906_prot_416	WP_079583727.1 elongation factor G [Bacteroidales bacterium WCE2008]	bacc:BRDCF_p2082 Elongation factor G	UniRef100_A0A0B4N066 Elongation factor G n=1 Tax=uncultured bacterium Ad_143_A19 TaxID=1489305 RepID=A0A0B4N066_9BACT	0	4.40566	0	12.2374	0	13.6331	14.6753	0	0	5.99243	0	6.5736	5.75308	3.28524	0	8.92338	1.72844	7.10081	23.1565	0	8.7379	4.88389	6.12559	6.55727
H7_plass_48590	RUG10126_prot_1810	WP_079583860.1 30S ribosomal protein S14 [Bacteroidales bacterium WCE2008]	seon:BWZ22_03525 30S ribosomal protein S14	UniRef100_R6XL94 30S ribosomal protein S14 n=2 Tax=environmental samples TaxID=2231195 RepID=R6XL94_9BACT	0	8.81131	0	17.1324	0	0	3.66882	0	11.0901	13.9823	0	10.956	5.75308	26.2819	0	10.7081	1.72844	2.36694	11.5782	0	2.18447	4.88389	10.2093	3.27863
L2_plass_232053	RUG14931_prot_1026	WP_074644828.1 hypothetical protein [Treponema bryantii]	amu:Amuc_1155 protein of unknown function DUF323	UniRef100_A0A1H5V3F1 Formylglycine-generating enzyme, required for sulfatase activity, contains SUMF1/FGE domain n=2 Tax=Parabacteroides chinchillae TaxID=871327 RepID=A0A1H5V3F1_9BACT	12.9259	0	0	19.5799	0	4.54437	0	0	5.54504	0	0	2.1912	11.5062	6.57047	3.60123	3.56935	17.2844	4.73387	7.71882	0	2.18447	4.88389	14.293	3.27863
L8_plass_40259	WP_091900925.1	Not found	Not found	Not found	0	0	0	0	0	2.27219	11.0065	1.94374	0	5.99243	0	8.7648	5.75308	9.85571	10.8037	8.92338	8.64222	4.73387	11.5782	0	10.9224	9.76777	20.4186	6.55727
L10_plass_103547	RUG11296_prot_2420	WP_005830735.1 MULTISPECIES: translational GTPase TypA [Bacteria]	fjo:Fjoh_4935 GTP-binding protein TypA	UniRef100_A0A132H205 GTP-binding protein n=1 Tax=bacterium P201 TaxID=1768112 RepID=A0A132H205_9BACT	4.30862	8.81131	0	19.5799	0	4.54437	25.6818	0	0	21.9722	0	17.5296	14.3827	13.1409	0	0	19.0129	14.2016	1.9297	0	6.55342	2.44194	12.2512	26.2291
L12_plass_18278	RUG10517_prot_1480	WP_036912988.1 xylose isomerase [Prevotella sp. FD3004]	pdt:Prede_1775 xylose isomerase	UniRef100_G1BER6 Xylose isomerase n=1 Tax=uncultured microorganism TaxID=358574 RepID=G1BER6_9ZZZZ	8.61724	0	0	2.44748	7.52304	0	14.6753	1.94374	0	13.9823	0	10.956	2.87654	0	28.8098	3.56935	8.64222	0	3.85941	0	4.36895	2.44194	18.3768	6.55727
L7_plass_2713	RUG10041_prot_1770	WP_072290413.1 30S ribosomal protein S13 [Prevotella sp. tc2-28]	pru:PRU_2091 rpsM; ribosomal protein S13	UniRef100_A0A1K1PA76 30S ribosomal protein S13 n=3 Tax=Prevotellaceae TaxID=171552 RepID=A0A1K1PA76_9BACT	0	4.40566	0	9.78993	0	9.08874	0	3.88749	8.31755	15.9798	0	0	17.2592	13.1409	0	23.2008	13.8276	21.3024	21.2268	0	13.1068	7.32583	6.12559	13.1145
L5_plass_236923	RUG13466_prot_2568	WP_084097570.1 elongation factor G [Clostridiales bacterium]	cth:Cthe_2729 translation elongation factor G	UniRef100_A0A1W2DA59 Elongation factor G n=1 Tax=Clostridiales bacterium TaxID=1898207 RepID=A0A1W2DA59_9FIRM	12.9259	17.6226	4.60056	0	0	0	0	1.94374	8.31755	3.99495	16.4716	8.7648	2.87654	6.57047	7.20246	3.56935	0	0	0	24.3886	0	2.44194	8.16745	3.27863
L5_plass_42945	RUG11413_prot_985	Not found	rpm:RSPPHO_03258 Putative uncharacterized protein	UniRef100_A4EB58 Uncharacterized protein n=1 Tax=Collinsella aerofaciens ATCC 25986 TaxID=411903 RepID=A4EB58_9ACTN	0	4.40566	13.8017	2.44748	5.01536	0	3.66882	1.94374	5.54504	0	14.6414	0	5.75308	0	21.6074	0	1.72844	0	0	64.0202	2.18447	7.32583	2.04186	9.8359
H1_plass_95839	RUG14681_prot_992	WP_031533034.1 MULTISPECIES: phosphate acetyltransferase [Bacteroides]	pru:PRU_2260 pta; phosphate acetyltransferase	UniRef100_A0A1G7KU08 Phosphate acetyltransferase n=1 Tax=Bacteroidales bacterium KHT7 TaxID=1855373 RepID=A0A1G7KU08_9BACT	0	0	0	9.78993	0	6.81656	11.0065	1.94374	8.31755	9.98738	0	8.7648	11.5062	0	7.20246	7.1387	5.18533	7.10081	15.4376	0	2.18447	9.76777	8.16745	0
L6_plass_137655	RUG11782_prot_1698	WP_072289767.1 F0F1 ATP synthase subunit alpha [Prevotellaceae bacterium HUN156]	pru:PRU_1192 atpA; ATP synthase F1, alpha subunit	UniRef100_A0A1K1NFP5 ATP synthase subunit alpha n=1 Tax=Prevotellaceae bacterium HUN156 TaxID=1520830 RepID=A0A1K1NFP5_9BACT	0	8.81131	0	4.89497	2.50768	2.27219	25.6818	0	0	5.99243	0	13.1472	14.3827	0	7.20246	5.35403	0	2.36694	7.71882	0	8.7379	4.88389	20.4186	9.8359
H11_plass_65725	RUG11609_prot_1080	WP_002706452.1 cell division protein DedD [Treponema saccharophilum]	bbau:AEM51_06490 cell division protein DedD	UniRef100_A0A132GXF1 dCMP deaminase n=1 Tax=bacterium P201 TaxID=1768112 RepID=A0A132GXF1_9BACT	8.61724	26.4339	0	2.44748	0	9.08874	22.0129	0	2.77252	9.98738	0	15.3384	8.62962	0	0	3.56935	5.18533	9.46775	1.9297	0	6.55342	4.88389	16.3349	0
H4_plass_103373	RUG11373_prot_946	WP_002558078.1 MULTISPECIES: 30S ribosomal protein S12 [Bacteroides]	asx:CDL62_04660 30S ribosomal protein S12	UniRef100_A0A1F3KMP4 30S ribosomal protein S12 n=1 Tax=Bacteroidetes bacterium GWF2_43_11 TaxID=1797352 RepID=A0A1F3KMP4_9BACT	0	8.81131	0	2.44748	0	9.08874	7.33765	0	0	1.99748	0	6.5736	25.8889	0	7.20246	3.56935	6.91378	16.5686	3.85941	0	2.18447	7.32583	10.2093	13.1145
L6_plass_99320	RUG10340_prot_969	WP_079594325.1 30S ribosomal protein S10 [Bacteroidales bacterium WCE2004]	bacc:BRDCF_p2083 rpsJ; 30S ribosomal protein S10	UniRef100_A0A1T5KLC1 30S ribosomal protein S10 n=1 Tax=Bacteroidales bacterium WCE2004 TaxID=1945890 RepID=A0A1T5KLC1_9BACT	0	4.40566	0	7.34245	0	0	3.66882	0	5.54504	17.9773	0	21.912	5.75308	0	7.20246	10.7081	5.18533	9.46775	5.78911	0	15.2913	2.44194	10.2093	19.6718
L10_plass_11512	RUG12011_prot_1256	Not found	lip:LI1148 hypothetical protein	UniRef100_K0WTB3 Uncharacterized protein n=2 Tax=Barnesiella intestinihominis YIT 11860 TaxID=742726 RepID=K0WTB3_9BACT	0	8.81131	0	7.34245	0	6.81656	14.6753	0	8.31755	13.9823	0	24.1032	14.3827	6.57047	7.20246	5.35403	8.64222	7.10081	0	0	4.36895	4.88389	12.2512	0
L8_plass_183599	RUG13663_prot_908	WP_018358688.1 UDP-glucose 4-epimerase [Porphyromonas levii]	bvs:BARVI_07130 UDP-glucose 4-epimerase	UniRef100_A0A132GXW0 NAD dependent epimerase/dehydratase family protein n=1 Tax=bacterium P201 TaxID=1768112 RepID=A0A132GXW0_9BACT	0	13.217	0	14.6849	0	0	7.33765	1.94374	0	3.99495	0	15.3384	2.87654	3.28524	0	8.92338	13.8276	2.36694	17.3673	0	19.6603	9.76777	26.5442	6.55727
H7_plass_200786	RUG13049_prot_1944	Not found	Not found	UniRef100_A0A132H0R5 Uncharacterized protein n=1 Tax=bacterium P201 TaxID=1768112 RepID=A0A132H0R5_9BACT	8.61724	4.40566	0	4.89497	0	2.27219	0	0	0	23.9697	0	6.5736	11.5062	0	7.20246	7.1387	5.18533	9.46775	7.71882	0	4.36895	9.76777	4.08372	9.8359
L1_plass_12239	RUG13162_prot_1918	Not found	Not found	UniRef100_A0A132GTM3 Uncharacterized protein n=1 Tax=bacterium P201 TaxID=1768112 RepID=A0A132GTM3_9BACT	0	17.6226	32.2039	0	0	2.27219	0	1.94374	27.7252	1.99748	9.15091	2.1912	0	6.57047	14.4049	1.78468	1.72844	0	3.85941	24.3886	0	0	2.04186	13.1145
L6_plass_78133	RUG14786_prot_917	WP_005852740.1 glutamine synthetase [Bacteroides vulgatus]	osp:Odosp_2805 glutamine synthetase catalytic region	UniRef100_A0A132GYT2 Glutamine synthetase n=1 Tax=bacterium P201 TaxID=1768112 RepID=A0A132GYT2_9BACT	0	8.81131	0	7.34245	0	11.3609	3.66882	5.83123	0	5.99243	0	6.5736	0	3.28524	0	1.78468	6.91378	11.8347	11.5782	0	13.1068	26.8614	6.12559	9.8359
L10_plass_134879	RUG14714_prot_1663	WP_092032513.1 lysine--tRNA ligase [Porphyromonadaceae bacterium KHP3R9]	pmuc:ING2E5A_0845 lysS; Lysine-tRNA ligase {ECO:0000255|HAMAP-Rule:MF_00252}	UniRef100_A0A132GWM6 Lysine--tRNA ligase n=1 Tax=bacterium P201 TaxID=1768112 RepID=A0A132GWM6_9BACT	4.30862	8.81131	0	0	7.52304	40.8993	3.66882	1.94374	0	0	0	2.1912	23.0123	6.57047	7.20246	0	3.45689	0	3.85941	0	6.55342	2.44194	10.2093	3.27863
H4_plass_36445	RUG10422_prot_700	WP_079584600.1 peptide chain release factor 1 [Bacteroidales bacterium WCE2008]	afd:Alfi_1695 peptide chain release factor 1	UniRef100_A0A1T5J9B4 Peptide chain release factor 1 n=1 Tax=Bacteroidales bacterium WCE2008 TaxID=1945891 RepID=A0A1T5J9B4_9BACT	0	13.217	0	4.89497	0	9.08874	7.33765	0	5.54504	5.99243	0	13.1472	5.75308	6.57047	0	14.2774	0	4.73387	15.4376	0	15.2913	4.88389	16.3349	9.8359
L10_plass_13612	RUG12531_prot_1172	WP_008026087.1 MULTISPECIES: DNA polymerase III subunit gamma/tau [Bacteroides]	mup:A0256_23520 DNA polymerase III subunit gamma/tau	UniRef100_A0A132HV72 DNA polymerase III subunit gamma/tau n=1 Tax=bacterium F083 TaxID=1768114 RepID=A0A132HV72_9BACT	0	4.40566	0	4.89497	2.50768	4.54437	7.33765	7.77498	0	5.99243	0	0	20.1358	0	0	8.92338	1.72844	4.73387	5.78911	0	4.36895	14.6517	4.08372	26.2291
L1_plass_79038	RUG13238_prot_1125	WP_074637504.1 oxaloacetate decarboxylase [Bacteroides ovatus]	ppn:Palpr_0912 Pyruvate carboxylase	UniRef100_A0A132H142 Pyruvate carboxylase subunit B n=1 Tax=bacterium P201 TaxID=1768112 RepID=A0A132H142_9BACT	0	0	0	2.44748	0	6.81656	7.33765	1.94374	0	3.99495	1.83018	17.5296	20.1358	3.28524	0	14.2774	5.18533	11.8347	13.5079	0	13.1068	14.6517	10.2093	0
L3_plass_83431	RUG12989_prot_220	WP_092067354.1 ammonia-forming cytochrome c nitrite reductase [Prevotella sp. tf2-5]	pmz:HMPREF0659_A5771 nrfA; nitrite reductase	UniRef100_A0A1I5HA88 Nitrite reductase (cytochrome; ammonia-forming) n=1 Tax=Prevotella sp. tf2-5 TaxID=1761889 RepID=A0A1I5HA88_9BACT	0	0	0	4.89497	0	13.6331	0	3.88749	2.77252	9.98738	0	21.912	14.3827	0	7.20246	14.2774	1.72844	16.5686	13.5079	0	10.9224	14.6517	16.3349	6.55727
H7_plass_61592	RUG13113_prot_1097	WP_036914072.1 cyclic nucleotide-binding domain-containing protein [Prevotella sp. FD3004]	ppn:Palpr_1596 putative transcriptional regulator, Crp/Fnr family	UniRef100_A0A1H5TIB3 Cyclic nucleotide-binding domain-containing protein n=1 Tax=Prevotella ruminicola TaxID=839 RepID=A0A1H5TIB3_PRERU	0	13.217	0	17.1324	0	0	7.33765	3.88749	2.77252	15.9798	1.83018	17.5296	0	0	3.60123	7.1387	3.45689	7.10081	9.64852	0	4.36895	0	2.04186	13.1145
L4_plass_142821	RUG10471_prot_2641	WP_025514941.1 methylcrotonoyl-CoA carboxylase [Bordetella trematum]	nso:NIASO_10090 acetyl-CoA carboxylase subunit beta	UniRef100_A0A132H0R0 Methylcrotonoyl-CoA carboxylase n=1 Tax=bacterium P201 TaxID=1768112 RepID=A0A132H0R0_9BACT	0	0	0	14.6849	0	6.81656	7.33765	0	5.54504	19.9748	3.66036	24.1032	17.2592	0	3.60123	0	8.64222	4.73387	17.3673	0	2.18447	4.88389	6.12559	13.1145
L2_plass_27189	RUG11511_prot_2387	WP_009037169.1 MULTISPECIES: 16S rRNA (adenine(1518)-N(6)/adenine(1519)-N(6))-dimethyltransferase RsmA [Bacteroides]	pko:PKOR_14730 16S rRNA methyltransferase	UniRef100_A0A132H4T4 Ribosomal RNA small subunit methyltransferase A n=1 Tax=bacterium P201 TaxID=1768112 RepID=A0A132H4T4_9BACT	0	22.0283	0	2.44748	0	2.27219	3.66882	0	0	9.98738	0	4.3824	5.75308	9.85571	0	1.78468	8.64222	2.36694	7.71882	0	2.18447	9.76777	14.293	16.3932
L3_plass_97008	RUG11609_prot_2467	WP_004297418.1 MULTISPECIES: 3-methyl-2-oxobutanoate dehydrogenase subunit VorB [Bacteroides]	osp:Odosp_3201 3-methyl-2-oxobutanoate dehydrogenase (ferredoxin)	UniRef100_A0A132H5A7 2-oxoglutarate ferredoxin oxidoreductase subunit alpha n=1 Tax=bacterium P201 TaxID=1768112 RepID=A0A132H5A7_9BACT	0	8.81131	0	7.34245	0	13.6331	0	1.94374	5.54504	1.99748	0	13.1472	5.75308	6.57047	3.60123	1.78468	6.91378	9.46775	13.5079	0	2.18447	0	26.5442	0
H8Scaff_Prokka_9398	RUG14463_prot_2333	Not found	hmo:HM1_3149 conserved hypothetical protein	UniRef100_A4EB57 Uncharacterized protein n=1 Tax=Collinsella aerofaciens ATCC 25986 TaxID=411903 RepID=A4EB57_9ACTN	25.8517	17.6226	6.90084	0	0	0	0	3.88749	0	5.99243	23.7924	2.1912	2.87654	3.28524	21.6074	7.1387	0	0	3.85941	50.3016	6.55342	9.76777	2.04186	0
H1_plass_110500	RUG10021_prot_1821	WP_091907731.1 ribonuclease Y [Porphyromonadaceae bacterium KH3R12]	pdi:BDI_1891 HD superfamily hydrolase	UniRef100_A0A132H3S1 Ribonuclease Y n=1 Tax=bacterium P201 TaxID=1768112 RepID=A0A132H3S1_9BACT	0	13.217	0	22.0273	0	4.54437	14.6753	0	0	7.9899	0	15.3384	2.87654	0	3.60123	3.56935	1.72844	16.5686	5.78911	3.04858	8.7379	4.88389	6.12559	0
L3_plass_190973	RUG13196_prot_2070	WP_079585368.1 glycine C-acetyltransferase [Bacteroidales bacterium WCE2008]	ppn:Palpr_0301 2-amino-3-ketobutyrate coenzyme A ligase	UniRef100_A0A132HTH8 2-amino-3-ketobutyrate coenzyme A ligase n=1 Tax=bacterium F083 TaxID=1768114 RepID=A0A132HTH8_9BACT	0	8.81131	0	14.6849	0	0	18.3441	0	0	7.9899	3.66036	8.7648	2.87654	0	3.60123	3.56935	6.91378	18.9355	13.5079	0	8.7379	7.32583	14.293	3.27863
H1_plass_63405	RUG11373_prot_106	WP_005830350.1 MULTISPECIES: peptide chain release factor 2 [Bacteria]	osp:Odosp_2080 Peptide chain release factor 2	UniRef100_A0A132H1H6 Peptide chain release factor 2 n=1 Tax=bacterium P201 TaxID=1768112 RepID=A0A132H1H6_9BACT	0	8.81131	0	12.2374	0	13.6331	25.6818	0	5.54504	17.9773	0	4.3824	23.0123	0	0	1.78468	5.18533	7.10081	1.9297	0	2.18447	2.44194	20.4186	9.8359
H5_plass_166352	RUG11071_prot_2644	WP_028896638.1 hypothetical protein [Prevotella sp. HUN102]	mer:MMINT_12540 nodulation protein L	UniRef100_A0A0D0SBY8 TWA4_scaffold00001, whole genome shotgun sequence n=2 Tax=Lachnospiraceae bacterium TWA4 TaxID=1392836 RepID=A0A0D0SBY8_9FIRM	0	17.6226	0	9.78993	0	0	14.6753	7.77498	0	3.99495	0	4.3824	5.75308	6.57047	3.60123	8.92338	3.45689	2.36694	17.3673	0	0	17.0936	10.2093	9.8359
L9_plass_95087	WP_093243825.1	Not found	Not found	Not found	8.61724	8.81131	23.0028	2.44748	0	9.08874	0	1.94374	22.1801	9.98738	1.83018	0	0	3.28524	0	0	5.18533	2.36694	3.85941	9.14574	4.36895	0	0	13.1145
H7_plass_189642	RUG12683_prot_594	Not found	Not found	UniRef100_A0A1B2YTP2 Uncharacterized protein n=1 Tax=uncultured bacterium TaxID=77133 RepID=A0A1B2YTP2_9BACT	0	0	0	7.34245	0	6.81656	14.6753	9.71872	0	17.9773	0	28.4856	11.5062	13.1409	3.60123	0	6.91378	4.73387	11.5782	0	10.9224	14.6517	18.3768	3.27863
H1_plass_119453	RUG10527_prot_1509	WP_091859294.1 HlyD family secretion protein [Prevotella sp. khp1]	bth:BT_0561 hypothetical protein	UniRef100_A0A1H0YQ39 HlyD family secretion protein n=1 Tax=Prevotella sp. khp1 TaxID=1761884 RepID=A0A1H0YQ39_9BACT	4.30862	0	0	12.2374	0	2.27219	0	1.94374	22.1801	5.99243	0	0	5.75308	3.28524	0	10.7081	5.18533	18.9355	19.297	0	2.18447	12.2097	4.08372	6.55727
H6_plass_104028	RUG12382_prot_1095	WP_079594230.1 DNA-directed RNA polymerase subunit beta' [Bacteroidales bacterium WCE2004]	bacc:BRDCF_p1543 rpoC; DNA-directed RNA polymerase subunit beta'	UniRef100_A0A1T5KGR4 DNA-directed RNA polymerase subunit beta' n=1 Tax=Bacteroidales bacterium WCE2004 TaxID=1945890 RepID=A0A1T5KGR4_9BACT	0	0	0	4.89497	0	9.08874	33.0194	1.94374	16.6351	13.9823	1.83018	17.5296	5.75308	0	0	21.4161	1.72844	9.46775	11.5782	0	13.1068	7.32583	6.12559	0
H4_plass_102425	RUG14615_prot_858	WP_079594229.1 DNA-directed RNA polymerase subunit beta [Bacteroidales bacterium WCE2004]	bacc:BRDCF_p1542 rpoB; DNA-directed RNA polymerase subunit beta	UniRef100_A0A1T5KGR8 DNA-directed RNA polymerase subunit beta n=1 Tax=Bacteroidales bacterium WCE2004 TaxID=1945890 RepID=A0A1T5KGR8_9BACT	0	8.81131	0	4.89497	0	0	22.0129	0	8.31755	7.9899	0	6.5736	2.87654	3.28524	7.20246	1.78468	0	9.46775	1.9297	0	15.2913	7.32583	6.12559	6.55727
H4_plass_39092	RUG10880_prot_1364	WP_091899509.1 preprotein translocase subunit SecA [Prevotella sp. lc2012]	pru:PRU_0865 secA; preprotein translocase, SecA subunit	UniRef100_UPI0008994F77 preprotein translocase subunit SecA n=1 Tax=Prevotella sp. lc2012 TaxID=1761886 RepID=UPI0008994F77	0	0	0	9.78993	0	18.1775	25.6818	5.83123	2.77252	1.99748	0	4.3824	8.62962	9.85571	0	7.1387	13.8276	18.9355	1.9297	0	4.36895	21.9775	6.12559	0
L1_plass_99515	RUG14581_prot_444	WP_079593729.1 2-oxoacid:ferredoxin oxidoreductase subunit beta [Bacteroidales bacterium WCE2004]	bacc:BRDCF_p1548 korB; 2-oxoglutarate synthase subunit korB	UniRef100_A0A1T5JRY9 2-oxoglutarate ferredoxin oxidoreductase subunit beta n=1 Tax=Bacteroidales bacterium WCE2004 TaxID=1945890 RepID=A0A1T5JRY9_9BACT	0	39.6509	0	9.78993	0	15.9053	14.6753	5.83123	0	11.9849	0	17.5296	2.87654	0	7.20246	24.9855	0	7.10081	11.5782	0	4.36895	17.0936	20.4186	16.3932
L2_plass_342	RUG12475_prot_2425	WP_091959699.1 fumarate hydratase [Prevotella sp. tc2-28]	pru:PRU_0119 fumarate hydratase, class I	UniRef100_A0A1H4AHJ4 Fumarate hydratase class I n=1 Tax=Prevotella sp. tc2-28 TaxID=1761888 RepID=A0A1H4AHJ4_9BACT	12.9259	8.81131	0	17.1324	5.01536	4.54437	18.3441	0	5.54504	15.9798	0	0	8.62962	0	0	17.8468	22.4698	14.2016	27.0159	0	17.4758	12.2097	20.4186	0
H4_plass_95489	RUG10458_prot_2370	WP_028897771.1 glutamate formimidoyltransferase [Prevotella sp. HUN102]	osp:Odosp_0734 glutamate formiminotransferase	UniRef100_A0A132H6G1 Glutamate formiminotransferase / formiminotetrahydrofolate cyclodeaminase n=1 Tax=bacterium P201 TaxID=1768112 RepID=A0A132H6G1_9BACT	0	0	0	9.78993	2.50768	6.81656	29.3506	1.94374	0	7.9899	0	8.7648	5.75308	6.57047	0	0	1.72844	4.73387	3.85941	0	8.7379	12.2097	16.3349	3.27863
H1_plass_128026	RUG12545_prot_1480	WP_024990344.1 adenylosuccinate lyase [Prevotella albensis]	sze:AW14_07530 adenylosuccinate lyase	UniRef100_A0A132H408 Adenylosuccinate lyase n=1 Tax=bacterium P201 TaxID=1768112 RepID=A0A132H408_9BACT	0	17.6226	0	19.5799	0	9.08874	11.0065	1.94374	0	5.99243	0	10.956	0	9.85571	3.60123	0	17.2844	4.73387	9.64852	0	8.7379	14.6517	4.08372	6.55727
L9_plass_81708	RUG10021_prot_1051	WP_091907193.1 DNA-directed RNA polymerase subunit beta' [Porphyromonadaceae bacterium KH3R12]	sbx:CA265_02920 DNA-directed RNA polymerase subunit beta'	UniRef100_A0A132H3T5 DNA-directed RNA polymerase subunit beta' n=1 Tax=bacterium P201 TaxID=1768112 RepID=A0A132H3T5_9BACT	4.30862	8.81131	0	12.2374	0	6.81656	7.33765	3.88749	0	7.9899	0	2.1912	5.75308	0	3.60123	0	17.2844	2.36694	0	0	4.36895	7.32583	4.08372	32.7863
H4_plass_19344	RUG14615_prot_212	WP_079593495.1 V-type ATP synthase subunit B [Bacteroidales bacterium WCE2004]	bacc:BRDCF_p1215 V-type ATP synthase subunit B	UniRef100_A0A1T5JHK1 V/A-type H+-transporting ATPase subunit B n=1 Tax=Bacteroidales bacterium WCE2004 TaxID=1945890 RepID=A0A1T5JHK1_9BACT	0	0	0	4.89497	0	6.81656	18.3441	5.83123	0	5.99243	0	19.7208	2.87654	6.57047	3.60123	3.56935	1.72844	7.10081	13.5079	0	6.55342	4.88389	16.3349	0
L7_plass_94517	RUG12683_prot_594	Not found	Not found	UniRef100_A0A1B2YTP2 Uncharacterized protein n=1 Tax=uncultured bacterium TaxID=77133 RepID=A0A1B2YTP2_9BACT	0	8.81131	0	9.78993	0	9.08874	18.3441	0	2.77252	1.99748	0	17.5296	8.62962	0	0	3.56935	5.18533	14.2016	3.85941	0	10.9224	21.9775	8.16745	9.8359
L6_plass_11144	RUG10176_prot_695	WP_076930120.1 transcriptional repressor [Proteiniphilum saccharofermentans]	cmr:Cycma_2851 ferric uptake regulator, Fur family	UniRef100_A0A132H1P5 Fur family transcriptional regulator, ferric uptake regulator n=1 Tax=bacterium P201 TaxID=1768112 RepID=A0A132H1P5_9BACT	0	4.40566	0	36.7122	0	9.08874	11.0065	0	2.77252	15.9798	0	6.5736	8.62962	0	14.4049	0	3.45689	4.73387	5.78911	0	26.2137	9.76777	6.12559	6.55727
H12_plass_170580	RUG10287_prot_185	WP_034442098.1 phenylalanine--tRNA ligase subunit alpha [Butyrivibrio sp. AE2032]	bpb:bpr_I1078 pheS; phenylalanyl-tRNA synthetase alpha subunit PheS	UniRef100_UPI0005521D41 phenylalanine--tRNA ligase subunit alpha n=1 Tax=Butyrivibrio sp. AE2032 TaxID=1458463 RepID=UPI0005521D41	8.61724	8.81131	18.4022	0	2.50768	0	7.33765	3.88749	2.77252	0	3.66036	0	0	9.85571	25.2086	0	3.45689	0	3.85941	28.9615	4.36895	12.2097	0	9.8359
L6_plass_118553	RUG14369_prot_3176	WP_013842107.1 choline kinase [Desulfotomaculum ruminis]	mbj:KQ51_00807 thiamine kinase	UniRef100_A0A132H2L7 Choline/ethanolamine kinase n=1 Tax=bacterium P201 TaxID=1768112 RepID=A0A132H2L7_9BACT	4.30862	0	0	9.78993	0	2.27219	7.33765	1.94374	0	21.9722	3.66036	10.956	0	3.28524	3.60123	0	13.8276	0	3.85941	0	17.4758	7.32583	2.04186	9.8359
L3Scaff_Prokka_290	RUG12729_prot_2005	WP_002558307.1 MULTISPECIES: hypothetical protein [Bacteroides]	fte:Fluta_0256 hypothetical protein	UniRef100_A0A255R7J4 Uncharacterized protein n=1 Tax=Prevotella sp. P5-126 TaxID=2024216 RepID=A0A255R7J4_9BACT	12.9259	0	0	2.44748	0	6.81656	7.33765	0	0	5.99243	0	0	11.5062	6.57047	3.60123	14.2774	22.4698	28.4032	1.9297	0	2.18447	7.32583	8.16745	3.27863
L10_plass_74684	RUG10471_prot_1566	WP_028897772.1 urocanate hydratase [Prevotella sp. HUN102]	osp:Odosp_0398 urocanate hydratase	UniRef100_A0A132H1K8 Urocanate hydratase n=1 Tax=bacterium P201 TaxID=1768112 RepID=A0A132H1K8_9BACT	4.30862	26.4339	0	7.34245	0	0	18.3441	0	0	9.98738	0	19.7208	23.0123	0	7.20246	5.35403	8.64222	2.36694	9.64852	0	4.36895	12.2097	24.5023	13.1145
H7_plass_25024	RUG10461_prot_1370	WP_091840830.1 phosphoribosylformylglycinamidine synthase [Prevotella sp. ne3005]	pru:PRU_2663 purL; phosphoribosylformylglycinamidine synthase	UniRef100_A0A1H8B656 Phosphoribosylformylglycinamidine synthase n=1 Tax=Prevotella sp. ne3005 TaxID=1761887 RepID=A0A1H8B656_9BACT	8.61724	4.40566	0	9.78993	0	9.08874	7.33765	0	0	3.99495	0	6.5736	0	0	3.60123	21.4161	10.3707	11.8347	1.9297	0	6.55342	12.2097	4.08372	13.1145
L1_plass_136098	RUG10943_prot_3410	WP_091838539.1 glycosyltransferase family 1 protein [Prevotella sp. ne3005]	pru:PRU_1660 glycosyltransferase, group 1 family	UniRef100_A0A1H7YQS9 Glycosyltransferase involved in cell wall bisynthesis n=1 Tax=Prevotella sp. ne3005 TaxID=1761887 RepID=A0A1H7YQS9_9BACT	4.30862	0	0	4.89497	2.50768	4.54437	0	1.94374	5.54504	0	0	6.5736	0	6.57047	0	28.5548	6.91378	21.3024	5.78911	0	8.7379	12.2097	6.12559	9.8359
H3_plass_145485	RUG10362_prot_870	WP_027870221.1 pyridine nucleotide-disulfide oxidoreductase [[Eubacterium] cellulosolvens]	pdi:BDI_1022 proline dehydrogenase, alpha subunit	UniRef100_A0A1V5V9S9 Putative glutamate synthase (NADPH) small subunit n=1 Tax=Bacteroidetes bacterium ADurb.Bin234 TaxID=1852810 RepID=A0A1V5V9S9_9BACT	8.61724	0	0	53.8446	0	24.994	7.33765	0	0	3.99495	0	28.4856	11.5062	0	7.20246	7.1387	12.0991	28.4032	5.78911	0	4.36895	2.44194	28.5861	6.55727
H3_plass_163732	RUG13310_prot_2363	WP_093955825.1 proline--tRNA ligase [Clostridiales bacterium]	esr:ES1_16790 prolyl-tRNA synthetase, family II	UniRef100_A0A132GVA0 Proline--tRNA ligase n=1 Tax=bacterium P201 TaxID=1768112 RepID=A0A132GVA0_9BACT	4.30862	0	0	4.89497	2.50768	15.9053	11.0065	0	0	11.9849	0	13.1472	5.75308	0	0	7.1387	10.3707	7.10081	7.71882	0	13.1068	7.32583	12.2512	3.27863
L10_plass_120513	RUG12947_prot_2501	WP_079584728.1 glycosyltransferase family 1 protein [Bacteroidales bacterium WCE2008]	coc:Coch_0986 glycosyl transferase group 1	UniRef100_A0A132H3A9 Glycosyl transferase group 1 n=1 Tax=bacterium P201 TaxID=1768112 RepID=A0A132H3A9_9BACT	0	0	0	24.4748	2.50768	4.54437	11.0065	1.94374	0	3.99495	0	0	23.0123	13.1409	0	5.35403	1.72844	4.73387	7.71882	0	4.36895	9.76777	6.12559	3.27863
L1_plass_15971	WP_028507138.1	Not found	Not found	Not found	17.2345	13.217	0	0	2.50768	6.81656	11.0065	11.6625	19.4076	3.99495	0	0	2.87654	9.85571	3.60123	12.4927	3.45689	0	0	0	4.36895	4.88389	4.08372	0
L6_plass_25178	RUG10358_prot_1220	WP_033150917.1 MULTISPECIES: HIT family protein [Prevotella]	pru:PRU_1035 HIT domain protein	UniRef100_A0A1H0XYB2 Diadenosine tetraphosphate (Ap4A) hydrolase n=2 Tax=Prevotella TaxID=838 RepID=A0A1H0XYB2_9BACT	0	0	0	2.44748	0	0	14.6753	3.88749	2.77252	9.98738	0	13.1472	2.87654	6.57047	0	10.7081	6.91378	7.10081	5.78911	0	10.9224	9.76777	10.2093	9.8359
L8_plass_35164	RUG10439_prot_2678	WP_092067182.1 elongation factor G [Prevotella sp. tf2-5]	cpi:Cpin_1612 translation elongation factor G	UniRef100_A0A132H574 Elongation factor G n=1 Tax=bacterium P201 TaxID=1768112 RepID=A0A132H574_9BACT	0	4.40566	0	4.89497	0	4.54437	7.33765	0	0	17.9773	3.66036	10.956	8.62962	0	3.60123	7.1387	13.8276	7.10081	11.5782	0	0	39.0711	28.5861	26.2291
L6_plass_131033	RUG12229_prot_1677	WP_091960749.1 pyruvate, phosphate dikinase [Prevotella sp. tc2-28]	pru:PRU_1512 ppdK; pyruvate, phosphate dikinase	UniRef100_A0A1H4BM88 Pyruvate, phosphate dikinase n=1 Tax=Prevotella sp. tc2-28 TaxID=1761888 RepID=A0A1H4BM88_9BACT	0	8.81131	0	2.44748	0	9.08874	14.6753	3.88749	8.31755	5.99243	0	10.956	0	3.28524	0	7.1387	13.8276	2.36694	1.9297	0	21.8447	7.32583	8.16745	0
L7_plass_122163	RUG14460_prot_2324	WP_071137501.1 50S ribosomal protein L3 [Petrimonas mucosa]	zga:ZOBELLIA_2510 rplC; Ribosomal protein L3	UniRef100_A0A132H5C2 50S ribosomal protein L3 n=1 Tax=bacterium P201 TaxID=1768112 RepID=A0A132H5C2_9BACT	0	0	0	12.2374	5.01536	11.3609	3.66882	0	0	7.9899	0	8.7648	5.75308	0	7.20246	8.92338	5.18533	2.36694	13.5079	0	8.7379	14.6517	12.2512	3.27863
L3_plass_88572	WP_036910600.1	Not found	Not found	Not found	0	4.40566	0	12.2374	0	2.27219	7.33765	1.94374	0	13.9823	1.83018	4.3824	11.5062	0	0	14.2774	3.45689	30.7702	11.5782	0	8.7379	2.44194	6.12559	0
L5_plass_90491	RUG10673_prot_358	WP_093243334.1 bifunctional phosphoserine phosphatase/homoserine phosphotransferase ThrH [Ruminococcaceae bacterium YAD3003]	bpb:bpr_I1141 thrH; phosphoserine phosphatase/homoserine phosphotransferase bifunctional protein ThrH	UniRef100_A0A1H3HI89 Phosphoserine phosphatase n=1 Tax=Ruminococcaceae bacterium YAD3003 TaxID=1520816 RepID=A0A1H3HI89_9FIRM	4.30862	0	23.0028	7.34245	0	0	0	1.94374	8.31755	3.99495	9.15091	0	5.75308	9.85571	3.60123	7.1387	0	2.36694	0	32.0101	6.55342	4.88389	2.04186	0
L6_plass_132887	RUG11958_prot_1580	WP_073207740.1 exonuclease [Prevotella ruminicola]	pru:PRU_1188 exonuclease	UniRef100_A0A132HF70 DNA polymerase III subunit epsilon n=1 Tax=bacterium F083 TaxID=1768114 RepID=A0A132HF70_9BACT	0	0	0	9.78993	2.50768	4.54437	11.0065	3.88749	8.31755	7.9899	0	4.3824	5.75308	0	3.60123	3.56935	0	0	11.5782	0	13.1068	9.76777	4.08372	22.9504
L2_plass_138512	RUG11373_prot_895	WP_079593729.1 2-oxoacid:ferredoxin oxidoreductase subunit beta [Bacteroidales bacterium WCE2004]	bacc:BRDCF_p1548 korB; 2-oxoglutarate synthase subunit korB	UniRef100_A0A2N3ABI6 2-oxoacid:ferredoxin oxidoreductase subunit beta n=1 Tax=Bacteroidetes bacterium HGW-Bacteroidetes-1 TaxID=2013677 RepID=A0A2N3ABI6_9BACT	0	8.81131	0	7.34245	5.01536	2.27219	11.0065	0	8.31755	5.99243	0	26.2944	8.62962	6.57047	10.8037	0	22.4698	2.36694	3.85941	0	0	4.88389	4.08372	0
H7_plass_48683	RUG11004_prot_2564	WP_109644070.1 bifunctional UDP-N-acetylglucosamine diphosphorylase/glucosamine-1-phosphate N-acetyltransferase GlmU [Ruminococcaceae bacterium R-25]	far:ABE41_000255 UDP-N-acetylglucosamine diphosphorylase/glucosamine-1-phosphate N-acetyltransferase	UniRef100_UPI000D6C404C bifunctional UDP-N-acetylglucosamine diphosphorylase/glucosamine-1-phosphate N-acetyltransferase GlmU n=1 Tax=Ruminococcaceae bacterium R-25 TaxID=2202136 RepID=UPI000D6C404C	30.1603	0	0	0	5.01536	0	0	3.88749	5.54504	17.9773	0	2.1912	5.75308	3.28524	7.20246	5.35403	3.45689	4.73387	0	1.52429	4.36895	9.76777	0	22.9504
H8_plass_32030	RUG13471_prot_1929	WP_084097570.1 elongation factor G [Clostridiales bacterium]	cth:Cthe_2729 translation elongation factor G	UniRef100_A0A1W2DA59 Elongation factor G n=1 Tax=Clostridiales bacterium TaxID=1898207 RepID=A0A1W2DA59_9FIRM	4.30862	4.40566	6.90084	2.44748	5.01536	0	3.66882	0	2.77252	0	31.1131	8.7648	0	22.9967	10.8037	5.35403	0	2.36694	3.85941	4.57287	0	0	0	3.27863
H8_plass_92856	RUG12537_prot_76	Not found	aap:NT05HA_0444 cell wall-associated hydrolase	UniRef100_M7YUG8 Uncharacterized protein n=1 Tax=Methylobacterium mesophilicum SR1.6/6 TaxID=908290 RepID=M7YUG8_9RHIZ	21.5431	13.217	2.30028	0	0	0	0	1.94374	2.77252	5.99243	10.9811	0	0	6.57047	10.8037	3.56935	0	2.36694	0	38.1073	2.18447	2.44194	8.16745	9.8359
H11Scaff_Prokka_174	WP_044994780.1	Not found	Not found	Not found	4.30862	22.0283	23.0028	4.89497	10.0307	0	0	1.94374	2.77252	0	0	0	2.87654	13.1409	0	3.56935	1.72844	4.73387	1.9297	4.57287	2.18447	0	0	16.3932
L2_plass_84568	RUG10769_prot_2821	WP_013065210.1 MULTISPECIES: 30S ribosomal protein S13 [Prevotella]	pru:PRU_2091 rpsM; ribosomal protein S13	UniRef100_R6WP87 30S ribosomal protein S13 n=2 Tax=Prevotella TaxID=838 RepID=R6WP87_9BACT	0	0	0	17.1324	0	9.08874	0	5.83123	16.6351	17.9773	0	4.3824	14.3827	3.28524	0	8.92338	20.7413	16.5686	15.4376	0	2.18447	2.44194	6.12559	3.27863
H8_plass_195867	RUG12081_prot_345	WP_028506719.1 NAD(P) transhydrogenase subunit alpha [Ruminococcaceae bacterium AB4001]	ral:Rumal_1272 alanine dehydrogenase/PNT domain protein	UniRef100_UPI00048EA579 NAD(P) transhydrogenase subunit alpha n=1 Tax=Ruminococcaceae bacterium AB4001 TaxID=1410638 RepID=UPI00048EA579	8.61724	8.81131	6.90084	2.44748	0	0	0	1.94374	5.54504	1.99748	12.8113	0	2.87654	0	18.0061	8.92338	0	4.73387	0	39.6315	4.36895	4.88389	2.04186	0
L4_plass_124943	RUG10086_prot_323	WP_028904103.1 MULTISPECIES: glutamine synthetase [Prevotella]	pru:PRU_1957 glnA_2; glutamine synthetase, type III	UniRef100_UPI00048FDB00 glutamine synthetase n=1 Tax=Prevotella TaxID=838 RepID=UPI00048FDB00	0	0	0	2.44748	5.01536	0	3.66882	5.83123	0	3.99495	0	8.7648	0	3.28524	7.20246	10.7081	10.3707	11.8347	21.2268	0	2.18447	4.88389	10.2093	9.8359
H7_plass_154465	RUG11691_prot_2408	WP_005831829.1 MULTISPECIES: uridine kinase [Bacteria]	asx:CDL62_05220 uridine kinase	UniRef100_A0A132H3Q1 Uridine kinase n=1 Tax=bacterium P201 TaxID=1768112 RepID=A0A132H3Q1_9BACT	0	4.40566	0	29.3698	0	2.27219	25.6818	0	0	15.9798	0	13.1472	28.7654	3.28524	3.60123	0	15.556	9.46775	3.85941	0	17.4758	12.2097	20.4186	19.6718
H9_plass_12982	RUG10677_prot_396	WP_008761416.1 MULTISPECIES: aspartate carbamoyltransferase [Bacteroides]	blq:L21SP5_03001 pyrB; Aspartate carbamoyltransferase	UniRef100_A0A132H4X0 Aspartate carbamoyltransferase n=1 Tax=bacterium P201 TaxID=1768112 RepID=A0A132H4X0_9BACT	0	4.40566	0	14.6849	0	15.9053	25.6818	0	5.54504	11.9849	0	30.6768	23.0123	3.28524	0	8.92338	19.0129	2.36694	7.71882	0	10.9224	4.88389	16.3349	0
L8_plass_96096	RUG11937_prot_1854	WP_081373216.1 MerR family transcriptional regulator [Prevotella ruminicola]	afd:Alfi_2875 putative transcriptional regulator	UniRef100_UPI0004B0B767 MerR family transcriptional regulator n=1 Tax=Prevotella oryzae TaxID=185293 RepID=UPI0004B0B767	0	4.40566	0	9.78993	0	13.6331	14.6753	3.88749	0	7.9899	0	8.7648	8.62962	6.57047	0	7.1387	6.91378	4.73387	1.9297	0	8.7379	7.32583	12.2512	0
L3_plass_181219	RUG12066_prot_954	WP_005828341.1 MULTISPECIES: PAS domain-containing protein [Bacteroides]	afd:Alfi_2464 hypothetical protein	UniRef100_A0A132GRX7 Uncharacterized protein n=1 Tax=bacterium P201 TaxID=1768112 RepID=A0A132GRX7_9BACT	0	22.0283	0	12.2374	0	13.6331	3.66882	0	0	11.9849	0	13.1472	25.8889	0	7.20246	1.78468	22.4698	7.10081	23.1565	0	10.9224	17.0936	10.2093	16.3932
L3Scaff_Prokka_1199	RUG10018_prot_332	WP_074559344.1 DNA-binding protein [Bacteroides ovatus]	pdi:BDI_0746 conserved hypothetical protein	UniRef100_A0A255S738 DNA-binding protein n=1 Tax=Prevotella sp. P3-120 TaxID=2024220 RepID=A0A255S738_9BACT	0	0	0	9.78993	0	6.81656	18.3441	3.88749	2.77252	3.99495	0	0	17.2592	6.57047	7.20246	8.92338	24.1982	14.2016	3.85941	0	0	12.2097	6.12559	16.3932
L7_plass_81177	RUG13196_prot_2069	WP_098031929.1 cysteine--tRNA ligase [Bacteroides sp. AR29]	bth:BT_3351 cysS; cysteinyl-tRNA synthetase	UniRef100_A0A132GVH3 Cysteine--tRNA ligase n=1 Tax=bacterium P201 TaxID=1768112 RepID=A0A132GVH3_9BACT	8.61724	0	0	12.2374	0	13.6331	3.66882	3.88749	0	3.99495	0	8.7648	11.5062	0	7.20246	0	10.3707	4.73387	3.85941	0	8.7379	14.6517	6.12559	9.8359
L7_plass_73031	RUG10459_prot_2237	WP_091910109.1 adenosylhomocysteinase [Porphyromonadaceae bacterium KH3R12]	tfo:BFO_1130 ahcY; adenosylhomocysteinase	UniRef100_A0A132HQZ4 Adenosylhomocysteinase n=1 Tax=bacterium F083 TaxID=1768114 RepID=A0A132HQZ4_9BACT	4.30862	4.40566	0	12.2374	0	6.81656	3.66882	0	0	13.9823	0	4.3824	11.5062	9.85571	3.60123	0	8.64222	4.73387	17.3673	0	17.4758	24.4194	2.04186	0
H2Scaff_Prokka_2632	RUG12978_prot_2217	Not found	Not found	UniRef100_A0A0I9TJC9 Terminase n=1 Tax=Bacteroides fragilis TaxID=817 RepID=A0A0I9TJC9_BACFG	21.5431	4.40566	16.1019	2.44748	12.5384	0	3.66882	17.4937	0	0	10.9811	0	5.75308	6.57047	0	0	5.18533	4.73387	3.85941	3.04858	0	2.44194	2.04186	0
H4_plass_30693	RUG12947_prot_309	WP_090614864.1 ABC transporter ATP-binding protein [Bacteroides sp. AR20]	mbas:ALGA_2448 glycosyl transferase family 2	UniRef100_A0A132H505 ATP-binding cassette, subfamily F, member 3 n=1 Tax=bacterium P201 TaxID=1768112 RepID=A0A132H505_9BACT	0	0	0	7.34245	0	13.6331	22.0129	0	0	17.9773	3.66036	8.7648	2.87654	0	10.8037	3.56935	6.91378	4.73387	11.5782	0	4.36895	19.5355	6.12559	9.8359
L1_plass_14886	WP_091842157.1	Not found	Not found	Not found	4.30862	0	0	9.78993	2.50768	6.81656	0	0	0	7.9899	0	2.1912	17.2592	0	3.60123	19.6314	20.7413	21.3024	11.5782	0	6.55342	7.32583	10.2093	6.55727
L9_plass_107222	RUG10021_prot_961	WP_079593730.1 2-oxoacid:acceptor oxidoreductase subunit alpha [Bacteroidales bacterium WCE2004]	mbas:ALGA_1072 MFS transporter	UniRef100_A0A132GV80 2-oxoacid:acceptor oxidoreductase subunit alpha (Fragment) n=1 Tax=bacterium F083 TaxID=1768114 RepID=A0A132GV80_9BACT	0	13.217	0	2.44748	5.01536	6.81656	22.0129	0	0	3.99495	0	6.5736	5.75308	6.57047	3.60123	0	0	7.10081	3.85941	0	2.18447	9.76777	2.04186	26.2291
H9_plass_25643	RUG10459_prot_172	WP_092032505.1 ATP-dependent DNA helicase RecG [Porphyromonadaceae bacterium KHP3R9]	oho:Oweho_3030 ATP-dependent DNA helicase RecG	UniRef100_A0A132HGC8 ATP-dependent DNA helicase RecG n=1 Tax=bacterium F083 TaxID=1768114 RepID=A0A132HGC8_9BACT	0	8.81131	0	2.44748	0	4.54437	7.33765	0	0	0	0	8.7648	8.62962	3.28524	14.4049	3.56935	6.91378	11.8347	9.64852	0	8.7379	7.32583	12.2512	6.55727
L8_plass_170092	RUG13179_prot_2425	WP_091900009.1 O-acetylhomoserine aminocarboxypropyltransferase/cysteine synthase [Prevotella sp. lc2012]	ppn:Palpr_1214 Cys/Met metabolism pyridoxal-phosphate-dependent protein	UniRef100_UPI00089B26EA O-acetylhomoserine aminocarboxypropyltransferase/cysteine synthase n=1 Tax=Prevotella sp. lc2012 TaxID=1761886 RepID=UPI00089B26EA	0	4.40566	0	2.44748	2.50768	2.27219	7.33765	1.94374	0	0	3.66036	10.956	5.75308	0	14.4049	5.35403	0	16.5686	9.64852	0	0	14.6517	22.4605	6.55727
L3_plass_152366	RUG14627_prot_46	WP_028897772.1 urocanate hydratase [Prevotella sp. HUN102]	osp:Odosp_0398 urocanate hydratase	UniRef100_A0A132H1K8 Urocanate hydratase n=1 Tax=bacterium P201 TaxID=1768112 RepID=A0A132H1K8_9BACT	0	4.40566	0	2.44748	10.0307	9.08874	14.6753	0	0	1.99748	0	15.3384	17.2592	3.28524	0	1.78468	5.18533	23.6694	11.5782	0	4.36895	0	8.16745	3.27863
H4_plass_1410	RUG11373_prot_714	WP_019538504.1 RNA polymerase sigma factor RpoD/SigA [Proteiniphilum acetatigenes]	fbu:UJ101_00147 RNA polymerase sigma factor RpoS	UniRef100_A0A132GTT1 Sigma-70 family RNA polymerase sigma factor n=1 Tax=bacterium P201 TaxID=1768112 RepID=A0A132GTT1_9BACT	0	4.40566	0	17.1324	0	29.5384	29.3506	0	5.54504	7.9899	0	13.1472	40.2715	0	7.20246	7.1387	6.91378	7.10081	7.71882	0	34.9516	0	6.12559	22.9504
L8_plass_194290	RUG11296_prot_1623	WP_008022420.1 MULTISPECIES: endopeptidase La [Bacteroides]	mup:A0256_21755 endopeptidase La	UniRef100_A0A132GW81 Lon protease n=1 Tax=bacterium P201 TaxID=1768112 RepID=A0A132GW81_9BACT	4.30862	4.40566	0	4.89497	5.01536	13.6331	0	0	0	5.99243	0	6.5736	2.87654	0	0	7.1387	8.64222	7.10081	1.9297	0	2.18447	4.88389	30.6279	9.8359
L9_plass_59652	RUG10170_prot_853	WP_073044041.1 pyruvate, phosphate dikinase [Prevotella ruminicola]	pru:PRU_1512 ppdK; pyruvate, phosphate dikinase	UniRef100_A0A1M7GHJ1 Pyruvate, phosphate dikinase n=1 Tax=Prevotella ruminicola TaxID=839 RepID=A0A1M7GHJ1_PRERU	4.30862	4.40566	0	0	0	0	11.0065	1.94374	0	1.99748	0	8.7648	0	16.4262	7.20246	5.35403	5.18533	18.9355	11.5782	0	2.18447	4.88389	8.16745	19.6718
L4_plass_193535	RUG12683_prot_594	Not found	Not found	UniRef100_A0A1B2YTP2 Uncharacterized protein n=1 Tax=uncultured bacterium TaxID=77133 RepID=A0A1B2YTP2_9BACT	0	4.40566	0	2.44748	0	9.08874	18.3441	0	0	19.9748	0	17.5296	5.75308	6.57047	0	41.0475	5.18533	14.2016	34.7347	0	10.9224	2.44194	32.6698	9.8359
H3_plass_44998	RUG11373_prot_1030	WP_079584651.1 single-stranded-DNA-specific exonuclease RecJ [Bacteroidales bacterium WCE2008]	mbas:ALGA_1299 single-stranded-DNA-specific exonuclease RecJ	UniRef100_A0A132GWG2 Single-stranded-DNA-specific exonuclease n=1 Tax=bacterium P201 TaxID=1768112 RepID=A0A132GWG2_9BACT	0	4.40566	0	9.78993	5.01536	29.5384	0	0	0	3.99495	0	15.3384	28.7654	0	3.60123	8.92338	6.91378	11.8347	9.64852	0	4.36895	2.44194	10.2093	6.55727
L8_plass_92408	RUG14804_prot_178	WP_079585056.1 pyruvate:ferredoxin (flavodoxin) oxidoreductase [Bacteroidales bacterium WCE2008]	afd:Alfi_0159 pyruvate:ferredoxin (flavodoxin) oxidoreductase, homodimeric	UniRef100_A0A132GV15 Pyruvate-flavodoxin oxidoreductase n=1 Tax=bacterium P201 TaxID=1768112 RepID=A0A132GV15_9BACT	0	4.40566	0	17.1324	0	13.6331	7.33765	0	0	11.9849	0	6.5736	8.62962	0	3.60123	10.7081	10.3707	2.36694	1.9297	0	4.36895	2.44194	20.4186	3.27863
H9_plass_63291	RUG10928_prot_1071	WP_093957130.1 50S ribosomal protein L22 [Clostridiales bacterium]	mas:Mahau_2151 LSU ribosomal protein L22P	UniRef100_A0A1W1ZRK0 50S ribosomal protein L22 n=1 Tax=Clostridiales bacterium TaxID=1898207 RepID=A0A1W1ZRK0_9FIRM	8.61724	13.217	11.5014	0	0	0	7.33765	5.83123	2.77252	0	14.6414	10.956	0	6.57047	21.6074	1.78468	5.18533	0	0	19.8158	2.18447	7.32583	2.04186	0
H9_plass_95742	RUG10128_prot_1957	WP_071136224.1 30S ribosomal protein S9 [Petrimonas mucosa]	fte:Fluta_2474 SSU ribosomal protein S9P	UniRef100_A0A132GXI0 30S ribosomal protein S9 n=1 Tax=bacterium P201 TaxID=1768112 RepID=A0A132GXI0_9BACT	0	4.40566	0	9.78993	0	4.54437	22.0129	0	0	11.9849	0	13.1472	11.5062	9.85571	3.60123	1.78468	19.0129	4.73387	7.71882	0	0	4.88389	8.16745	6.55727
L2_plass_220488	RUG10176_prot_680	WP_079585148.1 8-amino-7-oxononanoate synthase [Bacteroidales bacterium WCE2008]	bacc:BRDCF_p840 Putative 8-amino-7-oxononanoate synthase/2-amino-3-ketobutyrate coenzyme A ligase	UniRef100_A0A132GZY7 Uncharacterized protein n=1 Tax=bacterium P201 TaxID=1768112 RepID=A0A132GZY7_9BACT	0	8.81131	0	9.78993	0	13.6331	14.6753	0	2.77252	25.9672	0	13.1472	17.2592	0	3.60123	3.56935	24.1982	14.2016	9.64852	0	0	12.2097	6.12559	13.1145
H9_plass_51740	RUG10408_prot_816	WP_019540785.1 ATP-dependent chaperone ClpB [Proteiniphilum acetatigenes]	mbn:Mboo_1604 ATPase AAA-2 domain protein	UniRef100_A0A132GX19 Chaperone protein ClpB n=2 Tax=unclassified Bacteria (miscellaneous) TaxID=49928 RepID=A0A132GX19_9BACT	0	8.81131	0	4.89497	0	0	7.33765	0	8.31755	11.9849	0	28.4856	5.75308	3.28524	0	1.78468	3.45689	4.73387	5.78911	0	2.18447	19.5355	6.12559	9.8359
H7Scaff_Prokka_37844	RUG10177_prot_2662	WP_084097285.1 30S ribosomal protein S18 [Clostridiales bacterium]	mas:Mahau_2625 SSU ribosomal protein S18P	UniRef100_A0A1W2D1P4 30S ribosomal protein S18 n=1 Tax=Clostridiales bacterium TaxID=1898207 RepID=A0A1W2D1P4_9FIRM	4.30862	13.217	4.60056	0	0	0	3.66882	0	8.31755	5.99243	16.4716	10.956	8.62962	13.1409	25.2086	0	0	2.36694	0	7.62145	2.18447	0	2.04186	3.27863
L7_plass_90070	RUG10128_prot_229	WP_092032434.1 leucine--tRNA ligase [Porphyromonadaceae bacterium KHP3R9]	asx:CDL62_10940 leucine--tRNA ligase	UniRef100_A0A0S7C059 Leucine--tRNA ligase n=1 Tax=Lentimicrobium saccharophilum TaxID=1678841 RepID=A0A0S7C059_9BACT	0	8.81131	0	9.78993	2.50768	4.54437	14.6753	0	0	11.9849	0	4.3824	2.87654	0	3.60123	0	5.18533	14.2016	3.85941	0	8.7379	12.2097	10.2093	9.8359
H11_plass_55189	RUG13769_prot_2100	Not found	Not found	UniRef100_B1A1E2 Uncharacterized protein n=1 Tax=Flammeovirga yaeyamensis TaxID=367791 RepID=B1A1E2_9BACT	0	22.0283	0	4.89497	0	6.81656	11.0065	11.6625	2.77252	5.99243	0	10.956	8.62962	6.57047	0	0	5.18533	0	11.5782	0	2.18447	14.6517	8.16745	3.27863
L1_plass_103444	RUG14699_prot_2624	WP_005827747.1 MULTISPECIES: DUF58 domain-containing protein [Bacteroides]	bth:BT_0909 hypothetical protein	UniRef100_A0A132H2F0 Uncharacterized protein n=1 Tax=bacterium P201 TaxID=1768112 RepID=A0A132H2F0_9BACT	0	4.40566	0	17.1324	0	4.54437	14.6753	1.94374	0	5.99243	0	4.3824	17.2592	6.57047	0	10.7081	19.0129	0	5.78911	0	8.7379	19.5355	2.04186	13.1145
L8_plass_130363	RUG12769_prot_752	WP_092032505.1 ATP-dependent DNA helicase RecG [Porphyromonadaceae bacterium KHP3R9]	oho:Oweho_3030 ATP-dependent DNA helicase RecG	UniRef100_A0A132HGC8 ATP-dependent DNA helicase RecG n=1 Tax=bacterium F083 TaxID=1768114 RepID=A0A132HGC8_9BACT	12.9259	13.217	0	7.34245	0	4.54437	11.0065	0	5.54504	7.9899	0	0	2.87654	9.85571	3.60123	7.1387	5.18533	0	0	0	4.36895	9.76777	22.4605	9.8359
L1_plass_156131	RUG10086_prot_2281	WP_091843767.1 IS66 family transposase [Prevotella sp. ne3005]	bth:BT_2349 transposase	UniRef100_A0A1H8FJ74 Transposase n=2 Tax=Prevotella sp. ne3005 TaxID=1761887 RepID=A0A1H8FJ74_9BACT	0	0	0	7.34245	10.0307	6.81656	7.33765	3.88749	0	5.99243	0	4.3824	5.75308	0	0	23.2008	8.64222	11.8347	7.71882	3.04858	8.7379	12.2097	4.08372	0
H1_plass_125652	RUG13196_prot_2081	WP_091838575.1 large conductance mechanosensitive channel protein MscL [Prevotella sp. ne3005]	psn:Pedsa_1761 large conductance mechanosensitive channel protein	UniRef100_R7J2T7 Large-conductance mechanosensitive channel n=1 Tax=Prevotella sp. CAG:873 TaxID=1262936 RepID=R7J2T7_9BACT	8.61724	0	0	22.0273	0	4.54437	22.0129	3.88749	0	0	5.49054	6.5736	5.75308	0	0	3.56935	5.18533	4.73387	5.78911	0	10.9224	9.76777	2.04186	3.27863
H5_plass_74150	RUG10673_prot_425	WP_093240206.1 DNA-directed RNA polymerase subunit beta' [Ruminococcaceae bacterium YAD3003]	clo:HMPREF0868_0196 rpoC; DNA-directed RNA polymerase, beta' subunit	UniRef100_A0A1H3CTF9 DNA-directed RNA polymerase subunit beta' n=1 Tax=Ruminococcaceae bacterium YAD3003 TaxID=1520816 RepID=A0A1H3CTF9_9FIRM	21.5431	0	6.90084	4.89497	7.52304	0	0	9.71872	27.7252	0	5.49054	0	5.75308	9.85571	10.8037	0	1.72844	0	0	19.8158	8.7379	4.88389	4.08372	6.55727
H9_plass_55687	RUG13766_prot_2600	WP_018359262.1 methylmalonyl-CoA mutase [Porphyromonas levii]	afd:Alfi_2389 methylmalonyl-CoA mutase	UniRef100_A0A132H214 Methylmalonyl-CoA mutase n=1 Tax=bacterium P201 TaxID=1768112 RepID=A0A132H214_9BACT	0	0	0	9.78993	0	18.1775	3.66882	0	5.54504	13.9823	0	28.4856	8.62962	3.28524	0	5.35403	15.556	9.46775	15.4376	0	17.4758	9.76777	8.16745	16.3932
L1_plass_103600	RUG13161_prot_2556	WP_091842267.1 carbonic anhydrase [Prevotella sp. ne3005]	pmz:HMPREF0659_A6619 cah; carbonate dehydratase	UniRef100_A0A1H8DFL1 Carbonic anhydrase n=2 Tax=Prevotella sp. ne3005 TaxID=1761887 RepID=A0A1H8DFL1_9BACT	0	0	0	7.34245	2.50768	0	0	3.88749	13.8626	15.9798	0	4.3824	11.5062	6.57047	0	39.2629	6.91378	2.36694	1.9297	0	2.18447	7.32583	10.2093	13.1145
L10_plass_100249	RUG14613_prot_249	WP_092121938.1 type IIA DNA topoisomerase subunit B [Porphyromonadaceae bacterium KH3CP3RA]	oho:Oweho_3365 type IIA topoisomerase (DNA gyrase/topo II, topoisomerase IV), B subunit	UniRef100_A0A132HUE6 Topoisomerase IV subunit B n=1 Tax=bacterium F083 TaxID=1768114 RepID=A0A132HUE6_9BACT	0	8.81131	0	0	0	9.08874	7.33765	0	0	17.9773	0	2.1912	8.62962	3.28524	14.4049	5.35403	3.45689	4.73387	3.85941	0	4.36895	9.76777	10.2093	6.55727
L8_plass_20656	RUG10018_prot_132	WP_073206207.1 tryptophan synthase subunit beta [Prevotella ruminicola]	pru:PRU_1454 trpB; tryptophan synthase, beta subunit	UniRef100_A0A1M6T9P7 Tryptophan synthase beta chain n=1 Tax=Prevotella ruminicola TaxID=839 RepID=A0A1M6T9P7_PRERU	8.61724	0	0	4.89497	2.50768	2.27219	3.66882	0	2.77252	1.99748	0	4.3824	0	0	0	14.2774	5.18533	16.5686	3.85941	0	8.7379	7.32583	20.4186	13.1145
H4_plass_74811	RUG10673_prot_542	WP_028508077.1 hypothetical protein [Ruminococcaceae bacterium AB4001]	rbp:B6259_09210 hypothetical protein	UniRef100_UPI00048F2916 hypothetical protein n=1 Tax=Ruminococcaceae bacterium AB4001 TaxID=1410638 RepID=UPI00048F2916	8.61724	4.40566	23.0028	7.34245	0	2.27219	14.6753	0	13.8626	7.9899	3.66036	0	0	0	0	3.56935	3.45689	0	1.9297	28.9615	8.7379	2.44194	0	9.8359
L5_plass_86221	RUG10798_prot_3184	WP_109726949.1 hypothetical protein [Ruminococcus flavefaciens]	eel:EUBELI_20288 Hypothetical protein	UniRef100_A0A2Y9C8T3 Calcineurin-like phosphoesterase n=1 Tax=Ruminococcus flavefaciens TaxID=1265 RepID=A0A2Y9C8T3_RUMFL	21.5431	8.81131	11.5014	0	0	4.54437	7.33765	1.94374	2.77252	1.99748	10.9811	2.1912	0	9.85571	3.60123	0	0	0	1.9297	21.3401	0	9.76777	2.04186	0
H4_plass_82073	RUG10128_prot_1934	WP_072290412.1 MULTISPECIES: translation initiation factor IF-1 [Prevotella]	blq:L21SP5_03063 infA; Translation initiation factor IF-1	UniRef100_A0A132H5E3 Translation initiation factor IF-1 n=1 Tax=bacterium P201 TaxID=1768112 RepID=A0A132H5E3_9BACT	0	0	0	22.0273	0	15.9053	14.6753	0	8.31755	17.9773	0	4.3824	28.7654	6.57047	7.20246	0	25.9267	21.3024	1.9297	0	30.5826	7.32583	2.04186	19.6718
L8_plass_75559	RUG10176_prot_665	WP_091905012.1 ATP-dependent metallopeptidase FtsH/Yme1/Tma family protein [Porphyromonadaceae bacterium KH3R12]	cat:CA2559_07931 putative transmembrane AAA-metalloprotease FtsH	UniRef100_A0A132GV52 ATP-dependent zinc metalloprotease FtsH n=1 Tax=bacterium P201 TaxID=1768112 RepID=A0A132GV52_9BACT	4.30862	0	0	9.78993	0	4.54437	11.0065	1.94374	0	7.9899	0	8.7648	5.75308	3.28524	0	0	6.91378	9.46775	7.71882	0	6.55342	4.88389	24.5023	9.8359
L8_plass_35832	RUG11974_prot_2484	WP_090681327.1 alanine--tRNA ligase [Bacteroidales bacterium KHT7]	asx:CDL62_11065 alanine--tRNA ligase	UniRef100_A0A132H229 Alanine--tRNA ligase n=1 Tax=bacterium P201 TaxID=1768112 RepID=A0A132H229_9BACT	0	4.40566	0	7.34245	0	4.54437	7.33765	0	5.54504	11.9849	0	15.3384	0	6.57047	0	5.35403	12.0991	7.10081	1.9297	0	4.36895	7.32583	24.5023	6.55727
H11_plass_12478	RUG10021_prot_2031	WP_079583476.1 50S ribosomal protein L2 [Bacteroidales bacterium WCE2008]	blq:L21SP5_03045 rplB; 50S ribosomal protein L2	UniRef100_A0A2N3ACL4 50S ribosomal protein L2 n=1 Tax=Bacteroidetes bacterium HGW-Bacteroidetes-1 TaxID=2013677 RepID=A0A2N3ACL4_9BACT	0	13.217	0	12.2374	0	6.81656	14.6753	0	11.0901	9.98738	0	26.2944	5.75308	0	0	1.78468	1.72844	7.10081	13.5079	0	6.55342	21.9775	6.12559	3.27863
L6_plass_151382	RUG11307_prot_1290	WP_005846490.1 MULTISPECIES: anaerobic ribonucleoside-triphosphate reductase [Bacteroides]	afd:Alfi_2275 anaerobic ribonucleoside-triphosphate reductase	UniRef100_A0A132GSY4 Anaerobic ribonucleoside-triphosphate reductase n=1 Tax=bacterium P201 TaxID=1768112 RepID=A0A132GSY4_9BACT	0	0	0	4.89497	0	9.08874	7.33765	0	0	1.99748	0	6.5736	8.62962	6.57047	3.60123	5.35403	10.3707	7.10081	7.71882	0	28.3982	17.0936	8.16745	3.27863
H7_plass_9586	RUG10021_prot_520	WP_091915047.1 tyrosine--tRNA ligase [Prevotella aff. ruminicola Tc2-24]	pru:PRU_2299 tyrS; tyrosine--tRNA ligase	UniRef100_A0A132GUI6 Tyrosine--tRNA ligase n=1 Tax=bacterium P201 TaxID=1768112 RepID=A0A132GUI6_9BACT	4.30862	8.81131	0	4.89497	0	4.54437	14.6753	0	0	5.99243	0	8.7648	11.5062	0	0	7.1387	8.64222	2.36694	11.5782	0	6.55342	9.76777	16.3349	6.55727
H7_plass_1676	RUG10107_prot_768	WP_091843960.1 sodium ion-translocating decarboxylase subunit beta [Prevotella sp. ne3005]	pru:PRU_1644 sodium ion-translocating decarboxylase, beta subunit	UniRef100_A0A1H8FUI5 Oxaloacetate decarboxylase, beta subunit n=1 Tax=Prevotella sp. ne3005 TaxID=1761887 RepID=A0A1H8FUI5_9BACT	0	0	0	2.44748	5.01536	6.81656	7.33765	0	0	23.9697	7.32072	13.1472	2.87654	0	0	26.7701	5.18533	9.46775	11.5782	0	8.7379	7.32583	10.2093	16.3932
H3_plass_112744	WP_093243825.1	Not found	Not found	Not found	4.30862	0	57.507	2.44748	7.52304	9.08874	7.33765	5.83123	11.0901	3.99495	1.83018	0	2.87654	9.85571	7.20246	0	0	4.73387	0	6.09716	4.36895	0	0	0
L2_plass_193146	RUG10018_prot_2652	WP_098032327.1 acyltransferase [Bacteroides sp. AR29]	fjo:Fjoh_3387 predicted acyltransferase 3	UniRef100_F0R5E7 Acyltransferase 3 n=1 Tax=Bacteroides salanitronis (strain DSM 18170 / JCM 13567 / BL78) TaxID=667015 RepID=F0R5E7_BACSH	12.9259	0	0	17.1324	0	0	3.66882	3.88749	5.54504	1.99748	0	0	11.5062	9.85571	0	19.6314	17.2844	23.6694	3.85941	0	2.18447	7.32583	12.2512	6.55727
H9_plass_155625	RUG11275_prot_1535	WP_072288548.1 polyribonucleotide nucleotidyltransferase [Prevotellaceae bacterium HUN156]	pru:PRU_2633 pnp; polyribonucleotide nucleotidyltransferase	UniRef100_A0A255S7D5 Polyribonucleotide nucleotidyltransferase n=1 Tax=Prevotella sp. P3-120 TaxID=2024220 RepID=A0A255S7D5_9BACT	8.61724	0	0	7.34245	0	6.81656	0	3.88749	2.77252	7.9899	0	24.1032	8.62962	0	3.60123	12.4927	0	9.46775	1.9297	0	4.36895	7.32583	4.08372	13.1145
L7_plass_147645	RUG14369_prot_2445	WP_074635438.1 ATP-binding protein [Bacteroides ovatus]	dori:FH5T_04825 magnesium chelatase	UniRef100_A0A132H0S7 Magnesium chelatase family protein n=1 Tax=bacterium P201 TaxID=1768112 RepID=A0A132H0S7_9BACT	0	0	0	4.89497	0	2.27219	11.0065	0	5.54504	5.99243	0	2.1912	14.3827	3.28524	3.60123	0	17.2844	2.36694	1.9297	0	6.55342	36.6291	8.16745	9.8359
L3Scaff_Prokka_4503	RUG12497_prot_1285	WP_036916231.1 ATPase AAA [Prevotella sp. P6B4]	pdi:BDI_0304 transposase	UniRef100_A0A132GUE0 IstB IS21 family transposase n=1 Tax=bacterium P201 TaxID=1768112 RepID=A0A132GUE0_9BACT	0	0	0	2.44748	2.50768	11.3609	7.33765	1.94374	13.8626	0	0	0	2.87654	3.28524	3.60123	8.92338	17.2844	16.5686	7.71882	0	17.4758	7.32583	0	16.3932
H1_plass_160386	RUG10458_prot_378	WP_091908325.1 MULTISPECIES: 2,3-diphosphoglycerate-dependent phosphoglycerate mutase [unclassified Porphyromonadaceae]	pgi:PG_0130 gpm; phosphoglycerate mutase	UniRef100_A0A132GTJ4 2,3-bisphosphoglycerate-dependent phosphoglycerate mutase (Fragment) n=1 Tax=bacterium F083 TaxID=1768114 RepID=A0A132GTJ4_9BACT	4.30862	13.217	0	7.34245	0	2.27219	14.6753	0	0	5.99243	0	15.3384	20.1358	0	0	7.1387	10.3707	11.8347	5.78911	0	13.1068	12.2097	4.08372	6.55727
L7_plass_123215	RUG13238_prot_1601	WP_005839199.1 MULTISPECIES: 30S ribosomal protein S2 [Bacteroides]	ppn:Palpr_1328 SSU ribosomal protein S2P	UniRef100_A0A2N3AGD8 30S ribosomal protein S2 n=1 Tax=Bacteroidetes bacterium HGW-Bacteroidetes-1 TaxID=2013677 RepID=A0A2N3AGD8_9BACT	0	8.81131	0	4.89497	0	9.08874	7.33765	1.94374	0	1.99748	0	19.7208	0	0	18.0061	1.78468	3.45689	9.46775	5.78911	0	2.18447	9.76777	10.2093	9.8359
L1_plass_73078	RUG10013_prot_2650	WP_092068677.1 acyl-CoA dehydrogenase [Prevotella sp. tf2-5]	pru:PRU_2034 acyl-CoA dehydrogenase	UniRef100_A0A1I5IF54 Acyl-CoA dehydrogenase n=1 Tax=Prevotella sp. tf2-5 TaxID=1761889 RepID=A0A1I5IF54_9BACT	4.30862	0	0	9.78993	0	6.81656	14.6753	5.83123	5.54504	9.98738	0	4.3824	0	6.57047	0	16.0621	5.18533	11.8347	3.85941	0	4.36895	0	10.2093	6.55727
H2Scaff_Prokka_1093	RUG14932_prot_2065	Not found	poy:PAM_250 conserved hypothetical protein	UniRef100_A0A174MIR8 Uncharacterized protein n=1 Tax=Bacteroides xylanisolvens TaxID=371601 RepID=A0A174MIR8_9BACE	12.9259	4.40566	2.30028	0	15.0461	0	0	7.77498	0	13.9823	1.83018	0	2.87654	22.9967	14.4049	0	3.45689	0	3.85941	12.1943	2.18447	7.32583	4.08372	0
H10_plass_7457	RUG12508_prot_612	WP_093240432.1 DNA gyrase subunit A [Ruminococcaceae bacterium YAD3003]	clo:HMPREF0868_1289 gyrA; DNA gyrase, A subunit	UniRef100_A0A1H3CAB4 DNA gyrase subunit A n=2 Tax=Ruminococcaceae bacterium YAD3003 TaxID=1520816 RepID=A0A1H3CAB4_9FIRM	43.0862	0	0	0	5.01536	6.81656	14.6753	0	11.0901	3.99495	0	0	0	6.57047	21.6074	3.56935	8.64222	4.73387	0	6.09716	6.55342	4.88389	4.08372	19.6718
L2_plass_198207	RUG11511_prot_1727	WP_071137025.1 ATP-dependent chaperone ClpB [Petrimonas mucosa]	mbn:Mboo_1604 ATPase AAA-2 domain protein	UniRef100_A0A132GX19 Chaperone protein ClpB n=2 Tax=unclassified Bacteria (miscellaneous) TaxID=49928 RepID=A0A132GX19_9BACT	0	4.40566	0	9.78993	0	9.08874	7.33765	0	0	7.9899	0	21.912	17.2592	0	7.20246	10.7081	19.0129	9.46775	5.78911	0	15.2913	29.3033	4.08372	16.3932
H6_plass_49715	RUG14374_prot_505	Not found	pdi:BDI_3952 conserved hypothetical protein	UniRef100_A0A1X7DDR0 Uncharacterized protein n=1 Tax=Rhizobium oryzae TaxID=464029 RepID=A0A1X7DDR0_9RHIZ	0	4.40566	0	22.0273	0	6.81656	0	0	16.6351	5.99243	3.66036	26.2944	14.3827	0	0	1.78468	12.0991	14.2016	3.85941	0	6.55342	4.88389	6.12559	3.27863
H1_plass_47800	RUG10176_prot_1075	WP_074911443.1 glycine cleavage system protein T [Bacteroides xylanisolvens]	osp:Odosp_1791 glycine cleavage system T protein	UniRef100_A0A132H5L5 Aminomethyltransferase n=1 Tax=bacterium P201 TaxID=1768112 RepID=A0A132H5L5_9BACT	0	4.40566	0	9.78993	0	2.27219	14.6753	0	8.31755	5.99243	3.66036	6.5736	11.5062	0	3.60123	8.92338	8.64222	2.36694	17.3673	0	8.7379	7.32583	0	0
L2_plass_68903	RUG11749_prot_1063	WP_008663551.1 MULTISPECIES: electron transport complex subunit RsxA [Bacteria]	afd:Alfi_0132 electron transport complex, RnfABCDGE type, A subunit	UniRef100_A0A1F3EMX6 Ion-translocating oxidoreductase complex subunit A n=1 Tax=Bacteroidetes bacterium GWB2_41_8 TaxID=1797322 RepID=A0A1F3EMX6_9BACT	12.9259	8.81131	0	17.1324	0	0	7.33765	1.94374	0	3.99495	0	6.5736	23.0123	0	0	3.56935	13.8276	4.73387	11.5782	0	4.36895	4.88389	6.12559	3.27863
H4_plass_40026	RUG13914_prot_213	WP_092032513.1 lysine--tRNA ligase [Porphyromonadaceae bacterium KHP3R9]	pmuc:ING2E5A_0845 lysS; Lysine-tRNA ligase {ECO:0000255|HAMAP-Rule:MF_00252}	UniRef100_A0A132GWM6 Lysine--tRNA ligase n=1 Tax=bacterium P201 TaxID=1768112 RepID=A0A132GWM6_9BACT	0	0	0	4.89497	0	2.27219	14.6753	0	0	11.9849	0	13.1472	23.0123	6.57047	7.20246	3.56935	5.18533	7.10081	1.9297	0	6.55342	9.76777	4.08372	6.55727
L2_plass_163380	RUG10176_prot_1519	WP_079593867.1 oligopeptide transporter, OPT family [Bacteroidales bacterium WCE2004]	bacc:BRDCF_p431 Putative oligopeptide transporter	UniRef100_A0A132H2K2 Peptide transporter n=1 Tax=bacterium P201 TaxID=1768112 RepID=A0A132H2K2_9BACT	0	13.217	0	2.44748	2.50768	2.27219	3.66882	0	0	1.99748	1.83018	19.7208	2.87654	0	0	0	12.0991	4.73387	11.5782	0	4.36895	14.6517	38.7954	16.3932
L8_plass_82401	RUG10346_prot_1732	WP_036909554.1 GTPase HflX [Prevotella sp. FD3004]	pru:PRU_0115 GTP-binding protein	UniRef100_A0A1H5VAB3 GTPase HflX n=1 Tax=Prevotella ruminicola TaxID=839 RepID=A0A1H5VAB3_PRERU	0	0	0	7.34245	0	9.08874	14.6753	0	11.0901	0	3.66036	6.5736	5.75308	0	7.20246	19.6314	3.45689	4.73387	15.4376	0	6.55342	14.6517	28.5861	19.6718
L1_plass_122649	RUG12301_prot_1345	WP_073209471.1 XRE family transcriptional regulator [Prevotella ruminicola]	pdi:BDI_0882 conserved hypothetical protein	UniRef100_A0A1M6WEC5 HTH-type transcriptional regulator / antitoxin HigA n=1 Tax=Prevotella ruminicola TaxID=839 RepID=A0A1M6WEC5_PRERU	0	0	0	19.5799	0	4.54437	0	1.94374	5.54504	7.9899	0	2.1912	5.75308	6.57047	3.60123	8.92338	27.6551	16.5686	3.85941	0	4.36895	2.44194	4.08372	0
L3Scaff_Prokka_12385	RUG11590_prot_1232	WP_092067338.1 thioredoxin-dependent thiol peroxidase [Prevotella sp. tf2-5]	pru:PRU_2409 bcp; thioredoxin-dependent thiol peroxidase Bcp	UniRef100_A0A1I5H9M6 Peroxiredoxin Q/BCP n=1 Tax=Prevotella sp. tf2-5 TaxID=1761889 RepID=A0A1I5H9M6_9BACT	0	0	0	4.89497	0	4.54437	3.66882	0	0	9.98738	0	4.3824	2.87654	9.85571	7.20246	10.7081	10.3707	14.2016	3.85941	0	6.55342	7.32583	14.293	6.55727
H8_plass_49606	RUG10177_prot_224	WP_093956350.1 hypothetical protein [Clostridiales bacterium]	mas:Mahau_1647 penicillin-binding protein 2	UniRef100_A0A239QID8 Penicillin-binding Protein dimerisation domain-containing protein n=1 Tax=Clostridiales bacterium TaxID=1898207 RepID=A0A239QID8_9FIRM	12.9259	39.6509	2.30028	0	0	2.27219	3.66882	5.83123	2.77252	0	29.2829	6.5736	0	6.57047	3.60123	5.35403	0	0	0	7.62145	4.36895	9.76777	8.16745	0
H1_plass_26774	RUG13172_prot_2332	WP_019541397.1 4Fe-4S dicluster domain-containing protein [Proteiniphilum acetatigenes]	psac:PSM36_3020 hndD; [FeFe] hydrogenase	UniRef100_A0A132I061 NADH-quinone oxidoreductase subunit G n=1 Tax=bacterium F083 TaxID=1768114 RepID=A0A132I061_9BACT	0	8.81131	0	12.2374	0	2.27219	7.33765	0	5.54504	11.9849	0	8.7648	20.1358	6.57047	25.2086	0	5.18533	2.36694	7.71882	0	2.18447	12.2097	6.12559	0
L1_plass_69700	RUG10439_prot_1263	WP_008759972.1 MULTISPECIES: MarC family protein [Bacteroides]	bth:BT_4301 hypothetical protein	UniRef100_A0A132GV77 UPF0056 membrane protein n=1 Tax=bacterium P201 TaxID=1768112 RepID=A0A132GV77_9BACT	0	4.40566	0	12.2374	0	2.27219	7.33765	0	5.54504	9.98738	0	8.7648	14.3827	3.28524	0	10.7081	3.45689	4.73387	9.64852	0	0	7.32583	6.12559	9.8359
L8_plass_73814	RUG12991_prot_1033	Not found	hmo:HM1_3147 hypothetical protein	UniRef100_A0A1C5S7C3 Uncharacterized protein n=2 Tax=Clostridiales TaxID=186802 RepID=A0A1C5S7C3_9CLOT	21.5431	4.40566	11.5014	0	0	0	3.66882	1.94374	16.6351	0	10.9811	4.3824	0	9.85571	25.2086	3.56935	3.45689	0	0	24.3886	0	14.6517	4.08372	9.8359
L8_plass_55323	RUG10021_prot_2504	WP_091907635.1 MULTISPECIES: 4Fe-4S dicluster domain-containing protein [unclassified Porphyromonadaceae]	mbas:ALGA_2627 NADH dehydrogenase	UniRef100_A0A132HV05 NADH dehydrogenase (Fragment) n=1 Tax=bacterium F083 TaxID=1768114 RepID=A0A132HV05_9BACT	0	13.217	0	19.5799	0	9.08874	7.33765	0	0	1.99748	0	8.7648	5.75308	6.57047	0	1.78468	5.18533	11.8347	3.85941	0	4.36895	7.32583	14.293	9.8359
H7Scaff_Prokka_1386	RUG13512_prot_2893	WP_091842154.1 DUF3795 domain-containing protein [Prevotella sp. ne3005]	afd:Alfi_2680 hypothetical protein	UniRef100_A0A1H8DBE9 Uncharacterized protein n=1 Tax=Prevotella sp. ne3005 TaxID=1761887 RepID=A0A1H8DBE9_9BACT	0	0	0	0	0	2.27219	3.66882	1.94374	0	9.98738	0	8.7648	17.2592	9.85571	3.60123	5.35403	19.0129	4.73387	13.5079	0	2.18447	9.76777	6.12559	9.8359
L10_plass_101588	RUG10439_prot_2164	WP_092032513.1 lysine--tRNA ligase [Porphyromonadaceae bacterium KHP3R9]	bvs:BARVI_05560 lysyl-tRNA synthetase	UniRef100_A0A132GWM6 Lysine--tRNA ligase n=1 Tax=bacterium P201 TaxID=1768112 RepID=A0A132GWM6_9BACT	4.30862	8.81131	0	17.1324	0	11.3609	3.66882	0	0	7.9899	0	8.7648	43.1481	0	3.60123	8.92338	8.64222	4.73387	1.9297	0	0	9.76777	6.12559	3.27863
H9_plass_83379	RUG10370_prot_1974	WP_091964000.1 1,4-alpha-glucan-branching enzyme [Prevotella sp. tc2-28]	pru:PRU_1305 putative 1,4-alpha-glucan branching enzyme	UniRef100_A0A1H4EV59 1,4-alpha-glucan branching enzyme n=1 Tax=Prevotella sp. tc2-28 TaxID=1761888 RepID=A0A1H4EV59_9BACT	12.9259	0	0	19.5799	2.50768	6.81656	7.33765	0	0	15.9798	0	19.7208	0	9.85571	7.20246	3.56935	6.91378	4.73387	19.297	0	6.55342	9.76777	18.3768	0
H5_plass_95841	RUG10177_prot_1005	WP_093957589.1 DNA topoisomerase (ATP-hydrolyzing) subunit B [Clostridiales bacterium]	mas:Mahau_0005 DNA gyrase subunit B	UniRef100_A0A239QLH6 DNA gyrase subunit B n=1 Tax=Clostridiales bacterium TaxID=1898207 RepID=A0A239QLH6_9FIRM	0	30.8396	11.5014	4.89497	0	0	3.66882	15.55	0	3.99495	23.7924	8.7648	0	0	10.8037	7.1387	0	0	3.85941	12.1943	4.36895	7.32583	4.08372	6.55727
H7_plass_162190	RUG10368_prot_621	WP_091818544.1 MULTISPECIES: GGGtGRT protein [Prevotella]	pru:PRU_0687 conserved hypothetical protein	UniRef100_A0A1G7YPK0 GGGtGRT protein n=2 Tax=Prevotella TaxID=838 RepID=A0A1G7YPK0_9BACT	4.30862	0	0	4.89497	0	4.54437	3.66882	0	0	27.9647	0	17.5296	14.3827	16.4262	10.8037	12.4927	6.91378	14.2016	11.5782	0	17.4758	7.32583	6.12559	0
L1_plass_153967	RUG14585_prot_1387	WP_091841571.1 alpha/beta hydrolase [Prevotella sp. ne3005]	pdi:BDI_1788 putative lipase	UniRef100_A0A1H8CDR7 Acetyl esterase/lipase n=1 Tax=Prevotella sp. ne3005 TaxID=1761887 RepID=A0A1H8CDR7_9BACT	0	13.217	0	2.44748	0	0	11.0065	7.77498	0	5.99243	0	8.7648	8.62962	3.28524	10.8037	23.2008	12.0991	7.10081	9.64852	0	6.55342	0	14.293	16.3932
L2Scaff_Prokka_393	RUG13310_prot_816	WP_019538206.1 hypothetical protein [Proteiniphilum acetatigenes]	mbas:ALGA_1913 peptidase	UniRef100_A0A132GWM2 Penicillin-binding protein, beta-lactamase class C n=1 Tax=bacterium P201 TaxID=1768112 RepID=A0A132GWM2_9BACT	0	0	0	2.44748	0	4.54437	14.6753	0	5.54504	19.9748	0	2.1912	5.75308	0	7.20246	3.56935	34.5689	14.2016	23.1565	0	15.2913	7.32583	4.08372	13.1145
L8_plass_181028	RUG13310_prot_1434	WP_019540597.1 asparagine--tRNA ligase [Proteiniphilum acetatigenes]	osp:Odosp_2689 Asparaginyl-tRNA synthetase	UniRef100_A0A132GUD4 Asparagine--tRNA ligase n=1 Tax=bacterium P201 TaxID=1768112 RepID=A0A132GUD4_9BACT	0	17.6226	0	17.1324	0	11.3609	14.6753	0	0	7.9899	0	24.1032	5.75308	6.57047	7.20246	0	15.556	4.73387	1.9297	0	4.36895	17.0936	24.5023	6.55727
H3_plass_174416	RUG11952_prot_600	WP_079585056.1 pyruvate:ferredoxin (flavodoxin) oxidoreductase [Bacteroidales bacterium WCE2008]	afd:Alfi_0159 pyruvate:ferredoxin (flavodoxin) oxidoreductase, homodimeric	UniRef100_A0A132GV15 Pyruvate-flavodoxin oxidoreductase n=1 Tax=bacterium P201 TaxID=1768112 RepID=A0A132GV15_9BACT	0	4.40566	0	19.5799	0	149.964	25.6818	0	0	7.9899	0	17.5296	20.1358	3.28524	0	5.35403	12.0991	11.8347	1.9297	0	13.1068	12.2097	16.3349	9.8359
H7_plass_58009	RUG12066_prot_1111	WP_074918830.1 dTDP-4-dehydrorhamnose 3,5-epimerase [Terrisporobacter glycolicus]	scn:Solca_3349 dTDP-4-dehydrorhamnose 3,5-epimerase	UniRef100_A0A132H4Q0 dTDP-4-dehydrorhamnose 3,5-epimerase n=1 Tax=bacterium P201 TaxID=1768112 RepID=A0A132H4Q0_9BACT	0	13.217	0	12.2374	0	6.81656	7.33765	1.94374	13.8626	13.9823	0	6.5736	28.7654	0	0	0	17.2844	11.8347	1.9297	0	4.36895	26.8614	12.2512	13.1145
H1_plass_11948	RUG14786_prot_2093	WP_074637860.1 excinuclease ABC subunit UvrA [Bacteroides ovatus]	dori:FH5T_15430 excinuclease ABC subunit A	UniRef100_A0A132HSM3 UvrABC system protein A n=1 Tax=bacterium F083 TaxID=1768114 RepID=A0A132HSM3_9BACT	4.30862	22.0283	0	22.0273	0	0	3.66882	0	0	5.99243	0	17.5296	8.62962	3.28524	3.60123	0	6.91378	9.46775	1.9297	0	4.36895	2.44194	10.2093	6.55727
H3_plass_13326	RUG11474_prot_1898	WP_091841738.1 glutamate synthase (NADPH), homotetrameric [Prevotella sp. ne3005]	pru:PRU_0699 gltA_1; glutamate synthase (NADPH), homotetrameric	UniRef100_A0A1H8CKQ1 Glutamate synthase (NADPH/NADH) small chain n=1 Tax=Prevotella sp. ne3005 TaxID=1761887 RepID=A0A1H8CKQ1_9BACT	0	4.40566	0	0	7.52304	27.2662	11.0065	0	0	1.99748	0	13.1472	2.87654	6.57047	0	10.7081	1.72844	9.46775	3.85941	0	8.7379	17.0936	12.2512	6.55727
L8_plass_37101	RUG14460_prot_230	WP_079593494.1 V-type ATP synthase subunit A [Bacteroidales bacterium WCE2004]	bacc:BRDCF_p1214 V-type ATP synthase subunit A	UniRef100_A0A132GYH5 ATP synthase subunit A n=1 Tax=bacterium P201 TaxID=1768112 RepID=A0A132GYH5_9BACT	8.61724	4.40566	0	12.2374	0	6.81656	7.33765	3.88749	0	0	0	26.2944	14.3827	9.85571	0	5.35403	10.3707	4.73387	5.78911	0	4.36895	2.44194	18.3768	0
H1_plass_43326	WP_083429451.1	Not found	Not found	Not found	0	8.81131	0	26.9223	5.01536	4.54437	3.66882	0	8.31755	7.9899	0	0	25.8889	13.1409	0	8.92338	3.45689	7.10081	11.5782	0	0	4.88389	4.08372	3.27863
L3_plass_53456	RUG13113_prot_146	WP_091841866.1 F0F1 ATP synthase subunit alpha [Prevotella sp. ne3005]	pru:PRU_1192 atpA; ATP synthase F1, alpha subunit	UniRef100_A0A1H8CRS9 ATP synthase subunit alpha n=1 Tax=Prevotella sp. ne3005 TaxID=1761887 RepID=A0A1H8CRS9_9BACT	17.2345	0	0	7.34245	7.52304	2.27219	3.66882	0	0	3.99495	0	15.3384	0	6.57047	0	16.0621	17.2844	11.8347	11.5782	0	8.7379	2.44194	8.16745	3.27863
L2_plass_120958	RUG10458_prot_929	WP_090683983.1 PglZ domain-containing protein [Bacteroidales bacterium KHT7]	scn:Solca_4088 response regulator with CheY-like receiver, AAA-type ATPase, and DNA-binding domains	UniRef100_A0A132H2T3 Response regulator with CheY-like receiver, AAA-type ATPase, and DNA-binding domain n=1 Tax=bacterium P201 TaxID=1768112 RepID=A0A132H2T3_9BACT	8.61724	4.40566	0	0	0	2.27219	3.66882	0	2.77252	15.9798	0	2.1912	0	6.57047	3.60123	0	17.2844	2.36694	17.3673	0	6.55342	14.6517	4.08372	26.2291
L9_plass_94623	RUG12266_prot_595	WP_079584706.1 hypothetical protein [Bacteroidales bacterium WCE2008]	afd:Alfi_1765 nitroreductase	UniRef100_A0A132GW90 Nitroreductase n=1 Tax=bacterium P201 TaxID=1768112 RepID=A0A132GW90_9BACT	0	0	0	9.78993	0	2.27219	0	0	2.77252	5.99243	0	4.3824	5.75308	13.1409	10.8037	3.56935	5.18533	4.73387	25.0862	0	6.55342	12.2097	4.08372	16.3932
H9_plass_141916	RUG10021_prot_2205	WP_037344151.1 NAD-dependent protein deacylase [Ruminococcus sp. FC2018]	mbas:ALGA_3749 sigma factor	UniRef100_A0A132HSM6 NAD-dependent deacetylase n=1 Tax=bacterium F083 TaxID=1768114 RepID=A0A132HSM6_9BACT	0	13.217	0	36.7122	0	4.54437	14.6753	0	0	9.98738	3.66036	15.3384	14.3827	0	3.60123	3.56935	12.0991	9.46775	9.64852	0	0	19.5355	16.3349	3.27863
H11_plass_9864	RUG10008_prot_2135	Not found	hmo:HM1_3150 hypothetical protein	UniRef100_A7VSA5 Uncharacterized protein n=2 Tax=Ruminococcaceae TaxID=541000 RepID=A7VSA5_9FIRM	8.61724	35.2452	29.9036	0	5.01536	0	3.66882	0	22.1801	3.99495	18.3018	4.3824	2.87654	3.28524	3.60123	0	0	0	0	18.2915	2.18447	9.76777	2.04186	0
L6_plass_163001	RUG11958_prot_1319	WP_018358926.1 50S ribosomal protein L28 [Porphyromonas levii]	dori:FH5T_18505 50S ribosomal protein L28	UniRef100_A0A132H0R8 50S ribosomal protein L28 n=1 Tax=bacterium P201 TaxID=1768112 RepID=A0A132H0R8_9BACT	0	0	0	14.6849	0	9.08874	0	1.94374	5.54504	15.9798	0	2.1912	31.6419	0	7.20246	5.35403	13.8276	16.5686	5.78911	0	6.55342	7.32583	8.16745	19.6718
L3_plass_67303	RUG10021_prot_2753	WP_048120965.1 MULTISPECIES: deoxyhypusine synthase [Methanosarcina]	bacc:BRDCF_p1197 Deoxyhypusine synthase-like protein	UniRef100_A0A132GYR4 Deoxyhypusine synthase-like protein n=1 Tax=bacterium P201 TaxID=1768112 RepID=A0A132GYR4_9BACT	0	4.40566	0	12.2374	0	13.6331	18.3441	0	2.77252	9.98738	0	8.7648	11.5062	6.57047	7.20246	0	10.3707	9.46775	3.85941	0	10.9224	4.88389	10.2093	0
H1_plass_36829	RUG10176_prot_2440	WP_027434447.1 serine--tRNA ligase [Lachnospiraceae bacterium AB2028]	bprs:CK3_28580 seryl-tRNA synthetase	UniRef100_A0A132GV60 Seryl-tRNA synthetase (Fragment) n=1 Tax=bacterium P201 TaxID=1768112 RepID=A0A132GV60_9BACT	0	4.40566	0	22.0273	0	4.54437	11.0065	0	0	9.98738	0	10.956	11.5062	3.28524	7.20246	5.35403	13.8276	14.2016	3.85941	0	15.2913	0	4.08372	9.8359
L1_plass_131475	RUG13113_prot_2486	WP_091861807.1 flavodoxin [Prevotella sp. khp1]	pdi:BDI_2171 conserved hypothetical protein	UniRef100_A0A1H1C503 Flavodoxin n=1 Tax=Prevotella sp. khp1 TaxID=1761884 RepID=A0A1H1C503_9BACT	8.61724	0	0	2.44748	0	6.81656	14.6753	0	0	1.99748	0	8.7648	17.2592	6.57047	0	28.5548	17.2844	4.73387	9.64852	0	4.36895	7.32583	6.12559	3.27863
H1_plass_176854	RUG14460_prot_376	WP_079584175.1 thiol:disulfide interchange protein [Bacteroidales bacterium WCE2008]	mbas:ALGA_1114 disulfide bond formation protein DsbD	UniRef100_A0A132H303 Protein-disulfide reductase n=1 Tax=bacterium P201 TaxID=1768112 RepID=A0A132H303_9BACT	0	0	0	36.7122	2.50768	11.3609	3.66882	1.94374	0	1.99748	0	15.3384	14.3827	6.57047	0	3.56935	6.91378	11.8347	0	0	2.18447	12.2097	12.2512	3.27863
H7_plass_200469	RUG10408_prot_854	WP_005826798.1 MULTISPECIES: fructose-1,6-bisphosphate aldolase, class II [Bacteria]	bvs:BARVI_09105 fructose-bisphosphate aldolase	UniRef100_A0A132H415 Fructose-bisphosphate aldolase n=1 Tax=bacterium P201 TaxID=1768112 RepID=A0A132H415_9BACT	0	4.40566	0	14.6849	0	6.81656	14.6753	1.94374	0	23.9697	0	24.1032	2.87654	0	0	3.56935	6.91378	7.10081	5.78911	0	2.18447	14.6517	10.2093	9.8359
L8_plass_128611	RUG14714_prot_2585	Not found	Not found	UniRef100_A0A254RG65 Uncharacterized protein n=1 Tax=Fibrobacter sp. UWR2 TaxID=1964352 RepID=A0A254RG65_9BACT	4.30862	4.40566	0	12.2374	0	0	3.66882	3.88749	2.77252	11.9849	0	8.7648	2.87654	0	3.60123	0	10.3707	16.5686	5.78911	0	6.55342	0	20.4186	9.8359
L11_plass_94543	RUG11271_prot_1633	WP_074833699.1 glutamate synthase (NADPH), homotetrameric [Prevotella ruminicola]	pru:PRU_0699 gltA_1; glutamate synthase (NADPH), homotetrameric	UniRef100_UPI0008F16FC3 bifunctional dihydroorotate dehydrogenase B NAD binding subunit/NADPH-dependent glutamate synthase n=1 Tax=Prevotella ruminicola TaxID=839 RepID=UPI0008F16FC3	0	0	0	7.34245	5.01536	2.27219	11.0065	0	2.77252	1.99748	0	6.5736	0	36.1376	10.8037	3.56935	3.45689	4.73387	1.9297	0	0	4.88389	8.16745	9.8359
L7_plass_20637	RUG11296_prot_2254	WP_018358855.1 1-pyrroline-5-carboxylate dehydrogenase [Porphyromonas levii]	pdi:BDI_2252 delta-1-pyrroline-5-carboxylate dehydrogenase	UniRef100_A0A132H540 1-pyrroline-5-carboxylate dehydrogenase n=1 Tax=bacterium P201 TaxID=1768112 RepID=A0A132H540_9BACT	0	22.0283	0	14.6849	0	2.27219	7.33765	0	5.54504	3.99495	0	15.3384	11.5062	3.28524	0	0	10.3707	11.8347	5.78911	0	2.18447	17.0936	8.16745	9.8359
L4_plass_96378	RUG10176_prot_536	WP_018357583.1 translation initiation factor IF-3 [Porphyromonas levii]	coc:Coch_0993 translation initiation factor IF-3	UniRef100_A0A132I0L2 Translation initiation factor IF-3 n=1 Tax=bacterium F083 TaxID=1768114 RepID=A0A132I0L2_9BACT	8.61724	0	0	4.89497	0	9.08874	3.66882	0	0	7.9899	0	8.7648	8.62962	3.28524	0	3.56935	13.8276	4.73387	7.71882	0	19.6603	2.44194	6.12559	16.3932
L3_plass_188425	RUG13173_prot_193	WP_094149982.1 methylmalonyl-CoA mutase small subunit [Prevotellaceae bacterium MN60]	osp:Odosp_1537 Methylmalonyl-CoA mutase	UniRef100_A0A132H0K7 Methylmalonyl-CoA mutase n=1 Tax=bacterium P201 TaxID=1768112 RepID=A0A132H0K7_9BACT	8.61724	4.40566	0	4.89497	0	24.994	11.0065	0	8.31755	1.99748	0	13.1472	2.87654	6.57047	0	0	0	21.3024	3.85941	0	21.8447	4.88389	4.08372	3.27863
L2_plass_20099	RUG13948_prot_1391	WP_071136536.1 aspartate--tRNA ligase [Petrimonas mucosa]	alm:AO498_01845 aspartate--tRNA(Asp/Asn) ligase	UniRef100_A0A132H0T9 Aspartate--tRNA ligase n=1 Tax=bacterium P201 TaxID=1768112 RepID=A0A132H0T9_9BACT	0	4.40566	0	9.78993	2.50768	13.6331	0	0	16.6351	3.99495	0	8.7648	17.2592	0	7.20246	3.56935	13.8276	9.46775	5.78911	0	0	12.2097	6.12559	3.27863
L8_plass_134458	RUG13221_prot_1783	WP_018357943.1 D-lysine 5,6-aminomutase subunit alpha [Porphyromonas levii]	bacc:BRDCF_p1068 L-beta-lysine 5,6-aminomutase alpha subunit	UniRef100_A0A132HDZ4 Beta-lysine 5,6-aminomutase n=1 Tax=bacterium F083 TaxID=1768114 RepID=A0A132HDZ4_9BACT	0	8.81131	0	2.44748	5.01536	9.08874	3.66882	0	0	9.98738	3.66036	15.3384	8.62962	0	14.4049	0	0	7.10081	1.9297	0	6.55342	12.2097	16.3349	3.27863
L6_plass_66444	RUG10458_prot_550	WP_074858888.1 phosphoribosylformylglycinamidine synthase [Bacteroides thetaiotaomicron]	asx:CDL62_14215 phosphoribosylformylglycinamidine synthase	UniRef100_A0A132GUY8 Phosphoribosylformylglycinamidine synthase n=1 Tax=bacterium P201 TaxID=1768112 RepID=A0A132GUY8_9BACT	8.61724	13.217	0	2.44748	0	6.81656	3.66882	0	0	7.9899	0	8.7648	5.75308	0	3.60123	3.56935	8.64222	4.73387	1.9297	0	41.505	0	4.08372	6.55727
H12_plass_173095	WP_092246429.1	Not found	Not found	Not found	8.61724	30.8396	29.9036	0	7.52304	0	0	3.88749	11.0901	9.98738	9.15091	2.1912	0	13.1409	7.20246	0	0	0	0	25.9129	4.36895	4.88389	6.12559	3.27863
H3_plass_73011	RUG10021_prot_1920	WP_074637504.1 oxaloacetate decarboxylase [Bacteroides ovatus]	ppn:Palpr_0912 Pyruvate carboxylase	UniRef100_A0A132H142 Pyruvate carboxylase subunit B n=1 Tax=bacterium P201 TaxID=1768112 RepID=A0A132H142_9BACT	0	8.81131	0	7.34245	0	31.8106	25.6818	0	0	7.9899	0	6.5736	14.3827	6.57047	0	1.78468	12.0991	9.46775	3.85941	0	10.9224	7.32583	12.2512	19.6718
L12_plass_67910	RUG14388_prot_415	WP_026515368.1 3-phosphoserine/phosphohydroxythreonine transaminase [Butyrivibrio sp. LB2008]	bpb:bpr_I1341 serC; phosphoserine aminotransferase SerC	UniRef100_UPI00047CA233 3-phosphoserine/phosphohydroxythreonine transaminase n=1 Tax=Butyrivibrio sp. LB2008 TaxID=1408305 RepID=UPI00047CA233	25.8517	30.8396	25.3031	2.44748	7.52304	0	0	3.88749	22.1801	3.99495	0	4.3824	0	9.85571	39.6135	1.78468	8.64222	0	0	12.1943	2.18447	0	0	3.27863
L7_plass_55755	RUG14786_prot_2120	WP_079593729.1 2-oxoacid:ferredoxin oxidoreductase subunit beta [Bacteroidales bacterium WCE2004]	asx:CDL62_04925 2-oxoacid:ferredoxin oxidoreductase subunit beta	UniRef100_A0A2N3ABI6 2-oxoacid:ferredoxin oxidoreductase subunit beta n=1 Tax=Bacteroidetes bacterium HGW-Bacteroidetes-1 TaxID=2013677 RepID=A0A2N3ABI6_9BACT	0	0	0	9.78993	0	2.27219	7.33765	1.94374	5.54504	3.99495	0	6.5736	17.2592	3.28524	0	1.78468	6.91378	9.46775	5.78911	0	0	17.0936	14.293	9.8359
L6_plass_132155	RUG12048_prot_935	WP_057099324.1 glutamine--fructose-6-phosphate transaminase (isomerizing) [Bacteroides vulgatus]	fte:Fluta_0895 glutamine--fructose-6-phosphate transaminase	UniRef100_A0A132H1F3 Glutamine--fructose-6-phosphate aminotransferase [isomerizing] n=1 Tax=bacterium P201 TaxID=1768112 RepID=A0A132H1F3_9BACT	0	17.6226	0	9.78993	5.01536	9.08874	11.0065	0	0	3.99495	3.66036	10.956	5.75308	0	0	12.4927	5.18533	2.36694	7.71882	0	21.8447	7.32583	4.08372	0
H8_plass_126354	RUG11296_prot_2256	WP_005826798.1 MULTISPECIES: fructose-1,6-bisphosphate aldolase, class II [Bacteria]	bth:BT_1691 fructose-bisphosphate aldolase	UniRef100_A0A132H415 Fructose-bisphosphate aldolase n=1 Tax=bacterium P201 TaxID=1768112 RepID=A0A132H415_9BACT	0	0	0	17.1324	0	2.27219	14.6753	3.88749	2.77252	9.98738	7.32072	13.1472	8.62962	3.28524	0	7.1387	0	7.10081	0	0	2.18447	9.76777	12.2512	3.27863
H9_plass_117410	RUG11373_prot_953	WP_079583476.1 50S ribosomal protein L2 [Bacteroidales bacterium WCE2008]	afd:Alfi_1706 ribosomal protein L2, bacterial/organellar	UniRef100_A0A2J6I855 50S ribosomal protein L2 n=1 Tax=Marinilabiliales bacterium TaxID=2053303 RepID=A0A2J6I855_9BACT	0	4.40566	0	4.89497	0	11.3609	33.0194	0	5.54504	1.99748	3.66036	17.5296	23.0123	0	0	1.78468	8.64222	0	1.9297	0	6.55342	2.44194	2.04186	9.8359
L4_plass_14792	RUG10880_prot_655	WP_091814255.1 acetyl xylan esterase [Prevotella sp. BP1-148]	pru:PRU_2707 putative acetylxylan esterase/endo-1,4-beta-xylanase	UniRef100_A0A1G7SWB3 Enterochelin esterase n=2 Tax=Prevotella sp. BP1-148 TaxID=645274 RepID=A0A1G7SWB3_9BACT	4.30862	0	0	9.78993	5.01536	0	11.0065	5.83123	5.54504	1.99748	0	4.3824	2.87654	0	0	7.1387	3.45689	14.2016	21.2268	0	10.9224	9.76777	0	3.27863
L11_plass_24015	RUG10597_prot_1666	WP_013064811.1 MULTISPECIES: methylmalonyl-CoA epimerase [Prevotella]	pru:PRU_1230 glyoxalase family protein	UniRef100_D5ESE1 Glyoxalase family protein n=5 Tax=Prevotella TaxID=838 RepID=D5ESE1_PRER2	8.61724	0	0	9.78993	0	2.27219	14.6753	0	5.54504	0	0	17.5296	11.5062	6.57047	0	10.7081	0	21.3024	11.5782	1.52429	2.18447	7.32583	18.3768	6.55727
L5_plass_259472	RUG12239_prot_1971	WP_081817760.1 IS5/IS1182 family transposase [Lachnospiraceae bacterium P6B14]	euu:ADJ67_00155 transposase	UniRef100_A0A174EJD7 Transposase domain (DUF772) n=1 Tax=[Eubacterium] rectale TaxID=39491 RepID=A0A174EJD7_9FIRM	17.2345	8.81131	36.8045	0	5.01536	0	3.66882	0	16.6351	3.99495	5.49054	0	0	6.57047	14.4049	0	0	0	1.9297	12.1943	2.18447	14.6517	6.12559	6.55727
H7_plass_27346	RUG14726_prot_2498	WP_036909889.1 MULTISPECIES: DNA-directed RNA polymerase subunit beta' [Prevotella]	pru:PRU_2134 rpoC; DNA-directed RNA polymerase, beta' subunit	UniRef100_A0A1H5WV34 DNA-directed RNA polymerase subunit beta' n=2 Tax=Prevotella TaxID=838 RepID=A0A1H5WV34_PRERU	0	0	0	4.89497	2.50768	4.54437	22.0129	0	0	17.9773	0	2.1912	2.87654	9.85571	7.20246	12.4927	8.64222	21.3024	19.297	0	2.18447	2.44194	8.16745	0
L12_plass_7313	RUG11447_prot_1346	WP_109644758.1 2,3-bisphosphoglycerate-independent phosphoglycerate mutase [Ruminococcaceae bacterium R-25]	coo:CCU_27570 2,3-bisphosphoglycerate-independent phosphoglycerate mutase	UniRef100_UPI000D6CD772 2,3-bisphosphoglycerate-independent phosphoglycerate mutase n=1 Tax=Ruminococcaceae bacterium R-25 TaxID=2202136 RepID=UPI000D6CD772	4.30862	0	6.90084	2.44748	0	0	0	5.83123	0	7.9899	1.83018	0	8.62962	3.28524	32.4111	5.35403	0	7.10081	0	27.4372	2.18447	7.32583	2.04186	3.27863
H9_plass_2745	RUG10342_prot_1687	WP_091816996.1 MULTISPECIES: 6-carboxytetrahydropterin synthase [Prevotella]	med:MELS_1152 putative queuosine biosynthesis protein QueD	UniRef100_A0A132GVQ5 6-carboxy-5,6,7,8-tetrahydropterin synthase n=1 Tax=bacterium P201 TaxID=1768112 RepID=A0A132GVQ5_9BACT	8.61724	8.81131	0	4.89497	0	6.81656	3.66882	0	0	3.99495	0	8.7648	37.395	0	3.60123	5.35403	12.0991	7.10081	0	0	6.55342	4.88389	24.5023	16.3932
L5_plass_107431	RUG12201_prot_999	WP_093242228.1 isoleucine--tRNA ligase [Ruminococcaceae bacterium YAD3003]	bprl:CL2_19340 isoleucyl-tRNA synthetase	UniRef100_A0A1H3FFQ7 Isoleucine--tRNA ligase n=1 Tax=Ruminococcaceae bacterium YAD3003 TaxID=1520816 RepID=A0A1H3FFQ7_9FIRM	0	0	18.4022	0	5.01536	2.27219	0	3.88749	0	7.9899	20.132	4.3824	5.75308	6.57047	25.2086	3.56935	3.45689	0	1.9297	64.0202	0	14.6517	2.04186	0
H9_plass_106047	RUG10439_prot_477	WP_004298254.1 MULTISPECIES: translation initiation factor IF-2 [Bacteroides]	rbc:BN938_2906 Translation initiation factor 2	UniRef100_A0A132H005 Translation initiation factor IF-2 n=1 Tax=bacterium P201 TaxID=1768112 RepID=A0A132H005_9BACT	0	39.6509	0	9.78993	0	18.1775	11.0065	0	0	23.9697	1.83018	15.3384	5.75308	0	10.8037	0	3.45689	14.2016	1.9297	0	2.18447	14.6517	6.12559	9.8359
H9_plass_126909	RUG10439_prot_2414	WP_074858466.1 methionine--tRNA ligase [Bacteroides thetaiotaomicron]	bth:BT_2933 metG; methionyl-tRNA synthetase	UniRef100_A0A132H1W9 Methionine--tRNA ligase n=1 Tax=bacterium P201 TaxID=1768112 RepID=A0A132H1W9_9BACT	4.30862	0	0	4.89497	0	18.1775	7.33765	7.77498	0	0	3.66036	19.7208	5.75308	0	7.20246	0	8.64222	9.46775	1.9297	0	34.9516	9.76777	8.16745	6.55727
H7_plass_60760	RUG11697_prot_1987	WP_028904628.1 transposase [Prevotella sp. P6B4]	pdi:BDI_0305 transposase	UniRef100_A0A0H5QHY8 Uncharacterized protein n=1 Tax=uncultured prokaryote TaxID=198431 RepID=A0A0H5QHY8_9ZZZZ	4.30862	0	0	7.34245	0	0	25.6818	0	11.0901	21.9722	0	8.7648	14.3827	13.1409	0	16.0621	1.72844	9.46775	38.5941	0	4.36895	4.88389	18.3768	9.8359
H7Scaff_Prokka_6	RUG10897_prot_1226	WP_092067479.1 DUF4960 domain-containing protein [Prevotella sp. tf2-5]	bth:BT_1761 hypothetical protein	UniRef100_A0A1I5HCL7 Uncharacterized protein n=1 Tax=Prevotella sp. tf2-5 TaxID=1761889 RepID=A0A1I5HCL7_9BACT	8.61724	4.40566	0	0	2.50768	2.27219	14.6753	0	5.54504	61.9217	0	13.1472	5.75308	0	21.6074	10.7081	0	4.73387	19.297	0	4.36895	2.44194	10.2093	0
H4_plass_21864	RUG10342_prot_2446	WP_079593498.1 ATPase [Bacteroidales bacterium WCE2004]	osp:Odosp_1932 H+transporting two-sector ATPase C subunit	UniRef100_A0A132GYX1 V-type H+-transporting ATPase subunit K n=1 Tax=bacterium P201 TaxID=1768112 RepID=A0A132GYX1_9BACT	4.30862	13.217	0	4.89497	0	6.81656	18.3441	0	0	15.9798	0	10.956	20.1358	0	0	1.78468	8.64222	7.10081	3.85941	0	4.36895	12.2097	16.3349	6.55727
H4_plass_19835	RUG10176_prot_1202	WP_048120965.1 MULTISPECIES: deoxyhypusine synthase [Methanosarcina]	bacc:BRDCF_p1197 Deoxyhypusine synthase-like protein	UniRef100_A0A132GYR4 Deoxyhypusine synthase-like protein n=1 Tax=bacterium P201 TaxID=1768112 RepID=A0A132GYR4_9BACT	4.30862	0	0	17.1324	0	13.6331	18.3441	5.83123	0	7.9899	1.83018	28.4856	17.2592	0	0	0	10.3707	2.36694	13.5079	0	13.1068	24.4194	10.2093	3.27863
L4_plass_75309	RUG10123_prot_1943	WP_079583725.1 30S ribosomal protein S12 [Bacteroidales bacterium WCE2008]	fae:FAES_1239 ribosomal protein S12	UniRef100_A0A1T5IA98 30S ribosomal protein S12 n=1 Tax=Bacteroidales bacterium WCE2008 TaxID=1945891 RepID=A0A1T5IA98_9BACT	0	0	0	9.78993	0	9.08874	3.66882	0	11.0901	9.98738	0	17.5296	0	3.28524	14.4049	8.92338	3.45689	2.36694	21.2268	0	2.18447	14.6517	18.3768	16.3932
H1_plass_93299	RUG10362_prot_794	WP_098032055.1 glycine dehydrogenase (aminomethyl-transferring) [Bacteroides sp. AR29]	mbas:ALGA_2340 glycine dehydrogenase (aminomethyl-transferring)	UniRef100_A0A1V5VP70 Glycine dehydrogenase (aminomethyl-transferring) n=1 Tax=Bacteroidetes bacterium ADurb.Bin234 TaxID=1852810 RepID=A0A1V5VP70_9BACT	4.30862	17.6226	0	26.9223	0	4.54437	7.33765	0	8.31755	3.99495	0	8.7648	0	0	0	3.56935	5.18533	7.10081	11.5782	0	2.18447	4.88389	20.4186	6.55727
H1_plass_145892	RUG14786_prot_589	WP_004307398.1 MULTISPECIES: Fe-S cluster assembly ATPase SufC [Bacteroides]	bbd:Belba_3486 Iron-regulated ABC transporter ATPase subunit SufC	UniRef100_A0A132H189 Iron-regulated ABC transporter ATPase subunit SufC n=1 Tax=bacterium P201 TaxID=1768112 RepID=A0A132H189_9BACT	0	0	0	24.4748	0	15.9053	11.0065	0	5.54504	25.9672	0	19.7208	31.6419	16.4262	7.20246	7.1387	19.0129	18.9355	3.85941	0	13.1068	24.4194	18.3768	0
H3_plass_7926	RUG12537_prot_76	Not found	aap:NT05HA_0444 cell wall-associated hydrolase	UniRef100_M7YUG8 Uncharacterized protein n=1 Tax=Methylobacterium mesophilicum SR1.6/6 TaxID=908290 RepID=M7YUG8_9RHIZ	4.30862	8.81131	0	4.89497	0	13.6331	22.0129	0	0	3.99495	0	4.3824	5.75308	22.9967	0	21.4161	3.45689	0	11.5782	0	6.55342	2.44194	12.2512	3.27863
L6_plass_98436	RUG13095_prot_1963	WP_072290447.1 hypothetical protein [Prevotellaceae bacterium HUN156]	afd:Alfi_2392 hypothetical protein	UniRef100_A0A1K1PDL2 Uncharacterized protein n=1 Tax=Prevotellaceae bacterium HUN156 TaxID=1520830 RepID=A0A1K1PDL2_9BACT	0	0	0	4.89497	2.50768	6.81656	0	3.88749	13.8626	11.9849	0	4.3824	2.87654	9.85571	0	1.78468	3.45689	11.8347	21.2268	0	13.1068	0	4.08372	6.55727
L2_plass_10514	RUG11691_prot_2157	WP_044060117.1 MULTISPECIES: dicarboxylate/amino acid:cation symporter [Proteiniphilum]	mbas:ALGA_4001 glutamate:proton symporter	UniRef100_A0A132H6Y9 Sodium:dicarboxylate symporter n=1 Tax=bacterium F083 TaxID=1768114 RepID=A0A132H6Y9_9BACT	0	8.81131	0	7.34245	0	2.27219	3.66882	0	0	1.99748	0	4.3824	11.5062	19.7114	3.60123	0	6.91378	4.73387	5.78911	0	13.1068	12.2097	14.293	3.27863
H1_plass_184183	RUG11569_prot_1223	WP_079594053.1 succinate dehydrogenase/fumarate reductase iron-sulfur subunit [Bacteroidales bacterium WCE2004]	bacc:BRDCF_p10 sdhB; Succinate dehydrogenase iron-sulfur subunit	UniRef100_R5BYL6 Succinate dehydrogenase subunit B n=1 Tax=Bacteroides sp. CAG:1060 TaxID=1262734 RepID=R5BYL6_9BACE	8.61724	13.217	0	34.2648	0	6.81656	18.3441	0	5.54504	7.9899	0	15.3384	8.62962	6.57047	0	8.92338	5.18533	0	17.3673	0	8.7379	0	4.08372	3.27863
L1_plass_168601	RUG10107_prot_2910	WP_091842902.1 30S ribosomal protein S8 [Prevotella sp. ne3005]	pru:PRU_2101 rpsH; ribosomal protein S8	UniRef100_A0A1H8EJ99 30S ribosomal protein S8 n=1 Tax=Prevotella sp. ne3005 TaxID=1761887 RepID=A0A1H8EJ99_9BACT	0	0	0	9.78993	2.50768	6.81656	0	0	5.54504	3.99495	0	6.5736	5.75308	0	3.60123	16.0621	6.91378	9.46775	17.3673	0	4.36895	4.88389	2.04186	16.3932
H3_plass_133759	RUG11511_prot_2461	WP_083373179.1 NAD(P)H-dependent oxidoreductase subunit E [Petrimonas mucosa]	osp:Odosp_0184 NADH dehydrogenase (ubiquinone) 24 kDa subunit	UniRef100_A0A132I2I8 NADH-quinone oxidoreductase subunit E n=1 Tax=bacterium F083 TaxID=1768114 RepID=A0A132I2I8_9BACT	0	13.217	0	7.34245	2.50768	11.3609	14.6753	0	11.0901	0	0	13.1472	17.2592	6.57047	0	3.56935	3.45689	4.73387	5.78911	0	2.18447	19.5355	8.16745	0
L2_plass_237490	RUG12048_prot_1746	WP_079584212.1 V-type ATP synthase subunit D [Bacteroidales bacterium WCE2008]	bacc:BRDCF_p1216 V-type ATP synthase subunit D	UniRef100_A0A132GZ46 V-type ATPase D subunit n=1 Tax=bacterium P201 TaxID=1768112 RepID=A0A132GZ46_9BACT	0	13.217	0	24.4748	0	2.27219	3.66882	0	0	5.99243	0	2.1912	25.8889	0	0	7.1387	10.3707	4.73387	1.9297	0	4.36895	2.44194	12.2512	6.55727
L6_plass_28958	RUG12944_prot_1529	WP_093243407.1 transcription elongation factor GreA [Ruminococcaceae bacterium YAD3003]	cex:CSE_12470 greA; transcription elongation factor GreA	UniRef100_A0A1H3HL01 Transcription elongation factor GreA n=1 Tax=Ruminococcaceae bacterium YAD3003 TaxID=1520816 RepID=A0A1H3HL01_9FIRM	12.9259	30.8396	6.90084	0	2.50768	0	0	1.94374	11.0901	1.99748	0	0	11.5062	13.1409	3.60123	1.78468	6.91378	4.73387	0	0	6.55342	9.76777	0	0
H3_plass_132829	RUG11504_prot_954	WP_028910727.1 acyl carrier protein [Prevotella sp. AGR2160]	blq:L21SP5_02404 acpP; Acyl carrier protein	UniRef100_A0A132GZ11 Acyl carrier protein n=1 Tax=bacterium P201 TaxID=1768112 RepID=A0A132GZ11_9BACT	8.61724	0	0	7.34245	0	9.08874	3.66882	0	11.0901	15.9798	0	0	2.87654	6.57047	0	0	5.18533	2.36694	5.78911	0	6.55342	2.44194	4.08372	36.065
L10Scaff_Prokka_325	RUG14679_prot_1062	WP_005852740.1 glutamine synthetase [Bacteroides vulgatus]	osp:Odosp_2805 glutamine synthetase catalytic region	UniRef100_A0A132GYT2 Glutamine synthetase n=1 Tax=bacterium P201 TaxID=1768112 RepID=A0A132GYT2_9BACT	0	22.0283	0	4.89497	0	0	0	0	0	5.99243	0	13.1472	37.395	9.85571	7.20246	1.78468	1.72844	2.36694	9.64852	0	10.9224	19.5355	2.04186	6.55727
L5_plass_55950	WP_013281520.1	Not found	Not found	Not found	30.1603	17.6226	11.5014	4.89497	0	0	0	0	33.2702	1.99748	3.66036	2.1912	0	6.57047	3.60123	0	0	0	3.85941	21.3401	0	2.44194	4.08372	16.3932
H8_plass_144991	RUG10177_prot_494	WP_093958396.1 amidophosphoribosyltransferase [Clostridiales bacterium]	shi:Shel_06330 amidophosphoribosyltransferase	UniRef100_W0FPL4 Amidophosphoribosyltransferase n=1 Tax=uncultured bacterium Contig9 TaxID=1393627 RepID=W0FPL4_9BACT	4.30862	0	4.60056	0	7.52304	4.54437	3.66882	0	0	0	38.4338	15.3384	0	3.28524	10.8037	1.78468	0	4.73387	0	7.62145	4.36895	7.32583	0	3.27863
L2_plass_80270	RUG11307_prot_2792	WP_005841293.1 MULTISPECIES: DUF4295 domain-containing protein [Bacteroides]	tfo:BFO_0285 hypothetical protein	UniRef100_A0A2N3AGR1 DUF4295 domain-containing protein n=1 Tax=Bacteroidetes bacterium HGW-Bacteroidetes-1 TaxID=2013677 RepID=A0A2N3AGR1_9BACT	0	0	0	9.78993	0	2.27219	7.33765	0	13.8626	3.99495	0	6.5736	2.87654	0	7.20246	0	24.1982	7.10081	1.9297	0	8.7379	14.6517	12.2512	9.8359
H6_plass_78308	RUG12989_prot_316	WP_091842553.1 glycoside hydrolase family 31 protein [Prevotella sp. ne3005]	pru:PRU_2232 alpha-glucosidase family protein	UniRef100_A0A1H8DXT8 Alpha-D-xyloside xylohydrolase n=1 Tax=Prevotella sp. ne3005 TaxID=1761887 RepID=A0A1H8DXT8_9BACT	8.61724	4.40566	0	12.2374	0	0	11.0065	1.94374	33.2702	3.99495	3.66036	8.7648	0	0	3.60123	14.2774	3.45689	0	0	0	0	14.6517	6.12559	3.27863
L3_plass_97511	RUG10439_prot_1954	WP_005842546.1 MULTISPECIES: peptidase M24 family protein [Bacteroides]	blq:L21SP5_02029 pepP_3; Xaa-Pro aminopeptidase	UniRef100_A0A132H353 Xaa-Pro aminopeptidase n=1 Tax=bacterium P201 TaxID=1768112 RepID=A0A132H353_9BACT	8.61724	0	0	2.44748	5.01536	2.27219	18.3441	0	0	0	0	6.5736	28.7654	0	10.8037	0	8.64222	11.8347	17.3673	1.52429	4.36895	4.88389	10.2093	0
L2_plass_61338	RUG10861_prot_1409	WP_013841412.1 magnesium and cobalt transport protein CorA [Desulfotomaculum ruminis]	ttr:Tter_1169 Mg2 transporter protein CorA family protein	UniRef100_A0A132H109 Magnesium transporter n=1 Tax=bacterium P201 TaxID=1768112 RepID=A0A132H109_9BACT	8.61724	0	0	7.34245	0	0	18.3441	0	0	9.98738	0	4.3824	2.87654	6.57047	0	3.56935	12.0991	11.8347	5.78911	0	8.7379	17.0936	14.293	16.3932
H1_plass_14790	RUG14699_prot_2652	WP_092121507.1 DNA-directed RNA polymerase subunit beta [Porphyromonadaceae bacterium KH3CP3RA]	shg:Sph21_2406 DNA-directed RNA polymerase subunit beta	UniRef100_A0A132H434 DNA-directed RNA polymerase subunit beta n=1 Tax=bacterium P201 TaxID=1768112 RepID=A0A132H434_9BACT	0	0	0	36.7122	0	0	18.3441	0	2.77252	11.9849	0	21.912	28.7654	3.28524	0	3.56935	8.64222	16.5686	3.85941	0	13.1068	19.5355	10.2093	9.8359
H3_plass_19152	RUG10125_prot_1053	WP_027869864.1 3-aminobutyryl-CoA ammonia-lyase [Eubacterium sp. AB3007]	fpla:A4U99_05315 3-aminobutyryl-CoA ammonia lyase	UniRef100_A0A132GQL0 Thioesterase (Fragment) n=1 Tax=bacterium F083 TaxID=1768114 RepID=A0A132GQL0_9BACT	0	13.217	0	4.89497	0	34.0828	11.0065	0	5.54504	5.99243	0	26.2944	31.6419	0	7.20246	0	3.45689	4.73387	5.78911	0	19.6603	4.88389	10.2093	0
H7_plass_26811	RUG11697_prot_1987	WP_028904628.1 transposase [Prevotella sp. P6B4]	pdi:BDI_0305 transposase	UniRef100_A0A0H5QHY8 Uncharacterized protein n=1 Tax=uncultured prokaryote TaxID=198431 RepID=A0A0H5QHY8_9ZZZZ	0	0	0	14.6849	0	2.27219	3.66882	0	5.54504	15.9798	0	6.5736	2.87654	3.28524	3.60123	7.1387	0	16.5686	23.1565	0	4.36895	0	8.16745	16.3932
L2_plass_145696	RUG10193_prot_1959	WP_091901654.1 translation initiation factor IF-2 [Prevotella sp. lc2012]	pru:PRU_2371 infB; translation initiation factor IF-2	UniRef100_UPI00089BA048 translation initiation factor IF-2 n=1 Tax=Prevotella sp. lc2012 TaxID=1761886 RepID=UPI00089BA048	4.30862	0	0	9.78993	0	0	7.33765	1.94374	5.54504	1.99748	0	15.3384	2.87654	3.28524	0	10.7081	25.9267	18.9355	7.71882	0	0	0	18.3768	6.55727
H12_plass_129789	WP_081777482.1	Not found	Not found	Not found	8.61724	8.81131	25.3031	0	7.52304	0	0	9.71872	0	1.99748	1.83018	4.3824	2.87654	16.4262	21.6074	0	0	0	7.71882	6.09716	0	2.44194	0	13.1145
L2_plass_50605	RUG14679_prot_1776	WP_091907635.1 MULTISPECIES: 4Fe-4S dicluster domain-containing protein [unclassified Porphyromonadaceae]	mbas:ALGA_2627 NADH dehydrogenase	UniRef100_A0A132I068 NADH-quinone oxidoreductase subunit F n=1 Tax=bacterium F083 TaxID=1768114 RepID=A0A132I068_9BACT	0	0	0	9.78993	0	6.81656	3.66882	0	0	5.99243	0	15.3384	17.2592	3.28524	18.0061	0	13.8276	7.10081	9.64852	0	4.36895	2.44194	12.2512	3.27863
L2_plass_31590	RUG11958_prot_2259	WP_090048269.1 ornithine carbamoyltransferase [Citrobacter sp. NLAE-zl-C269]	osp:Odosp_1844 Ornithine carbamoyltransferase	UniRef100_A0A132GYP5 Ornithine carbamoyltransferase n=1 Tax=bacterium P201 TaxID=1768112 RepID=A0A132GYP5_9BACT	8.61724	0	0	2.44748	0	15.9053	18.3441	0	0	9.98738	0	8.7648	8.62962	6.57047	7.20246	7.1387	6.91378	2.36694	11.5782	0	0	2.44194	0	16.3932
L9_plass_40004	RUG12066_prot_1075	WP_004297416.1 MULTISPECIES: 2-oxoglutarate oxidoreductase [Bacteroides]	dori:FH5T_16495 2-oxoglutarate oxidoreductase	UniRef100_A0A132H3Q7 2-oxoglutarate ferredoxin oxidoreductase subunit beta n=1 Tax=bacterium P201 TaxID=1768112 RepID=A0A132H3Q7_9BACT	0	26.4339	0	9.78993	0	0	18.3441	0	13.8626	9.98738	0	43.824	8.62962	6.57047	0	0	6.91378	9.46775	5.78911	0	4.36895	12.2097	18.3768	9.8359
L1Scaff_Prokka_3558	RUG14503_prot_3397	WP_094152478.1 sulfite exporter TauE/SafE family protein [Prevotellaceae bacterium MN60]	bhl:Bache_3145 protein of unknown function DUF81	UniRef100_A0A239R3C5 Probable membrane transporter protein n=1 Tax=Prevotellaceae bacterium MN60 TaxID=1945887 RepID=A0A239R3C5_9BACT	0	0	0	7.34245	2.50768	9.08874	0	3.88749	0	7.9899	0	0	8.62962	0	14.4049	23.2008	8.64222	33.1371	7.71882	0	8.7379	4.88389	14.293	13.1145
L1_plass_136568	RUG12234_prot_2866	WP_049100003.1 MULTISPECIES: IS1380-like element IS614 family transposase [Bacteroides]	bvs:BARVI_02805 transposase	UniRef100_A0A132GPX6 Transposase IS4 family protein n=1 Tax=bacterium P201 TaxID=1768112 RepID=A0A132GPX6_9BACT	0	0	0	4.89497	0	4.54437	7.33765	7.77498	0	7.9899	0	8.7648	0	13.1409	3.60123	21.4161	19.0129	9.46775	1.9297	0	4.36895	0	4.08372	9.8359
H11_plass_69859	RUG10998_prot_2016	WP_054876777.1 elongation factor Tu [Oxobacter pfennigii]	mas:Mahau_2158 translation elongation factor 1A (EF-1A/EF-Tu)	UniRef100_A0A2K4NRA4 Elongation factor Tu n=2 Tax=Bacteria TaxID=2 RepID=A0A2K4NRA4_9BACT	8.61724	26.4339	11.5014	2.44748	22.5691	0	7.33765	9.71872	5.54504	0	25.6225	17.5296	2.87654	0	18.0061	0	0	0	0	19.8158	0	14.6517	2.04186	0
L9_plass_25957	RUG12066_prot_849	WP_079584642.1 ATPase [Bacteroidales bacterium WCE2008]	osp:Odosp_1181 ATPase associated with various cellular activities AAA_3	UniRef100_A0A132H0V3 MoxR-like ATPase n=1 Tax=bacterium P201 TaxID=1768112 RepID=A0A132H0V3_9BACT	0	8.81131	0	12.2374	0	9.08874	14.6753	0	0	9.98738	0	15.3384	8.62962	0	7.20246	3.56935	6.91378	0	5.78911	0	17.4758	12.2097	14.293	16.3932
L4_plass_155213	WP_028903075.1	Not found	Not found	Not found	0	0	0	4.89497	2.50768	6.81656	3.66882	5.83123	11.0901	3.99495	0	2.1912	11.5062	6.57047	0	5.35403	10.3707	2.36694	42.4535	0	0	0	0	32.7863
L2_plass_205301	RUG10459_prot_2391	WP_074637150.1 3-methyl-2-oxobutanoate dehydrogenase subunit VorB [Bacteroides ovatus]	osp:Odosp_3201 3-methyl-2-oxobutanoate dehydrogenase (ferredoxin)	UniRef100_A0A132H5A7 2-oxoglutarate ferredoxin oxidoreductase subunit alpha n=1 Tax=bacterium P201 TaxID=1768112 RepID=A0A132H5A7_9BACT	0	4.40566	0	7.34245	0	6.81656	7.33765	0	5.54504	3.99495	0	6.5736	14.3827	0	0	3.56935	29.3836	11.8347	1.9297	0	2.18447	26.8614	8.16745	0
H9_plass_158566	RUG11373_prot_778	WP_005826784.1 MULTISPECIES: acyl-CoA carboxylase subunit beta [Bacteria]	asx:CDL62_18135 methylmalonyl-CoA carboxyltransferase	UniRef100_A0A132GZK7 Carboxyl transferase n=1 Tax=bacterium P201 TaxID=1768112 RepID=A0A132GZK7_9BACT	0	0	0	12.2374	0	11.3609	11.0065	0	5.54504	0	0	21.912	14.3827	3.28524	3.60123	8.92338	10.3707	11.8347	1.9297	0	15.2913	2.44194	2.04186	0
L2_plass_91439	RUG12454_prot_1873	WP_092024515.1 3-phosphoserine/phosphohydroxythreonine transaminase [Porphyromonadaceae bacterium NLAE-zl-C104]	psac:PSM36_0622 serC; Phosphoserine aminotransferase	UniRef100_A0A132GV17 Phosphoserine aminotransferase n=1 Tax=bacterium P201 TaxID=1768112 RepID=A0A132GV17_9BACT	0	8.81131	0	7.34245	5.01536	6.81656	11.0065	0	0	3.99495	0	2.1912	17.2592	6.57047	3.60123	0	19.0129	0	11.5782	0	8.7379	7.32583	10.2093	0
L10_plass_118199	RUG10342_prot_2611	WP_005844013.1 MULTISPECIES: tRNA preQ1(34) S-adenosylmethionine ribosyltransferase-isomerase QueA [Bacteroides]	myr:MYRA21_1881 queA; S-adenosylmethionine:tRNA ribosyltransferase-isomerase	UniRef100_A0A132H0W3 S-adenosylmethionine:tRNA ribosyltransferase-isomerase n=1 Tax=bacterium P201 TaxID=1768112 RepID=A0A132H0W3_9BACT	12.9259	22.0283	0	4.89497	0	9.08874	11.0065	0	5.54504	7.9899	0	6.5736	14.3827	0	3.60123	0	0	14.2016	3.85941	0	0	2.44194	8.16745	6.55727
H3_plass_135015	RUG14679_prot_1758	WP_027132146.1 glutamate synthase (NADPH), homotetrameric [Fusobacterium necrophorum]	str:Sterm_0793 glutamate synthase (NADPH), homotetrameric	UniRef100_A0A132HRL0 Glutamate synthase (NADPH/NADH) small chain n=1 Tax=bacterium F083 TaxID=1768114 RepID=A0A132HRL0_9BACT	0	4.40566	0	2.44748	0	20.4497	11.0065	0	0	0	0	8.7648	11.5062	0	3.60123	3.56935	3.45689	9.46775	5.78911	0	13.1068	7.32583	10.2093	6.55727
H8_plass_4938	RUG10998_prot_701	WP_093957545.1 pyruvate:ferredoxin (flavodoxin) oxidoreductase [Clostridiales bacterium]	mta:Moth_0064 pyruvate:ferredoxin (flavodoxin) oxidoreductase	UniRef100_A0A239QKG5 Pyruvate-flavodoxin oxidoreductase n=1 Tax=Clostridiales bacterium TaxID=1898207 RepID=A0A239QKG5_9FIRM	12.9259	17.6226	0	0	0	2.27219	11.0065	1.94374	2.77252	0	38.4338	2.1912	5.75308	6.57047	10.8037	5.35403	0	0	0	6.09716	0	7.32583	0	6.55727
L2_plass_92527	RUG13648_prot_355	Not found	asl:Aeqsu_1520 hypothetical protein	UniRef100_A0A132H2E7 Uncharacterized protein n=1 Tax=bacterium P201 TaxID=1768112 RepID=A0A132H2E7_9BACT	0	4.40566	0	14.6849	0	11.3609	18.3441	3.88749	0	13.9823	0	15.3384	8.62962	0	7.20246	1.78468	20.7413	11.8347	0	0	0	9.76777	8.16745	32.7863
L6_plass_96628	RUG14615_prot_859	WP_079594230.1 DNA-directed RNA polymerase subunit beta' [Bacteroidales bacterium WCE2004]	bacc:BRDCF_p1543 rpoC; DNA-directed RNA polymerase subunit beta'	UniRef100_A0A1T5KGR4 DNA-directed RNA polymerase subunit beta' n=1 Tax=Bacteroidales bacterium WCE2004 TaxID=1945890 RepID=A0A1T5KGR4_9BACT	0	0	0	2.44748	0	6.81656	14.6753	0	0	21.9722	0	19.7208	8.62962	3.28524	18.0061	0	6.91378	7.10081	7.71882	0	6.55342	17.0936	4.08372	6.55727
H3_plass_134007	RUG11952_prot_1430	WP_092032513.1 lysine--tRNA ligase [Porphyromonadaceae bacterium KHP3R9]	pmuc:ING2E5A_0845 lysS; Lysine-tRNA ligase {ECO:0000255|HAMAP-Rule:MF_00252}	UniRef100_A0A132GWM6 Lysine--tRNA ligase n=1 Tax=bacterium P201 TaxID=1768112 RepID=A0A132GWM6_9BACT	0	4.40566	0	2.44748	0	22.7219	7.33765	0	0	5.99243	0	6.5736	25.8889	0	0	1.78468	5.18533	2.36694	11.5782	0	10.9224	2.44194	8.16745	6.55727
L2_plass_5580	RUG10128_prot_1635	WP_071136308.1 PHP domain-containing protein [Petrimonas mucosa]	mbas:ALGA_2624 hypothetical protein	UniRef100_A0A132HX46 PHP domain-containing protein n=1 Tax=bacterium F083 TaxID=1768114 RepID=A0A132HX46_9BACT	0	17.6226	0	4.89497	2.50768	6.81656	22.0129	0	0	0	0	2.1912	5.75308	0	3.60123	0	3.45689	7.10081	9.64852	0	4.36895	9.76777	8.16745	13.1145
H8_plass_171326	RUG10998_prot_320	WP_093956056.1 elongation factor G [Clostridiales bacterium]	mas:Mahau_1739 translation elongation factor 2 (EF-2/EF-G)	UniRef100_A0A239QG26 Translation elongation factor 2 (EF-2/EF-G) n=1 Tax=Clostridiales bacterium TaxID=1898207 RepID=A0A239QG26_9FIRM	0	30.8396	4.60056	0	2.50768	0	0	3.88749	8.31755	5.99243	45.7545	8.7648	8.62962	6.57047	14.4049	3.56935	0	0	0	15.2429	0	12.2097	0	9.8359
L8_plass_80961	RUG14699_prot_2176	WP_071137561.1 ATP-dependent DNA helicase [Petrimonas mucosa]	evi:Echvi_0292 DNA/RNA helicase, superfamily I	UniRef100_A0A132HZ47 DNA helicase n=1 Tax=bacterium F083 TaxID=1768114 RepID=A0A132HZ47_9BACT	0	17.6226	0	9.78993	0	6.81656	7.33765	0	0	3.99495	0	17.5296	2.87654	9.85571	0	0	13.8276	4.73387	1.9297	0	6.55342	12.2097	20.4186	6.55727
L1_plass_29742	RUG12159_prot_1980	WP_092072295.1 flavin reductase family protein [Prevotella sp. tf2-5]	fro:AALO17_01090 hypothetical protein	UniRef100_A0A1I5KX67 NADH-FMN oxidoreductase RutF, flavin reductase (DIM6/NTAB) family n=1 Tax=Prevotella sp. tf2-5 TaxID=1761889 RepID=A0A1I5KX67_9BACT	0	0	0	9.78993	0	6.81656	0	1.94374	16.6351	1.99748	0	4.3824	8.62962	3.28524	0	7.1387	3.45689	21.3024	7.71882	0	6.55342	0	2.04186	26.2291
H4_plass_67870	RUG11296_prot_2420	WP_005830735.1 MULTISPECIES: translational GTPase TypA [Bacteria]	fjo:Fjoh_4935 GTP-binding protein TypA	UniRef100_A0A132H205 GTP-binding protein n=1 Tax=bacterium P201 TaxID=1768112 RepID=A0A132H205_9BACT	0	8.81131	0	4.89497	0	9.08874	40.357	0	0	15.9798	0	17.5296	5.75308	0	3.60123	5.35403	17.2844	4.73387	5.78911	0	4.36895	12.2097	12.2512	0
L5_plass_17477	RUG10177_prot_3043	WP_084095082.1 ABC transporter ATP-binding protein [Clostridiales bacterium]	cle:Clole_1920 ABC transporter related protein	UniRef100_A0A1W1ZQC0 ATPase components of ABC transporters with duplicated ATPase domains n=1 Tax=Clostridiales bacterium TaxID=1898207 RepID=A0A1W1ZQC0_9FIRM	8.61724	17.6226	4.60056	0	0	0	3.66882	3.88749	2.77252	3.99495	27.4527	13.1472	0	19.7114	14.4049	8.92338	0	0	0	15.2429	0	4.88389	0	13.1145
L5_plass_289773	RUG13856_prot_1514	WP_091209005.1 AraC family transcriptional regulator [Oribacterium sp. WCC10]	ruk:A4V00_09035 AraC family transcriptional regulator	UniRef100_A0A1S9BXW2 AraC family transcriptional regulator n=1 Tax=Oribacterium sp. C9 TaxID=1943579 RepID=A0A1S9BXW2_9FIRM	4.30862	13.217	0	2.44748	20.0614	0	0	3.88749	0	3.99495	0	4.3824	0	6.57047	14.4049	0	0	7.10081	7.71882	22.8644	4.36895	2.44194	0	6.55727
H3_plass_29538	RUG11975_prot_1370	Not found	Not found	Not found	4.30862	4.40566	0	7.34245	0	15.9053	11.0065	0	0	3.99495	0	8.7648	5.75308	0	10.8037	0	19.0129	9.46775	3.85941	0	4.36895	0	8.16745	3.27863
L7_plass_69917	RUG10013_prot_892	WP_072289349.1 ATP-dependent chaperone ClpB [Prevotellaceae bacterium HUN156]	pru:PRU_0121 clpB; ATP-dependent chaperone protein ClpB	UniRef100_A0A1K1MVL6 Chaperone protein ClpB n=1 Tax=Prevotellaceae bacterium HUN156 TaxID=1520830 RepID=A0A1K1MVL6_9BACT	0	4.40566	0	7.34245	0	13.6331	0	1.94374	5.54504	0	7.32072	4.3824	11.5062	0	3.60123	10.7081	12.0991	4.73387	7.71882	0	0	19.5355	24.5023	0
H3_plass_83888	RUG13062_prot_2414	WP_092068677.1 acyl-CoA dehydrogenase [Prevotella sp. tf2-5]	pru:PRU_2034 acyl-CoA dehydrogenase	UniRef100_A0A1I5IF54 Acyl-CoA dehydrogenase n=1 Tax=Prevotella sp. tf2-5 TaxID=1761889 RepID=A0A1I5IF54_9BACT	0	0	0	7.34245	0	13.6331	0	9.71872	11.0901	5.99243	0	6.5736	2.87654	3.28524	7.20246	14.2774	0	7.10081	13.5079	0	6.55342	21.9775	6.12559	0
H4_plass_13609	RUG11407_prot_1878	WP_079594337.1 50S ribosomal protein L2 [Bacteroidales bacterium WCE2004]	bacc:BRDCF_p2030 rplB; 50S ribosomal protein L2	UniRef100_A0A1T5KLW6 50S ribosomal protein L2 n=1 Tax=Bacteroidales bacterium WCE2004 TaxID=1945890 RepID=A0A1T5KLW6_9BACT	0	0	0	7.34245	0	2.27219	25.6818	0	2.77252	0	0	17.5296	2.87654	0	7.20246	3.56935	5.18533	2.36694	5.78911	0	15.2913	7.32583	10.2093	9.8359
H7_plass_160686	RUG11373_prot_648	WP_018357945.1 succinyl-CoA--3-ketoacid-CoA transferase [Porphyromonas levii]	osp:Odosp_3178 3-oxoacid CoA-transferase, B subunit	UniRef100_A0A132HDS4 Acetate CoA-transferase beta subunit n=1 Tax=bacterium F083 TaxID=1768114 RepID=A0A132HDS4_9BACT	0	0	0	19.5799	2.50768	6.81656	11.0065	1.94374	0	29.9621	0	15.3384	8.62962	0	3.60123	0	10.3707	9.46775	13.5079	0	0	9.76777	10.2093	6.55727
L1_plass_164281	RUG12526_prot_880	WP_051523170.1 MULTISPECIES: AMP-binding protein [Prevotella]	pru:PRU_0473 AMP-binding enzyme	UniRef100_UPI000688EC0E AMP-binding protein n=1 Tax=Prevotella TaxID=838 RepID=UPI000688EC0E	0	0	0	17.1324	0	2.27219	0	0	0	3.99495	3.66036	2.1912	0	9.85571	7.20246	28.5548	8.64222	7.10081	7.71882	3.04858	4.36895	17.0936	0	3.27863
L9_plass_20843	RUG10439_prot_2134	WP_071136307.1 4Fe-4S dicluster domain-containing protein [Petrimonas mucosa]	asx:CDL62_11565 ferredoxin	UniRef100_A0A132HUY7 Ferredoxin 2 n=1 Tax=bacterium F083 TaxID=1768114 RepID=A0A132HUY7_9BACT	0	4.40566	0	7.34245	2.50768	9.08874	25.6818	0	0	5.99243	0	13.1472	5.75308	0	0	3.56935	10.3707	2.36694	0	0	4.36895	19.5355	10.2093	36.065
L2_plass_156927	RUG10021_prot_960	WP_079593729.1 2-oxoacid:ferredoxin oxidoreductase subunit beta [Bacteroidales bacterium WCE2004]	asx:CDL62_04925 2-oxoacid:ferredoxin oxidoreductase subunit beta	UniRef100_A0A2N3ABI6 2-oxoacid:ferredoxin oxidoreductase subunit beta n=1 Tax=Bacteroidetes bacterium HGW-Bacteroidetes-1 TaxID=2013677 RepID=A0A2N3ABI6_9BACT	0	8.81131	0	14.6849	0	9.08874	18.3441	0	0	13.9823	0	6.5736	11.5062	13.1409	0	7.1387	10.3707	4.73387	3.85941	0	0	17.0936	10.2093	3.27863
L8_plass_138912	RUG13086_prot_47	WP_028897332.1 AraC family transcriptional regulator [Prevotella sp. HUN102]	fjo:Fjoh_3096 transcriptional regulator, AraC family	UniRef100_UPI0004BA8E62 AraC family transcriptional regulator n=1 Tax=Bacteroides timonensis TaxID=1470345 RepID=UPI0004BA8E62	0	0	0	22.0273	2.50768	18.1775	11.0065	0	2.77252	19.9748	0	4.3824	5.75308	0	7.20246	8.92338	0	0	21.2268	0	8.7379	12.2097	12.2512	6.55727
H4_plass_66172	RUG12537_prot_76	Not found	aap:NT05HA_0444 cell wall-associated hydrolase	UniRef100_M7YUG8 Uncharacterized protein n=1 Tax=Methylobacterium mesophilicum SR1.6/6 TaxID=908290 RepID=M7YUG8_9RHIZ	0	4.40566	0	4.89497	0	9.08874	18.3441	0	0	1.99748	0	10.956	8.62962	0	0	5.35403	15.556	21.3024	11.5782	0	8.7379	4.88389	4.08372	9.8359
H9_plass_69123	RUG10677_prot_900	WP_028897774.1 imidazolonepropionase [Prevotella sp. HUN102]	mbas:ALGA_2663 imidazolonepropionase	UniRef100_A0A132H5R0 Imidazolonepropionase n=1 Tax=bacterium P201 TaxID=1768112 RepID=A0A132H5R0_9BACT	0	0	0	9.78993	0	6.81656	18.3441	0	0	3.99495	0	28.4856	11.5062	0	3.60123	7.1387	5.18533	7.10081	13.5079	0	2.18447	9.76777	10.2093	3.27863
H12_plass_5550	RUG10548_prot_694	WP_026654410.1 MULTISPECIES: phenylalanine--tRNA ligase subunit alpha [Butyrivibrio]	cpy:Cphy_3477 phenylalanyl-tRNA synthetase, alpha subunit	UniRef100_A0A1G5BW75 Phenylalanine--tRNA ligase alpha subunit n=1 Tax=Butyrivibrio hungatei TaxID=185008 RepID=A0A1G5BW75_9FIRM	47.3948	4.40566	32.2039	0	0	2.27219	0	1.94374	8.31755	0	0	2.1912	2.87654	0	21.6074	3.56935	1.72844	0	0	16.7672	0	12.2097	4.08372	6.55727
H7_plass_196841	RUG13515_prot_416	WP_027449416.1 pyridoxal phosphate-dependent aminotransferase [Prevotella brevis]	blq:L21SP5_01463 aspC; Aspartate aminotransferase	UniRef100_A0A132HV50 Aminotransferase n=1 Tax=bacterium F083 TaxID=1768114 RepID=A0A132HV50_9BACT	0	0	2.30028	2.44748	0	15.9053	25.6818	1.94374	0	11.9849	0	10.956	0	0	7.20246	0	13.8276	11.8347	13.5079	0	4.36895	12.2097	4.08372	6.55727
L9_plass_66912	RUG10176_prot_932	WP_074636444.1 MULTISPECIES: glycine cleavage system protein H [Bacteroides]	sgn:SGRA_2957 gcvH; glycine cleavage system protein H	UniRef100_A0A132GXI7 Glycine cleavage system H protein n=1 Tax=bacterium P201 TaxID=1768112 RepID=A0A132GXI7_9BACT	0	26.4339	0	17.1324	0	6.81656	3.66882	3.88749	0	9.98738	0	4.3824	11.5062	0	14.4049	0	10.3707	0	5.78911	0	6.55342	14.6517	10.2093	19.6718
L3_plass_124156	RUG10342_prot_875	WP_027870221.1 pyridine nucleotide-disulfide oxidoreductase [[Eubacterium] cellulosolvens]	osp:Odosp_0244 FAD dependent oxidoreductase	UniRef100_A0A132H376 FAD dependent oxidoreductase n=1 Tax=bacterium P201 TaxID=1768112 RepID=A0A132H376_9BACT	0	0	0	12.2374	0	4.54437	18.3441	0	0	11.9849	0	2.1912	14.3827	3.28524	3.60123	1.78468	8.64222	9.46775	5.78911	0	0	2.44194	16.3349	6.55727
L6_plass_97012	RUG14679_prot_735	WP_005826789.1 MULTISPECIES: sodium ion-translocating decarboxylase subunit beta [Bacteria]	dori:FH5T_18405 glutaconyl-CoA decarboxylase subunit beta	UniRef100_A0A132H1C2 Oxaloacetate decarboxylase, beta subunit n=1 Tax=bacterium P201 TaxID=1768112 RepID=A0A132H1C2_9BACT	0	13.217	0	9.78993	0	4.54437	11.0065	0	0	11.9849	0	2.1912	11.5062	9.85571	7.20246	0	8.64222	4.73387	1.9297	0	26.2137	12.2097	12.2512	0
L6_plass_32324	RUG14679_prot_1776	WP_091907635.1 MULTISPECIES: 4Fe-4S dicluster domain-containing protein [unclassified Porphyromonadaceae]	mbas:ALGA_2627 NADH dehydrogenase	UniRef100_A0A132I068 NADH-quinone oxidoreductase subunit F n=1 Tax=bacterium F083 TaxID=1768114 RepID=A0A132I068_9BACT	0	4.40566	0	2.44748	0	24.994	3.66882	0	2.77252	11.9849	0	8.7648	5.75308	0	3.60123	3.56935	8.64222	11.8347	5.78911	0	30.5826	0	10.2093	0
L12_plass_100003	RUG13022_prot_2326	WP_081668983.1 radical SAM protein [Butyrivibrio sp. VCB2001]	tfo:BFO_1823 radical SAM domain protein	UniRef100_R5CC77 Radical SAM domain protein n=1 Tax=Bacteroides sp. CAG:598 TaxID=1262743 RepID=R5CC77_9BACE	0	13.217	0	19.5799	0	13.6331	7.33765	0	0	0	0	32.868	23.0123	13.1409	32.4111	0	6.91378	2.36694	9.64852	0	13.1068	21.9775	8.16745	19.6718
L10_plass_92794	RUG12947_prot_1689	WP_005959556.1 electron transfer flavoprotein subunit alpha/FixB family protein [Fusobacterium necrophorum]	osp:Odosp_3181 Electron transfer flavoprotein alpha subunit	UniRef100_A0A132HEL6 Electron transfer flavoprotein subunit alpha n=1 Tax=bacterium F083 TaxID=1768114 RepID=A0A132HEL6_9BACT	12.9259	0	0	0	2.50768	13.6331	3.66882	0	0	13.9823	0	6.5736	17.2592	3.28524	3.60123	0	3.45689	2.36694	0	0	10.9224	2.44194	14.293	9.8359
H4_plass_82746	RUG10880_prot_1212	WP_091843746.1 2-oxoglutarate oxidoreductase [Prevotella sp. ne3005]	bth:BT_0330 ketoisovalerate oxidoreductase subunit vorA	UniRef100_A0A1H8FKH7 2-oxoglutarate ferredoxin oxidoreductase subunit beta n=1 Tax=Prevotella sp. ne3005 TaxID=1761887 RepID=A0A1H8FKH7_9BACT	0	0	0	9.78993	7.52304	0	11.0065	0	2.77252	5.99243	0	2.1912	8.62962	13.1409	10.8037	5.35403	0	18.9355	5.78911	0	8.7379	9.76777	6.12559	0
L2_plass_119256	RUG14436_prot_1104	WP_091959482.1 mobilization protein [Prevotella sp. tc2-28]	pary:A4V02_03985 mobilization protein	UniRef100_A0A1H4A291 Type IV secretory system Conjugative DNA transfer n=1 Tax=Prevotella sp. tc2-28 TaxID=1761888 RepID=A0A1H4A291_9BACT	25.8517	0	0	24.4748	0	2.27219	7.33765	0	8.31755	7.9899	0	0	14.3827	6.57047	0	17.8468	27.6551	14.2016	11.5782	0	0	9.76777	14.293	9.8359
L6_plass_146185	RUG10758_prot_263	WP_031533716.1 MULTISPECIES: 2-oxoacid:ferredoxin oxidoreductase subunit beta [Bacteroides]	pru:PRU_2268 putative keto/oxoacid ferredoxin oxidoreductase, beta subunit	UniRef100_A0A1V5IZ11 2-oxoglutarate oxidoreductase subunit KorB n=1 Tax=Bacteroidetes bacterium ADurb.BinA104 TaxID=1852816 RepID=A0A1V5IZ11_9BACT	0	0	0	12.2374	0	9.08874	22.0129	0	0	9.98738	0	6.5736	5.75308	0	3.60123	14.2774	10.3707	7.10081	9.64852	0	21.8447	4.88389	10.2093	9.8359
L10_plass_35757	RUG11394_prot_2394	Not found	Not found	UniRef100_A0A174NV69 Uncharacterized protein n=1 Tax=Bacteroides vulgatus TaxID=821 RepID=A0A174NV69_BACVU	0	13.217	0	2.44748	0	15.9053	11.0065	0	0	0	0	30.6768	31.6419	0	14.4049	8.92338	8.64222	4.73387	5.78911	0	8.7379	2.44194	6.12559	6.55727
H1_plass_121078	RUG13110_prot_1337	WP_031533956.1 MULTISPECIES: tryptophan--tRNA ligase [Bacteroides]	osp:Odosp_0139 tryptophanyl-tRNA synthetase	UniRef100_A0A132H140 Tryptophan--tRNA ligase n=1 Tax=bacterium P201 TaxID=1768112 RepID=A0A132H140_9BACT	0	4.40566	0	17.1324	0	0	7.33765	0	8.31755	0	0	21.912	20.1358	6.57047	18.0061	3.56935	5.18533	4.73387	0	0	21.8447	4.88389	4.08372	9.8359
L2_plass_229887	RUG13766_prot_147	WP_092032060.1 nucleotide sugar dehydrogenase [Porphyromonadaceae bacterium KHP3R9]	pdi:BDI_0027 putative UDP-glucose-6 dehydrogenase	UniRef100_A0A132HI52 UDP-N-acetyl-D-galactosamine dehydrogenase n=1 Tax=bacterium F083 TaxID=1768114 RepID=A0A132HI52_9BACT	0	0	0	0	0	9.08874	14.6753	1.94374	5.54504	0	0	4.3824	8.62962	6.57047	7.20246	7.1387	13.8276	4.73387	7.71882	0	10.9224	9.76777	10.2093	0
L8_plass_163213	RUG13092_prot_1402	WP_005842960.1 CBS domain-containing protein [Bacteroides vulgatus]	blq:L21SP5_02696 clcA_2; H(+)/Cl(-) exchange transporter ClcA	UniRef100_A0A132H2S3 Chloride channel protein, CIC family n=1 Tax=bacterium P201 TaxID=1768112 RepID=A0A132H2S3_9BACT	0	0	0	14.6849	0	6.81656	3.66882	0	0	1.99748	0	4.3824	2.87654	16.4262	3.60123	7.1387	5.18533	14.2016	7.71882	0	4.36895	9.76777	30.6279	0
H7Scaff_Prokka_600	RUG13173_prot_2212	WP_000195061.1 MULTISPECIES: glycine dehydrogenase [Enterobacteriaceae]	blq:L21SP5_03498 gcvP; Glycine dehydrogenase (decarboxylating)	UniRef100_A0A132H212 Glycine dehydrogenase (aminomethyl-transferring) n=1 Tax=bacterium P201 TaxID=1768112 RepID=A0A132H212_9BACT	0	4.40566	0	14.6849	0	9.08874	22.0129	0	5.54504	15.9798	0	8.7648	2.87654	0	0	7.1387	10.3707	4.73387	0	0	6.55342	7.32583	16.3349	3.27863
L1_plass_98456	RUG10855_prot_1	WP_036912513.1 MULTISPECIES: carbamoyl-phosphate synthase (glutamine-hydrolyzing) large subunit [Prevotella]	pru:PRU_1030 carbamoyl-phosphate synthase, large subunit	UniRef100_A0A1H5U0E6 Carbamoyl-phosphate synthase (glutamine-hydrolyzing) n=2 Tax=Prevotella TaxID=838 RepID=A0A1H5U0E6_PRERU	4.30862	4.40566	0	12.2374	0	2.27219	0	5.83123	0	0	0	6.5736	0	3.28524	7.20246	32.1242	8.64222	14.2016	13.5079	0	6.55342	9.76777	2.04186	0
H12_plass_95455	RUG12081_prot_586	WP_051538943.1 cell division protein FtsZ [Ruminococcaceae bacterium AB4001]	fsa:C5Q98_05535 cell division protein FtsZ	UniRef100_UPI0006882AD7 cell division protein FtsZ n=1 Tax=Ruminococcaceae bacterium AB4001 TaxID=1410638 RepID=UPI0006882AD7	17.2345	0	23.0028	0	0	2.27219	7.33765	1.94374	0	0	12.8113	0	2.87654	6.57047	10.8037	3.56935	1.72844	0	0	24.3886	0	17.0936	4.08372	6.55727
H9_plass_148309	RUG11373_prot_361	WP_024989191.1 SPFH/Band 7/PHB domain protein [Prevotella albensis]	pru:PRU_1225 SPFH/Band 7 domain protein	UniRef100_A0A132GV87 Uncharacterized protein n=1 Tax=bacterium P201 TaxID=1768112 RepID=A0A132GV87_9BACT	0	8.81131	0	14.6849	0	13.6331	14.6753	3.88749	0	1.99748	0	24.1032	14.3827	0	0	12.4927	5.18533	4.73387	5.78911	0	8.7379	0	2.04186	13.1145
L8_plass_171819	RUG10021_prot_422	WP_019540830.1 preprotein translocase subunit SecA [Proteiniphilum acetatigenes]	dori:FH5T_18730 secA; preprotein translocase subunit SecA	UniRef100_A0A2N3A8E8 Protein translocase subunit SecA n=1 Tax=Bacteroidetes bacterium HGW-Bacteroidetes-1 TaxID=2013677 RepID=A0A2N3A8E8_9BACT	0	22.0283	0	7.34245	0	6.81656	11.0065	0	5.54504	9.98738	0	2.1912	5.75308	16.4262	3.60123	0	5.18533	2.36694	0	0	0	2.44194	22.4605	19.6718
L2_plass_15062	RUG13310_prot_2978	WP_090076134.1 pyruvate, phosphate dikinase [Lachnospiraceae bacterium C7]	awo:Awo_c32170 ppdk2; pyruvate phosphate dikinase Ppdk2	UniRef100_A0A132GXW7 Pyruvate,orthophosphate dikinase n=1 Tax=bacterium P201 TaxID=1768112 RepID=A0A132GXW7_9BACT	0	0	0	7.34245	0	4.54437	7.33765	3.88749	0	1.99748	0	2.1912	14.3827	6.57047	10.8037	1.78468	32.8404	0	0	0	4.36895	4.88389	14.293	9.8359
H3_plass_46076	RUG11296_prot_735	WP_005835720.1 MULTISPECIES: phosphoribosylformylglycinamidine synthase [Bacteria]	bvs:BARVI_02430 phosphoribosylformylglycinamidine synthase	UniRef100_A0A132GUY8 Phosphoribosylformylglycinamidine synthase n=1 Tax=bacterium P201 TaxID=1768112 RepID=A0A132GUY8_9BACT	0	4.40566	0	9.78993	0	22.7219	3.66882	3.88749	13.8626	0	0	6.5736	20.1358	3.28524	3.60123	0	0	0	9.64852	0	2.18447	7.32583	20.4186	3.27863
L6Scaff_Prokka_4689	RUG10342_prot_2743	WP_018357939.1 L-erythro-3,5-diaminohexanoate dehydrogenase [Porphyromonas levii]	pgi:PG_1069 alcohol dehydrogenase, zinc-containing, putative	UniRef100_A0A132HPI8 Alcohol dehydrogenase zinc-binding domain-containing protein n=1 Tax=bacterium F083 TaxID=1768114 RepID=A0A132HPI8_9BACT	0	0	0	9.78993	0	13.6331	3.66882	1.94374	0	13.9823	0	13.1472	31.6419	0	3.60123	3.56935	6.91378	4.73387	3.85941	0	15.2913	0	22.4605	13.1145
L2_plass_134058	RUG11937_prot_577	WP_079583884.1 elongation factor 4 [Bacteroidales bacterium WCE2008]	bacc:BRDCF_p76 lepA; Elongation factor 4	UniRef100_A0A1T5IET5 Elongation factor 4 n=1 Tax=Bacteroidales bacterium WCE2008 TaxID=1945891 RepID=A0A1T5IET5_9BACT	0	8.81131	0	7.34245	0	4.54437	14.6753	0	0	1.99748	0	4.3824	5.75308	6.57047	3.60123	16.0621	17.2844	4.73387	13.5079	0	4.36895	0	0	9.8359
L11_plass_75644	RUG12683_prot_594	Not found	Not found	UniRef100_A0A1B2YTP2 Uncharacterized protein n=1 Tax=uncultured bacterium TaxID=77133 RepID=A0A1B2YTP2_9BACT	0	0	0	4.89497	2.50768	4.54437	7.33765	1.94374	0	7.9899	0	4.3824	0	29.5671	0	12.4927	17.2844	11.8347	7.71882	0	0	9.76777	2.04186	13.1145
H1_plass_72668	RUG12965_prot_339	WP_028897771.1 glutamate formimidoyltransferase [Prevotella sp. HUN102]	bacc:BRDCF_p344 fchA; Methenyltetrahydrofolate cyclohydrolase	UniRef100_A0A2J6HJ85 Glutamate formimidoyltransferase n=1 Tax=Marinilabiliales bacterium TaxID=2053303 RepID=A0A2J6HJ85_9BACT	0	4.40566	0	31.8173	5.01536	6.81656	3.66882	0	0	1.99748	0	17.5296	14.3827	0	0	5.35403	12.0991	4.73387	0	0	13.1068	2.44194	14.293	3.27863
L8_plass_12445	RUG10761_prot_747	WP_008762028.1 MULTISPECIES: 50S ribosomal protein L10 [Bacteroides]	seon:BWZ22_01860 50S ribosomal protein L10	UniRef100_A0A1U7DNU3 50S ribosomal protein L10 n=1 Tax=Seonamhaeicola sp. S2-3 TaxID=1936081 RepID=A0A1U7DNU3_9FLAO	8.61724	22.0283	0	7.34245	0	11.3609	0	17.4937	5.54504	0	0	13.1472	5.75308	0	0	1.78468	6.91378	2.36694	1.9297	0	0	2.44194	12.2512	6.55727
L2_plass_36406	RUG12159_prot_1980	WP_092072295.1 flavin reductase family protein [Prevotella sp. tf2-5]	fro:AALO17_01090 hypothetical protein	UniRef100_A0A1I5KX67 NADH-FMN oxidoreductase RutF, flavin reductase (DIM6/NTAB) family n=1 Tax=Prevotella sp. tf2-5 TaxID=1761889 RepID=A0A1I5KX67_9BACT	12.9259	0	0	19.5799	0	4.54437	0	0	5.54504	7.9899	0	2.1912	5.75308	6.57047	0	16.0621	19.0129	11.8347	5.78911	0	0	7.32583	10.2093	13.1145
L11_plass_17246	RUG10461_prot_881	WP_091839620.1 aspartate-semialdehyde dehydrogenase [Prevotella sp. ne3005]	pru:PRU_0050 asd; aspartate-semialdehyde dehydrogenase	UniRef100_A0A1H7ZHV1 Aspartate-semialdehyde dehydrogenase n=1 Tax=Prevotella sp. ne3005 TaxID=1761887 RepID=A0A1H7ZHV1_9BACT	4.30862	0	0	0	7.52304	9.08874	0	3.88749	0	11.9849	0	2.1912	2.87654	22.9967	0	10.7081	0	14.2016	11.5782	0	2.18447	4.88389	10.2093	9.8359
L8_plass_88352	RUG10459_prot_537	WP_027131907.1 electron transfer flavoprotein subunit beta/FixA family protein [Fusobacterium necrophorum]	osp:Odosp_2053 Electron transfer flavoprotein alpha/beta-subunit	UniRef100_A0A132HDJ6 Electron transfer flavoprotein beta subunit n=1 Tax=bacterium F083 TaxID=1768114 RepID=A0A132HDJ6_9BACT	0	0	0	7.34245	0	13.6331	18.3441	3.88749	0	0	0	13.1472	31.6419	9.85571	3.60123	10.7081	15.556	16.5686	7.71882	0	8.7379	9.76777	16.3349	0
[truncated: 340 more rows]
